# Supplementary material for: Conversion between 100-million-year-old duplicated genes contributes to rice subspecies divergence
Source: BMC Genomics. 2021 Jun 19;22:460. doi: 10.1186/s12864-021-07776-y (PMC8214281; doi:10.1186/s12864-021-07776-y)
Supplement: Supplementary file 3 — Additional file 3: Table S3. Gene conversion of the three rice subspecies genomes. [file 12864_2021_7776_MOESM3_ESM.xlsx]

## Sheet: Table S3
Table S3. Gene conversion of quartets in the three rice subspecies genomes.
WCV-I																				WCV-II		PCV
XI-MH63 vs. GJ																				XI-MH63 vs. GJ		XI-MH63 vs. GJ
quartet	Pa(para1)	Ps(para1)	Pa(para2)	Ps(para2)	Pa(ortho1)	Ps(ortho1)	Pa(ortho2)	Ps(ortho2)	Ka(para1)	Ks(para1)	Ka(para2)	Ks(para2)	Ka(ortho1)	Ks(ortho1)	Ka(ortho2)	Ks(ortho2)	cv1	cv2	pv(Ps1Pa1Ps2Pa2)	22 Mh01g2263.01_Oj01g0304000.01_Mh05g3261.01_Oj05g0355500.01		Mh01g1406.01_Mh05g4833.01_Oj01g0229400.01_Oj05g0513800.01	species=A local conversion from=378 to=395 D=3 B=6.5 boot-value2=0.91 donor=NOKNOWN
Mh01g0162.01_Mh05g5444.01_Oj01g0107000.01_Oj05g0578000.01	0.523841	0.723346	0.521689	0.730202	0.0171141	0.0222458	0	0	0.899127	2.50285	0.892022	2.72587	0.0173124	0.0225824	0	0	N	N		siimilarity pA: 175 pB: 174 oA1: 77 oA2: 78		Mh01g1826.01_Mh05g4502.01_Oj01g0273200.00_Oj05g0475600.00	species=A local conversion from=401 to=469 D=11 B=26 boot-value2=0.98 donor=NOKNOWN	species=A local conversion from=525 to=566 D=4 B=14.5 boot-value2=0.9 donor=NOKNOWN
Mh01g0182.01_Mh05g5621.01_Oj01g0109700.01_Oj05g0588700.01	0.483171	0.719562	0.484948	0.720114	0	0	0.00398043	0.00537474	0.775099	2.40328	0.780109	2.41701	0	0	0.00399103	0.00539409	N	N		siimilarity pAr: 0.972222222222222 pBr: 0.966666666666667 oA1r: 0.427777777777778 oA2r: 0.433333333333333		Mh01g2416.01_Mh05g3341.01_Oj01g0314800.01_Oj05g0362600.00	species=A local conversion from=1 to=40 D=10 B=13.5 boot-value2=1 donor=NOKNOWN
Mh01g0420.01_Mh05g5257.01_Oj01g0125900.01_Oj05g0557600.01	0.366839	0.749182	0.42422	0.679539	0	0	0.456055	0.717254	0.503714	5.11608	0.625387	1.77376	0	0	0.702511	2.34846	N	N		Mh01g2263.01_Oj01g0304000.01_Mh05g3261.01_Oj05g0355500.01: likely gene conversion occurred in A_species between Mh01g2263.01 and Mh05g3261.01	likely converted from Mh01g2263.01 to Mh05g3261.01	Mh01g4855.01_Mh05g5502.01_Oj01g0624400.00_Oj05g0584200.01	species=A local conversion from=10 to=194 D=30 B=67 boot-value2=0.84 donor=NOKNOWN
Mh01g0500.01_Mh05g2861.01_Oj01g0134900.01_Oj05g0319900.00	0.127617	0.229241	0.121971	0.228455	0.00487171	0.00962567	0.0020087	0.0116845	0.139889	0.273589	0.133116	0.272458	0.0048876	0.00968797	0.0020114	0.0117765	N	N		Mh01g2263.01_Oj01g0304000.01_Mh05g3261.01_Oj05g0355500.01: likely gene conversion occurred in C_species between Oj01g0304000.01 and Oj05g0355500.01	likely converted from Oj01g0304000.01 to Oj05g0355500.01	Mh01g5009.01_Mh05g5440.01_Oj01g0642000.01_Oj05g0577200.01	species=A local conversion from=974 to=1008 D=2 B=9 boot-value2=1 donor=NOKNOWN
Mh01g0741.01_Mh05g3218.01_Oj01g0159600.01_Oj05g0349800.01	0.375969	0.260684	0.375969	0.260684	0	0	0	0	0.521801	0.320298	0.521801	0.320298	0	0	0	0	N	N		67 Mh01g5009.01_Oj01g0642000.01_Mh05g5440.01_Oj05g0577200.01		Mh01g5082.01_Mh05g5411.01_Oj01g0652000.01_Oj05g0573900.01	species=A local conversion from=3 to=20 D=1 B=6 boot-value2=0.98 donor=NOKNOWN
Mh01g0800.01_Mh05g2815.01_Oj01g0168400.01_Oj05g0316000.01	0.165255	0.587516	0.166216	0.59156	0.00208261	0.00635593	0.00105337	0.00307062	0.186673	1.14712	0.187906	1.16602	0.00208551	0.00638302	0.00105411	0.00307693	N	N		siimilarity pA: 777 pB: 700 oA1: 525 oA2: 467		Mh01g5121.01_Mh05g5401.01_Oj01g0656200.01_Oj05g0572700.01	species=A local conversion from=702 to=730 D=6 B=10 boot-value2=1 donor=NOKNOWN
Mh01g0988.01_Mh05g4153.01_Oj01g0191100.01_Oj05g0445500.01	0.217193	0.582748	0.180285	0.569106	0.0368813	0.0552712	0	0	0.256436	1.12543	0.206203	1.06662	0.037819	0.0574138	0	0	N	N		siimilarity pAr: 0.768545994065282 pBr: 0.692383778437191 oA1r: 0.519287833827893 oA2r: 0.461918892185954		Mh01g5142.01_Mh05g5365.01_Oj01g0658700.01_Oj05g0569400.01	species=A local conversion from=187 to=223 D=6 B=10.5 boot-value2=0.9 donor=NOKNOWN
Mh01g1177.01_Mh05g5421.01_Oj01g0205200.01_Oj05g0574800.00	0.406705	0.752619	0.40532	0.752524	0	0.00218182	0.00194426	0.00222717	0.586113	-1	0.583094	-1	0	0.002185	0.00194679	0.00223048	N	N		Mh01g5009.01_Oj01g0642000.01_Mh05g5440.01_Oj05g0577200.01: likely gene conversion occurred in A_species between Mh01g5009.01 and Mh05g5440.01	likely converted from Mh05g5440.01 to Mh01g5009.01	Mh01g5205.01_Mh05g5184.01_Oj01g0666000.01_Oj05g0549900.00	species=A local conversion from=240 to=309 D=16 B=24.5 boot-value2=1 donor=NOKNOWN
Mh01g1180.01_Mh05g5007.01_Oj01g0205600.01_Oj05g0529200.01	0.366291	0.429243	0.367243	0.431808	0.00191449	0.00505902	0	0	0.502642	0.637043	0.504505	0.643065	0.00191693	0.00507616	0	0	N	N		Mh01g5009.01_Oj01g0642000.01_Mh05g5440.01_Oj05g0577200.01: likely gene conversion occurred in C_species between Oj01g0642000.01 and Oj05g0577200.01	likely converted from Oj05g0577200.01 to Oj01g0642000.01	Mh01g5213.01_Mh05g5321.01_Oj01g0242900.01_Oj05g0564800.01	species=A local conversion from=57 to=118 D=12 B=20 boot-value2=0.97 donor=NOKNOWN
Mh01g1252.01_Mh05g5483.01_Oj01g0215100.00_Oj05g0582800.01	0.029484	0.0654545	0.0294659	0.0437158	0.0147692	0.0216998	0	0	0.0300792	0.0684886	0.0300604	0.0450417	0.0149166	0.0220199	0	0	N	N		70 Mh01g5024.01_Oj01g0643900.01_Mh05g5434.01_Oj05g0576700.01		Mh01g5319.01_Mh05g5251.01_Oj01g0679550.00_Oj05g0557100.01	species=A local conversion from=8 to=39 D=3 B=8.5 boot-value2=1 donor=NOKNOWN
Mh01g1260.01_Mh05g4764.01_Oj01g0216300.01_Oj05g0506800.01	0.366217	0.587195	0.348383	0.623856	0.0012024	0.007109	0.0381364	0.0779384	0.502496	1.14564	0.46843	1.33699	0.00120337	0.00714291	0.0391402	0.0822924	N	N		siimilarity pA: 330 pB: 329 oA1: 275 oA2: 270		Mh01g5327.01_Mh05g5244.01_Oj01g0680700.01_Oj05g0556600.01	species=A local conversion from=1 to=17 D=1 B=4 boot-value2=1 donor=NOKNOWN
Mh01g1406.01_Mh05g4833.01_Oj01g0229400.01_Oj05g0513800.01	0.0626674	0.475793	0.100508	0.490344	0.0583044	0.0888516	0	0.0100334	0.0654412	0.754642	0.107912	0.795537	0.0606954	0.0945712	0	0.0101012	N	N		siimilarity pAr: 0.666666666666667 pBr: 0.664646464646465 oA1r: 0.555555555555556 oA2r: 0.545454545454545		Mh01g5345.01_Mh05g5225.01_Oj01g0683550.00_Oj05g0554400.01	species=A local conversion from=510 to=566 D=7 B=19.5 boot-value2=1 donor=NOKNOWN	species=A local conversion from=281 to=304 D=3 B=9 boot-value2=0.93 donor=NOKNOWN
Mh01g1579.01_Mh05g5343.01_Oj01g0246700.01_Oj05g0567200.00	0.463558	0.531098	0.459854	0.528502	0	0	0.0045489	0.0137615	0.721903	0.923586	0.712267	0.914744	0	0	0.00456275	0.0138893	N	N		Mh01g5024.01_Oj01g0643900.01_Mh05g5434.01_Oj05g0576700.01: likely gene conversion occurred in A_species between Mh01g5024.01 and Mh05g5434.01	likely converted from Mh05g5434.01 to Mh01g5024.01	Mh01g5367.01_Mh05g5208.01_Oj01g0686700.00_Oj05g0552400.01	species=A local conversion from=248 to=269 D=2 B=7.5 boot-value2=0.98 donor=NOKNOWN
Mh01g1773.01_Mh05g3467.01_Oj01g0267200.01_Oj05g0371200.01	0.00281492	0.346793	0.00281492	0.351544	0	0	0	0.00475436	0.00282021	0.465468	0.00282021	0.474357	0	0	0	0.00476949	N	N		Mh01g5024.01_Oj01g0643900.01_Mh05g5434.01_Oj05g0576700.01: likely gene conversion occurred in C_species between Oj01g0643900.01 and Oj05g0576700.01	likely converted from Oj05g0576700.01 to Oj01g0643900.01	Mh01g5387.01_Mh05g5195.01_Oj01g0689451.01_Oj05g0551000.01	species=A local conversion from=2463 to=2552 D=13 B=29.5 boot-value2=1 donor=NOKNOWN
Mh01g1819.01_Mh05g3585.01_Oj01g0272600.01_Oj05g0386000.01	0.174286	0.567222	0.174898	0.572983	0.00123457	0.00374532	0.00121457	0	0.198346	1.05885	0.199144	1.08287	0.00123559	0.0037547	0.00121556	0	N	N		129 Mh01g5409.01_Oj01g0692700.01_Mh05g5185.01_Oj05g0550000.00		Mh01g5474.01_Mh05g5157.01_Oj01g0700200.01_Oj05g0545200.00	species=A local conversion from=15 to=46 D=2 B=12 boot-value2=1 donor=NOKNOWN	species=A local conversion from=1 to=10 D=0 B=2 boot-value2=0.92 donor=A_1
Mh01g1826.01_Mh05g4502.01_Oj01g0273200.00_Oj05g0475600.00	0.245482	0.332461	0.34522	0.44407	0.0665155	0.113695	0.204985	0.255464	0.297352	0.439271	0.462548	0.672538	0.0696519	0.123297	0.239445	0.312341	N	N		siimilarity pA: 234 pB: 218 oA1: 179 oA2: 201		Mh01g5738.01_Mh05g5046.01_Oj01g0721900.01_Oj05g0533100.01	species=A local conversion from=1 to=115 D=17 B=39 boot-value2=1 donor=NOKNOWN
Mh01g1831.01_Mh05g3489.01_Oj01g0273500.01_Oj05g0374600.01	0.261818	0.668456	0.2615	0.663509	0.0031348	0.00990099	0.00313562	0	0.322038	1.6642	0.321551	1.62003	0.00314137	0.00996692	0.00314219	0	N	N		siimilarity pAr: 0.742857142857143 pBr: 0.692063492063492 oA1r: 0.568253968253968 oA2r: 0.638095238095238		Mh01g5813.01_Mh05g5010.01_Oj01g0730900.01_Oj05g0529600.01	species=A local conversion from=1723 to=1797 D=8 B=25.5 boot-value2=1 donor=NOKNOWN
Mh01g1861.01_Mh05g4611.01_Oj01g0276000.01_Oj05g0490100.01	0.14113	0.539037	0.0872549	0.496795	0	0.0128755	0.0598626	0.0990415	0.156352	0.951294	0.0927621	0.814405	0	0.0129873	0.0623869	0.106221	N	N		Mh01g5409.01_Oj01g0692700.01_Mh05g5185.01_Oj05g0550000.00: likely gene conversion occurred in A_species between Mh01g5409.01 and Mh05g5185.01	likely converted from Mh01g5409.01 to Mh05g5185.01	Mh01g5824.01_Mh05g5000.01_Oj01g0224700.01_Oj05g0528600.01	species=A local conversion from=66 to=409 D=62 B=79 boot-value2=0.99 donor=NOKNOWN
Mh01g2258.01_Mh05g3257.01_Oj01g0303200.01_Oj05g0355133.01	0.162452	0.570536	0.16296	0.567561	0.00135354	0.00294732	0	0	0.183086	1.07258	0.183736	1.06024	0.00135476	0.00295312	0	0	N	N		Mh01g5409.01_Oj01g0692700.01_Mh05g5185.01_Oj05g0550000.00: likely gene conversion occurred in C_species between Oj01g0692700.01 and Oj05g0550000.00	likely converted from Oj01g0692700.01 to Oj05g0550000.00	Mh01g5905.01_Mh05g4964.01_Oj01g0742400.01_Oj05g0522600.01	species=A local conversion from=2577 to=2641 D=8 B=22.5 boot-value2=1 donor=NOKNOWN
Mh01g2260.01_Mh05g3259.01_Oj01g0303600.01_Oj05g0355300.01	0.242662	0.571254	0.237908	0.558625	0.00226244	0.00714286	0.0122222	0.0189394	0.293172	1.07558	0.286177	1.02438	0.00226586	0.00717709	0.0123229	0.0191826	N	N		138 Mh01g5488.01_Oj01g0702700.01_Mh05g5144.01_Oj05g0543600.01		Mh01g6817.01_Mh05g4339.01_Oj01g0835800.01_Oj05g0119400.00	species=A local conversion from=2218 to=2384 D=31 B=42.5 boot-value2=0.97 donor=NOKNOWN
Mh01g2261.01_Mh05g3260.01_Oj01g0303800.01_Oj05g0355400.01	0.275341	0.459854	0.271318	0.482866	0	0	0.00666667	0.0185185	0.343107	0.712267	0.336777	0.774242	0	0	0.00669647	0.018751	N	N		siimilarity pA: 682 pB: 454 oA1: 490 oA2: 655		Mh01g6850.01_Mh05g4290.01_Oj01g0839300.01_Oj05g0460700.01	species=A local conversion from=343 to=480 D=24 B=49.5 boot-value2=0.85 donor=NOKNOWN
Mh01g2263.01_Mh05g3261.01_Oj01g0304000.01_Oj05g0355500.01	0	0.140845	0	0.168618	0	0.027972	0	0	0	0.156	0	0.190999	0	0.028507	0	0	N	N		siimilarity pAr: 0.811904761904762 pBr: 0.54047619047619 oA1r: 0.583333333333333 oA2r: 0.779761904761905		Mh01g6886.01_Mh05g4270.01_Oj01g0843800.00_Oj05g0458300.00	species=A local conversion from=38 to=125 D=21 B=28 boot-value2=1 donor=NOKNOWN
Mh01g2265.01_Mh05g5025.01_Oj01g0304300.01_Oj05g0531500.01	0.269381	0.654914	0.270115	0.652747	0.00230238	0.00243902	0	0	0.333749	1.54897	0.334894	1.53207	0.00230592	0.002443	0	0	N	N		Mh01g5488.01_Oj01g0702700.01_Mh05g5144.01_Oj05g0543600.01: likely gene conversion occurred in A_species between Mh01g5488.01 and Mh05g5144.01	likely converted from Mh01g5488.01 to Mh05g5144.01	Mh01g6899.01_Mh05g4256.01_Oj01g0846300.01_Oj05g0457200.01	species=A local conversion from=410 to=425 D=3 B=6 boot-value2=1 donor=NOKNOWN
Mh01g2416.01_Mh05g3341.01_Oj01g0314800.01_Oj05g0362600.00	0.248101	0.438316	0.336203	0.499274	0	0.034384	0.110383	0.189706	0.301256	0.658563	0.446022	0.821785	0	0.0351971	0.119403	0.218709	N	N		160 Mh01g5798.01_Oj01g0729400.01_Mh05g5018.01_Oj05g0530701.01		Mh01g6928.01_Mh05g4228.01_Oj01g0849600.01_Oj05g0453700.01	species=A local conversion from=414 to=479 D=9 B=23.5 boot-value2=1 donor=NOKNOWN
Mh01g2419.01_Mh05g3346.01_Oj01g0315700.01_Oj05g0363100.01	0.2256	0.283037	0.23311	0.248598	0	0.0111421	0.00728155	0.0339623	0.268365	0.355367	0.279183	0.301999	0	0.0112257	0.00731713	0.0347553	N	N		siimilarity pA: 1023 pB: 749 oA1: 526 oA2: 620		Mh01g6941.01_Mh05g4210.01_Oj01g0851100.01_Oj05g0451900.01	species=A local conversion from=352 to=417 D=13 B=22.5 boot-value2=1 donor=NOKNOWN
Mh01g2420.01_Mh05g3347.01_Oj01g0315800.01_Oj05g0363200.01	0.100245	0.389349	0.100245	0.389349	0.00105171	0	0.00104767	0.00624025	0.107608	0.549121	0.107608	0.549121	0.00105245	0	0.0010484	0.00626635	N	N		siimilarity pAr: 0.754424778761062 pBr: 0.5523598820059 oA1r: 0.387905604719764 oA2r: 0.457227138643068		Mh01g6952.01_Mh05g4200.01_Oj01g0852400.00_Oj05g0450600.01	species=A local conversion from=1 to=91 D=9 B=26.5 boot-value2=1 donor=NOKNOWN
Mh01g2430.01_Mh05g3377.01_Oj01g0316900.01_Oj05g0365200.01	0.705751	0.718174	0.676509	0.662024	0.582056	0.797443	0	0	2.12268	2.36985	1.74218	1.60725	1.12233	-1	0	0	N	N		Mh01g5798.01_Oj01g0729400.01_Mh05g5018.01_Oj05g0530701.01: likely gene conversion occurred in A_species between Mh01g5798.01 and Mh05g5018.01	likely converted from Mh01g5798.01 to Mh05g5018.01	Mh01g7017.01_Mh05g4147.01_Oj01g0859500.01_Oj05g0443900.01	species=A local conversion from=33 to=42 D=0 B=4 boot-value2=0.97 donor=A_1
Mh01g3733.01_Mh05g3273.01_Oj01g0513200.01_Oj05g0357200.01	0.359357	0.577287	0.357661	0.570222	0.00694981	0.0431211	0	0	0.489209	1.10133	0.485961	1.07126	0.00698221	0.0444104	0	0	N	N		Mh01g5798.01_Oj01g0729400.01_Mh05g5018.01_Oj05g0530701.01: likely gene conversion occurred in C_species between Oj01g0729400.01 and Oj05g0530701.01	likely converted from Oj01g0729400.01 to Oj05g0530701.01	Mh01g7217.01_Mh05g4024.01_Oj01g0873900.00_Oj05g0430300.01	species=A local conversion from=2 to=16 D=2 B=5 boot-value2=0.99 donor=NOKNOWN
Mh01g3926.01_Mh05g5676.01_Oj01g0534900.01_Oj05g0594700.01	0.106937	0.54194	0.106937	0.54194	0	0	0	0	0.115373	0.961687	0.115373	0.961687	0	0	0	0	N	N		164 Mh01g5824.01_Oj01g0224700.01_Mh05g5000.01_Oj05g0528600.01		Mh01g7230.01_Mh05g4008.01_Oj01g0875300.00_Oj05g0428400.00	species=A local conversion from=103 to=140 D=5 B=12.5 boot-value2=0.95 donor=NOKNOWN	species=A local conversion from=18 to=52 D=5 B=10.5 boot-value2=0.97 donor=NOKNOWN
Mh01g4129.01_Mh05g5672.01_Oj01g0550300.01_Oj05g0594100.01	0.194864	0.403932	0.193275	0.403932	0	0	0.00158103	0	0.225645	0.580079	0.223501	0.580079	0	0	0.0015827	0	N	N		siimilarity pA: 911 pB: 510 oA1: 192 oA2: 645		Mh01g7271.01_Mh05g3990.01_Oj01g0880200.01_Oj05g0426400.01	species=A local conversion from=11 to=68 D=6 B=21.5 boot-value2=1 donor=NOKNOWN
Mh01g4194.01_Mh05g3367.01_Oj01g0556400.01_Oj05g0364500.01	0.424944	0.800136	0.423231	0.801358	0	0	0.00243284	0	0.627056	-1	0.623114	-1	0	0	0.0024368	0	N	N		siimilarity pAr: 0.761069340016708 pBr: 0.426065162907268 oA1r: 0.160401002506266 oA2r: 0.538847117794486		Mh01g7323.01_Mh05g3869.01_Oj01g0885300.01_Oj05g0420500.01	species=A local conversion from=1563 to=1590 D=6 B=11 boot-value2=1 donor=NOKNOWN	species=A local conversion from=1510 to=1524 D=2 B=5.5 boot-value2=1 donor=NOKNOWN
Mh01g4207.01_Mh05g5673.01_Oj01g0557500.01_Oj05g0594200.01	0.183736	0.474214	0.183736	0.468458	0	0	0	0.00583374	0.21076	0.750337	0.21076	0.734843	0	0	0	0.00585655	N	N		Mh01g5824.01_Oj01g0224700.01_Mh05g5000.01_Oj05g0528600.01: likely gene conversion occurred in A_species between Mh01g5824.01 and Mh05g5000.01	likely converted from Mh01g5824.01 to Mh05g5000.01	Mh01g7353.01_Mh05g3851.01_Oj01g0888600.01_Oj05g0418100.01	species=A local conversion from=401 to=464 D=7 B=17.5 boot-value2=1 donor=NOKNOWN
Mh01g4282.01_Mh05g3183.01_Oj01g0187000.01_Oj05g0346400.01	0.143013	0.597191	0.697488	0.645385	0.673171	0.704895	0	0.0351906	0.158674	1.19317	1.99428	1.47734	1.70887	2.10831	0	0.036043	N	N		169 Mh01g5868.01_Oj01g0192000.01_Mh05g4981.01_Oj05g0195200.01		Mh01g7408.01_Mh05g4765.01_Oj01g0895600.01_Oj05g0507300.01	species=A local conversion from=681 to=764 D=6 B=26.5 boot-value2=1 donor=NOKNOWN
Mh01g4305.01_Mh05g5120.01_Oj01g0566800.00_Oj05g0541400.00	0.471112	0.522361	0.471289	0.521818	0.00336449	0.00630252	0.00338983	0	0.741948	0.894234	0.742424	0.892448	0.00337206	0.00632915	0.00339751	0	N	N		siimilarity pA: 435 pB: 500 oA1: 147 oA2: 137		Mh01g7929.01_Mh05g3570.01_Oj01g0952300.00_Oj05g0384800.01	species=A local conversion from=3122 to=3235 D=23 B=39.5 boot-value2=1 donor=NOKNOWN
Mh01g4431.01_Mh05g5663.01_Oj01g0186900.01_Oj05g0593000.01	0.162514	0.296173	0.340681	0.482225	0.332441	0.447446	0.00340812	0	0.183166	0.376768	0.454184	0.772445	0.439236	0.680861	0.00341589	0	N	N		siimilarity pAr: 0.653153153153153 pBr: 0.750750750750751 oA1r: 0.220720720720721 oA2r: 0.205705705705706		Mh01g7982.01_Mh05g3600.01_Oj01g0957000.01_Oj05g0388400.01	species=A local conversion from=680 to=803 D=13 B=34.5 boot-value2=1 donor=NOKNOWN
Mh01g4435.01_Mh05g5661.01_Oj01g0583100.01_Oj05g0592800.01	0.233845	0.639679	0.248109	0.648944	0.00291687	0.00883652	0.0646109	0.0692641	0.28025	1.43751	0.301268	1.5033	0.00292256	0.00888899	0.0675648	0.0726741	N	N		Mh01g5868.01_Oj01g0192000.01_Mh05g4981.01_Oj05g0195200.01: likely gene conversion occurred in A_species between Mh01g5868.01 and Mh05g4981.01	likely converted from Mh05g4981.01 to Mh01g5868.01	Mh02g0116.01_Mh06g0231.01_Oj02g0102800.01_Oj06g0116500.01	species=A local conversion from=1051 to=1077 D=3 B=9 boot-value2=1 donor=NOKNOWN
Mh01g4440.01_Mh05g5660.01_Oj01g0583900.00_Oj05g0592600.01	0.46652	0.638519	0.47368	0.619035	0.0222137	0.0362392	0.00269139	0.0100559	0.729699	1.42966	0.748886	1.30886	0.0225493	0.037144	0.00269623	0.0101239	N	N		Mh01g5868.01_Oj01g0192000.01_Mh05g4981.01_Oj05g0195200.01: likely gene conversion occurred in C_species between Oj01g0192000.01 and Oj05g0195200.01	likely converted from Oj05g0195200.01 to Oj01g0192000.01	Mh02g0127.01_Mh06g0164.01_Oj02g0104100.00_Oj06g0108500.01	species=A local conversion from=585 to=605 D=4 B=8 boot-value2=1 donor=NOKNOWN
Mh01g4459.01_Mh05g5659.01_Oj01g0585700.01_Oj05g0592500.01	0.216397	0.608954	0.216143	0.606404	0	0	0.00101592	0.0102157	0.255316	1.25324	0.254959	1.2398	0	0	0.0010166	0.0102859	N	N		170 Mh01g5871.01_Oj01g0191700.01_Mh05g4979.01_Oj05g0194900.01		Mh02g0340.01_Mh06g5865.01_Oj02g0127700.01_Oj06g0617800.01	species=A local conversion from=574 to=586 D=0 B=4 boot-value2=1 donor=A_2
Mh01g4470.01_Mh05g5658.01_Oj01g0185500.00_Oj05g0592400.01	0.649384	0.731387	0.655391	0.751246	0.421117	0.725482	0	0.0105079	1.50657	2.77218	1.55274	-1	0.618279	2.56551	0	0.0105822	N	N		siimilarity pA: 677 pB: 595 oA1: 464 oA2: 449		Mh02g0410.01_Mh06g6926.01_Oj02g0135500.01_Oj06g0707200.01	species=A local conversion from=240 to=409 D=34 B=52 boot-value2=1 donor=NOKNOWN
Mh01g4487.01_Mh05g5648.01_Oj01g0588900.01_Oj05g0591600.01	0.154297	0.515109	0.107851	0.48891	0.0625695	0.0629995	0	0	0.172749	0.870712	0.11644	0.791406	0.0653343	0.0658037	0	0	N	N		siimilarity pAr: 0.817632850241546 pBr: 0.718599033816425 oA1r: 0.560386473429952 oA2r: 0.542270531400966		Mh02g0631.01_Mh06g6727.01_Oj02g0158800.01_Oj06g0687400.01	species=A local conversion from=356 to=415 D=8 B=17.5 boot-value2=1 donor=NOKNOWN
Mh01g4490.01_Mh05g5071.01_Oj01g0589000.01_Oj05g0535800.00	0.309119	0.662578	0.309526	0.658732	0.0169115	0.0346038	0	0	0.398473	1.612	0.399166	1.57971	0.0171051	0.0354275	0	0	N	N		Mh01g5871.01_Oj01g0191700.01_Mh05g4979.01_Oj05g0194900.01: likely gene conversion occurred in A_species between Mh01g5871.01 and Mh05g4979.01	likely converted from Mh05g4979.01 to Mh01g5871.01	Mh02g0780.01_Mh06g6440.01_Oj02g0174100.01_Oj06g0663500.00	species=A local conversion from=651 to=671 D=2 B=7.5 boot-value2=1 donor=NOKNOWN
Mh01g4496.01_Mh05g5645.01_Oj01g0589700.01_Oj05g0591450.00	0.15478	0.517241	0.15478	0.517241	0	0	0	0	0.173357	0.877553	0.173357	0.877553	0	0	0	0	N	N		Mh01g5871.01_Oj01g0191700.01_Mh05g4979.01_Oj05g0194900.01: likely gene conversion occurred in C_species between Oj01g0191700.01 and Oj05g0194900.01	likely converted from Oj05g0194900.01 to Oj01g0191700.01	Mh02g0783.01_Mh06g6430.01_Oj02g0174400.00_Oj06g0663000.00	species=A local conversion from=84 to=294 D=44 B=71 boot-value2=1 donor=NOKNOWN
Mh01g4572.01_Mh05g5636.01_Oj01g0595600.01_Oj05g0590300.01	0.294412	0.360353	0.293411	0.36777	0.0262983	0.0258722	0.00157233	0	0.373864	0.491124	0.372217	0.505538	0.0267705	0.026329	0.00157398	0	N	N		206 Mh01g6495.01_Oj01g0801500.01_Mh05g4657.01_Oj05g0495900.01		Mh02g0793.01_Mh06g6406.01_Oj02g0175700.01_Oj06g0661400.01	species=A local conversion from=729 to=743 D=1 B=4.5 boot-value2=1 donor=NOKNOWN
Mh01g4598.01_Mh05g5632.01_Oj01g0598600.01_Oj05g0590000.01	0.170264	0.340824	0.168798	0.337219	0	0.00498339	0.000958313	0.0100125	0.193125	0.454446	0.191231	0.447867	0	0.00500002	0.000958926	0.01008	N	N		siimilarity pA: 826 pB: 826 oA1: 96 oA2: 96		Mh02g0865.01_Mh06g6178.01_Oj02g0182700.01_Oj06g0646700.01	species=A local conversion from=270 to=283 D=0 B=4 boot-value2=0.96 donor=A_1
Mh01g4636.01_Mh05g5628.01_Oj01g0603000.01_Oj05g0589600.01	0.119052	0.548667	0.117891	0.537175	0	0.00369914	0.0035482	0.011215	0.129638	0.986335	0.128259	0.944701	0	0.00370829	0.00355662	0.0112996	N	N		siimilarity pAr: 0.817012858555885 pBr: 0.817012858555885 oA1r: 0.0949554896142433 oA2r: 0.0949554896142433		Mh02g0872.01_Mh06g6167.01_Oj02g0183900.00_Oj06g0645400.01	species=A local conversion from=717 to=737 D=3 B=7.5 boot-value2=0.99 donor=NOKNOWN
Mh01g4640.01_Mh05g5627.01_Oj01g0603300.01_Oj05g0589400.01	0.258348	0.559585	0.258348	0.569948	0	0.0104895	0	0.00511945	0.316727	1.02815	0.316727	1.07012	0	0.0105636	0	0.00513701	N	N		Mh01g6495.01_Oj01g0801500.01_Mh05g4657.01_Oj05g0495900.01: likely gene conversion occurred in A_species between Mh01g6495.01 and Mh05g4657.01	likely converted from NO_KNOWN to NO_KNOWN	Mh02g0901.01_Mh06g6119.01_Oj02g0187200.01_Oj06g0638300.01	species=A local conversion from=391 to=644 D=46 B=78 boot-value2=1 donor=NOKNOWN
Mh01g4670.01_Mh05g5624.01_Oj01g0605100.01_Oj05g0588900.01	0.147322	0.650347	0.150384	0.645185	0	0	0.00252951	0.0130814	0.164017	1.51379	0.167838	1.47591	0	0	0.00253379	0.0131968	N	N		Mh01g6495.01_Oj01g0801500.01_Mh05g4657.01_Oj05g0495900.01: likely gene conversion occurred in C_species between Oj01g0801500.01 and Oj05g0495900.01	likely converted from NO_KNOWN to NO_KNOWN	Mh02g0961.01_Mh06g5868.01_Oj02g0194300.01_Oj06g0618000.01	species=A local conversion from=189 to=326 D=28 B=42 boot-value2=1 donor=NOKNOWN
Mh01g4721.01_Mh05g4245.01_Oj01g0610500.01_Oj05g0455800.01	0.419198	0.763428	0.419198	0.768348	0	0.00482315	0	0.00502092	0.613915	-1	0.613915	-1	0	0.00483873	0	0.0050378	N	N		211 Mh01g6506.01_Oj01g0802850.00_Mh05g4643.01_Oj05g0494500.01		Mh02g1005.01_Mh06g5799.01_Oj02g0197900.01_Oj06g0609700.01	species=A local conversion from=354 to=456 D=19 B=31 boot-value2=1 donor=NOKNOWN
Mh01g4728.01_Mh05g5418.01_Oj01g0611100.01_Oj05g0574500.01	0.037822	0.643249	0.0397653	0.637363	0	0.00659341	0	0.00658617	0.038809	1.46218	0.0408583	1.42192	0	0.00662256	0	0.00661526	N	N		siimilarity pA: 937 pB: 912 oA1: 846 oA2: 818		Mh02g1100.01_Mh06g5678.01_Oj02g0208600.01_Oj06g0595900.01	species=A local conversion from=759 to=797 D=6 B=11 boot-value2=1 donor=NOKNOWN	species=A local conversion from=732 to=749 D=2 B=6 boot-value2=1 donor=NOKNOWN
Mh01g4784.01_Mh05g5608.01_Oj01g0616333.01_Oj05g0587300.01	0.154989	0.311399	0.154989	0.311399	0	0	0	0	0.17362	0.402363	0.17362	0.402363	0	0	0	0	N	N		siimilarity pAr: 0.882297551789077 pBr: 0.858757062146893 oA1r: 0.796610169491525 oA2r: 0.770244821092279		Mh02g1208.01_Mh06g5314.01_Oj02g0220100.00_Oj06g0572300.00	species=A local conversion from=1226 to=1305 D=19 B=29.5 boot-value2=1 donor=NOKNOWN	species=A local conversion from=1431 to=1467 D=7 B=14 boot-value2=1 donor=NOKNOWN
Mh01g4790.01_Mh05g5405.01_Oj01g0616900.00_Oj05g0573300.01	0.113098	0.650115	0.112393	0.651916	0.00146484	0	0.000732601	0.0045977	0.122593	1.51204	0.121764	1.52568	0.00146628	0	0.000732959	0.00461185	N	N		Mh01g6506.01_Oj01g0802850.00_Mh05g4643.01_Oj05g0494500.01: likely gene conversion occurred in A_species between Mh01g6506.01 and Mh05g4643.01	likely converted from Mh05g4643.01 to Mh01g6506.01	Mh02g1268.01_Mh06g5132.01_Oj02g0226801.00_Oj06g0562200.01	species=A local conversion from=1 to=32 D=4 B=10.5 boot-value2=0.98 donor=NOKNOWN
Mh01g4797.01_Mh05g5606.01_Oj01g0618200.01_Oj05g0587100.01	0.22676	0.496855	0.23534	0.493047	0.00821275	0.00370828	0	0	0.270025	0.814584	0.282425	0.803384	0.00825805	0.00371748	0	0	N	N		Mh01g6506.01_Oj01g0802850.00_Mh05g4643.01_Oj05g0494500.01: likely gene conversion occurred in C_species between Oj01g0802850.00 and Oj05g0494500.01	likely converted from Oj05g0494500.01 to Oj01g0802850.00	Mh02g1418.01_Mh06g4948.01_Oj02g0233100.01_Oj06g0552400.01	species=A local conversion from=1011 to=1142 D=25 B=46 boot-value2=1 donor=NOKNOWN
Mh01g4802.01_Mh05g5605.01_Oj01g0618900.01_Oj05g0587000.01	0.0973411	0.650552	0.0959676	0.655149	0.00135105	0.0083045	0	0.0124138	0.104264	1.51533	0.102687	1.55082	0.00135227	0.00835082	0	0.0125177	N	N		248 Mh01g6744.01_Oj01g0827400.01_Mh05g4494.01_Oj05g0474400.01		Mh02g1812.01_Mh04g7077.01_Oj02g0273800.01_Oj04g0692500.01	species=A local conversion from=229 to=240 D=1 B=6 boot-value2=0.91 donor=NOKNOWN
Mh01g4855.01_Mh05g5502.01_Oj01g0624400.00_Oj05g0584200.01	0.164091	0.254079	0.38724	0.477273	0.315579	0.358974	0	0	0.185182	0.310243	0.54475	0.758701	0.409544	0.488475	0	0	N	N		siimilarity pA: 368 pB: 309 oA1: 230 oA2: 159		Mh02g3123.01_Mh04g3100.01_Oj02g0479300.01_Oj04g0346800.01	species=A local conversion from=26 to=88 D=9 B=23 boot-value2=1 donor=NOKNOWN
Mh01g4865.01_Mh05g5499.01_Oj01g0625900.01_Oj05g0583600.01	0.137255	0.1875	0.137255	0.208333	0	0	0	0.020339	0.151593	0.215762	0.151593	0.244067	0	0	0	0.0206199	N	N		siimilarity pAr: 0.845977011494253 pBr: 0.710344827586207 oA1r: 0.528735632183908 oA2r: 0.36551724137931		Mh02g3557.01_Mh04g3778.01_Oj02g0507400.01_Oj04g0386500.01	species=A local conversion from=9 to=33 D=3 B=8.5 boot-value2=0.95 donor=NOKNOWN
Mh01g4870.01_Mh05g5497.01_Oj01g0626300.01_Oj05g0583400.01	0.264319	0.305333	0.264319	0.305333	0	0	0	0	0.325891	0.392061	0.325891	0.392061	0	0	0	0	N	N		Mh01g6744.01_Oj01g0827400.01_Mh05g4494.01_Oj05g0474400.01: likely gene conversion occurred in A_species between Mh01g6744.01 and Mh05g4494.01	likely converted from Mh05g4494.01 to Mh01g6744.01	Mh02g3756.01_Mh04g6689.01_Oj02g0519300.01_Oj04g0661300.01	species=A local conversion from=715 to=758 D=0 B=11 boot-value2=0.93 donor=A_2
Mh01g4871.01_Mh05g5484.01_Oj01g0626400.01_Oj05g0583000.01	0.344664	0.454049	0.345517	0.455321	0.00264346	0.00825026	0.00398318	0.0162712	0.461518	0.697408	0.463097	0.700639	0.00264813	0.00829597	0.0039938	0.0164503	N	N		Mh01g6744.01_Oj01g0827400.01_Mh05g4494.01_Oj05g0474400.01: likely gene conversion occurred in C_species between Oj01g0827400.01 and Oj05g0474400.01	likely converted from Oj05g0474400.01 to Oj01g0827400.01	Mh02g3911.01_Mh04g4103.01_Oj02g0537700.01_Oj04g0416400.01	species=A local conversion from=288 to=347 D=8 B=20 boot-value2=1 donor=NOKNOWN
Mh01g4910.01_Mh05g5478.01_Oj01g0631100.01_Oj05g0582100.01	0.0583153	0.504795	0.0579065	0.508829	0.000808789	0	0.00081103	0.00260417	0.0607073	0.838484	0.0602641	0.850926	0.000809225	0	0.000811469	0.0026087	N	N		254 Mh01g6773.01_Oj01g0830700.01_Mh05g4380.01_Oj05g0470000.01		Mh02g3912.01_Mh04g4104.01_Oj02g0537800.00_Oj04g0416500.01	species=A local conversion from=61 to=88 D=2 B=10 boot-value2=1 donor=NOKNOWN
Mh01g4918.01_Mh05g5476.01_Oj01g0631500.01_Oj05g0581900.01	0.359965	0.476875	0.348441	0.470428	0.0166642	0.0486299	0.00174419	0.0188088	0.490378	0.757608	0.468538	0.74011	0.0168522	0.0502781	0.00174622	0.0190486	N	N		siimilarity pA: 1128 pB: 1125 oA1: 1122 oA2: 1119		Mh02g3921.01_Mh04g4105.01_Oj02g0538700.01_Oj04g0685400.01	species=A local conversion from=32 to=185 D=27 B=41 boot-value2=0.95 donor=NOKNOWN
Mh01g4924.01_Mh05g5474.01_Oj01g0632000.01_Oj05g0581700.01	0.322487	0.444994	0.324429	0.444994	0	0.0399334	0.00194995	0	0.421566	0.674806	0.424982	0.674806	0	0.0410359	0.00195249	0	N	N		siimilarity pAr: 0.762677484787018 pBr: 0.760649087221095 oA1r: 0.758620689655172 oA2r: 0.756592292089249		Mh02g4051.01_Mh04g4320.01_Oj02g0551600.01_Oj04g0433300.00	species=A local conversion from=490 to=584 D=23 B=32 boot-value2=1 donor=NOKNOWN
Mh01g4932.01_Mh05g5462.01_Oj01g0633100.01_Oj05g0580000.01	0.135507	0.500235	0.135507	0.497413	0	0.0028463	0	0	0.149457	0.824665	0.149457	0.816238	0	0.00285171	0	0	N	N		Mh01g6773.01_Oj01g0830700.01_Mh05g4380.01_Oj05g0470000.01: likely gene conversion occurred in A_species between Mh01g6773.01 and Mh05g4380.01	likely converted from Mh05g4380.01 to Mh01g6773.01	Mh02g4088.01_Mh04g4348.01_Oj02g0555900.00_Oj04g0437600.01	species=A local conversion from=1707 to=1861 D=33 B=53.5 boot-value2=1 donor=NOKNOWN
Mh01g4940.01_Mh05g5461.01_Oj01g0634300.00_Oj05g0579900.01	0.368188	0.484093	0.367014	0.486747	0.00205121	0.00583587	0.00247397	0	0.506359	0.777694	0.504056	0.785218	0.00205402	0.00585869	0.00247806	0	N	N		Mh01g6773.01_Oj01g0830700.01_Mh05g4380.01_Oj05g0470000.01: likely gene conversion occurred in C_species between Oj01g0830700.01 and Oj05g0470000.01	likely converted from Oj05g0470000.01 to Oj01g0830700.01	Mh02g4097.01_Mh04g4362.01_Oj02g0556700.01_Oj04g0439200.00	species=A local conversion from=5 to=20 D=2 B=7 boot-value2=0.92 donor=NOKNOWN	species=A local conversion from=174 to=185 D=0 B=4 boot-value2=0.81 donor=A_1
Mh01g4947.01_Mh05g5458.01_Oj01g0635200.01_Oj05g0579600.01	0.176364	0.311765	0.184211	0.304734	0.00551978	0	0	0	0.201058	0.402988	0.211388	0.391051	0.00554019	0	0	0	N	N		274 Mh01g6856.01_Oj01g0840100.01_Mh05g4285.01_Oj05g0460000.01		Mh02g4244.01_Mh04g4627.01_Oj02g0566700.01_Oj04g0448200.01	species=A local conversion from=1771 to=1781 D=1 B=5.5 boot-value2=1 donor=NOKNOWN
Mh01g4955.01_Mh05g5448.01_Oj01g0636500.01_Oj05g0578600.01	0.0847516	0.539273	0.0875101	0.539695	0	0	0.00277971	0	0.0899346	0.952133	0.093051	0.953636	0	0	0.00278487	0	N	N		siimilarity pA: 1790 pB: 1637 oA1: 1760 oA2: 1675		Mh02g4390.01_Mh04g4669.01_Oj02g0573200.01_Oj04g0452100.01	species=A local conversion from=436 to=533 D=19 B=29.5 boot-value2=0.98 donor=NOKNOWN
Mh01g4984.01_Mh05g5447.01_Oj01g0639200.00_Oj05g0578500.01	0.241995	0.569153	0.101126	0.493516	0.155968	0.185455	0	0.00430416	0.292186	1.06682	0.108626	0.804755	0.174855	0.213039	0	0.00431656	N	N		siimilarity pAr: 0.923632610939113 pBr: 0.84468524251806 oA1r: 0.908152734778122 oA2r: 0.864293085655315		Mh02g4436.01_Mh04g4746.01_Oj02g0579000.01_Oj04g0460600.01	species=A local conversion from=467 to=481 D=0 B=6 boot-value2=0.91 donor=A_1
Mh01g4989.01_Mh05g5445.01_Oj01g0639600.01_Oj05g0578100.01	0.244319	0.409743	0.244468	0.3934	0.00183599	0.0103448	0	0.0105171	0.295625	0.59278	0.295847	0.557594	0.00183824	0.0104168	0	0.0105915	N	N		Mh01g6856.01_Oj01g0840100.01_Mh05g4285.01_Oj05g0460000.01: likely gene conversion occurred in A_species between Mh01g6856.01 and Mh05g4285.01	likely converted from Mh05g4285.01 to Mh01g6856.01	Mh02g4689.01_Mh04g4956.01_Oj02g0597700.00_Oj04g0483000.01	species=A local conversion from=276 to=325 D=5 B=17.5 boot-value2=0.99 donor=NOKNOWN
Mh01g5009.01_Mh05g5440.01_Oj01g0642000.01_Oj05g0577200.01	0.159184	0.44506	0.178236	0.454901	0.0203337	0.0181641	0.00132202	0	0.178926	0.674969	0.203511	0.699571	0.0206145	0.0183877	0.00132319	0	N	N		286 Mh01g6917.01_Oj01g0848200.01_Mh05g4242.01_Oj05g0455500.01		Mh02g4750.01_Mh04g5025.01_Oj02g0604300.01_Oj04g0490600.01	species=A local conversion from=804 to=874 D=4 B=21 boot-value2=0.99 donor=NOKNOWN
Mh01g5015.01_Mh05g5439.01_Oj01g0642600.00_Oj05g0577100.00	0.0962402	0.337682	0.0962402	0.337682	0	0	0	0	0.103	0.448708	0.103	0.448708	0	0	0	0	N	N		siimilarity pA: 1312 pB: 1303 oA1: 1242 oA2: 1222		Mh02g4775.01_Mh04g5068.01_Oj02g0607700.01_Oj04g0496150.00	species=A local conversion from=315 to=476 D=23 B=53.5 boot-value2=0.94 donor=NOKNOWN
Mh01g5023.01_Mh05g5435.01_Oj01g0643800.01_Oj05g0576800.01	0.0973528	0.640176	0.098669	0.641326	0	0	0.00173385	0.00881057	0.104277	1.44089	0.105791	1.44879	0	0	0.00173586	0.00886273	N	N		siimilarity pAr: 0.771310993533216 pBr: 0.766019988242211 oA1r: 0.73015873015873 oA2r: 0.718400940623163		Mh02g4811.01_Mh04g5103.01_Oj02g0611500.01_Oj04g0499300.01	species=A local conversion from=21 to=50 D=2 B=10 boot-value2=1 donor=NOKNOWN
Mh01g5024.01_Mh05g5434.01_Oj01g0643900.01_Oj05g0576700.01	0.286324	0.448576	0.286324	0.448576	0	0	0	0	0.360665	0.683667	0.360665	0.683667	0	0	0	0	N	N		Mh01g6917.01_Oj01g0848200.01_Mh05g4242.01_Oj05g0455500.01: likely gene conversion occurred in A_species between Mh01g6917.01 and Mh05g4242.01	likely converted from Mh05g4242.01 to Mh01g6917.01	Mh02g4828.01_Mh04g5141.01_Oj02g0613600.01_Oj04g0503800.01	species=A local conversion from=1 to=22 D=4 B=8.5 boot-value2=0.93 donor=NOKNOWN
Mh01g5030.01_Mh05g5433.01_Oj01g0644900.01_Oj05g0576600.01	0.362224	0.357469	0.362224	0.357469	0	0	0	0	0.494734	0.485593	0.494734	0.485593	0	0	0	0	N	N		Mh01g6917.01_Oj01g0848200.01_Mh05g4242.01_Oj05g0455500.01: likely gene conversion occurred in C_species between Oj01g0848200.01 and Oj05g0455500.01	likely converted from Oj05g0455500.01 to Oj01g0848200.01	Mh02g4902.01_Mh04g5210.01_Oj02g0621300.01_Oj04g0512200.01	species=A local conversion from=282 to=292 D=1 B=3.5 boot-value2=0.93 donor=NOKNOWN
Mh01g5031.01_Mh05g5431.01_Oj01g0645000.01_Oj05g0576300.01	0.277585	0.455848	0.241209	0.403068	0.00565442	0.00637813	0.0407292	0.0641812	0.346661	0.701983	0.291026	0.578209	0.00567584	0.00640541	0.0418768	0.0670948	N	N		298 Mh01g6968.01_Oj01g0854000.01_Mh05g4178.01_Oj05g0449200.01		Mh02g4922.01_Mh04g5318.01_Oj02g0624300.01_Oj04g0517100.01	species=A local conversion from=1 to=13 D=1 B=4 boot-value2=1 donor=NOKNOWN
Mh01g5046.01_Mh05g5422.01_Oj01g0646300.01_Oj05g0574900.01	0.315632	0.423617	0.314499	0.426857	0	0.00268577	0.000918555	0.00275229	0.409635	0.624002	0.407682	0.631483	0	0.00269059	0.000919118	0.00275736	N	N		siimilarity pA: 1140 pB: 1045 oA1: 899 oA2: 984		Mh02g4973.01_Mh04g5386.01_Oj02g0631700.01_Oj04g0673300.01	species=A local conversion from=125 to=212 D=7 B=14 boot-value2=0.81 donor=NOKNOWN
Mh01g5062.01_Mh05g3188.01_Oj01g0648500.01_Oj05g0347000.01	0.0520339	0.265238	0.0520339	0.265238	0	0	0	0	0.053927	0.327311	0.053927	0.327311	0	0	0	0	N	N		siimilarity pAr: 0.80168776371308 pBr: 0.734880450070324 oA1r: 0.632208157524613 oA2r: 0.691983122362869		Mh02g5004.01_Mh04g5392.01_Oj02g0634100.00_Oj04g0525100.01	species=A local conversion from=1 to=14 D=3 B=7.5 boot-value2=1 donor=A_2
Mh01g5069.01_Mh05g5417.01_Oj01g0649100.01_Oj05g0574400.01	0.038364	0.38685	0.038364	0.383019	0	0.00773196	0	0.0151803	0.03938	0.543942	0.03938	0.536073	0	0.00777209	0	0.015336	N	N		Mh01g6968.01_Oj01g0854000.01_Mh05g4178.01_Oj05g0449200.01: likely gene conversion occurred in A_species between Mh01g6968.01 and Mh05g4178.01	likely converted from Mh01g6968.01 to Mh05g4178.01	Mh02g5043.01_Mh04g5428.01_Oj02g0639000.01_Oj04g0529500.01	species=A local conversion from=348 to=367 D=1 B=6.5 boot-value2=0.96 donor=NOKNOWN
Mh01g5082.01_Mh05g5411.01_Oj01g0652000.01_Oj05g0573900.01	0.0889956	0.592246	0.129259	0.633598	0.0394052	0.0496084	0	0	0.0947345	1.16928	0.14187	1.39727	0.0404781	0.0513252	0	0	N	N		Mh01g6968.01_Oj01g0854000.01_Mh05g4178.01_Oj05g0449200.01: likely gene conversion occurred in C_species between Oj01g0854000.01 and Oj05g0449200.01	likely converted from Oj01g0854000.01 to Oj05g0449200.01	Mh02g5074.01_Mh04g5476.01_Oj02g0642700.01_Oj04g0534100.01	species=A local conversion from=1075 to=1104 D=3 B=10 boot-value2=1 donor=NOKNOWN
Mh01g5087.01_Mh05g5409.01_Oj01g0652600.01_Oj05g0573700.01	0.0762996	0.500879	0.0480715	0.494728	0.0339989	0.027533	0	0	0.0804658	0.8266	0.0496813	0.808306	0.0347936	0.0280511	0	0	N	N		299 Mh01g6976.01_Oj01g0855000.01_Mh05g4174.01_Oj05g0448300.01		Mh02g5118.01_Mh04g5566.01_Oj02g0650900.01_Oj04g0543900.01	species=A local conversion from=224 to=233 D=0 B=2.5 boot-value2=1 donor=A_1
Mh01g5089.01_Mh05g5408.01_Oj01g0652700.00_Oj05g0573600.00	0.0786938	0.325862	0.0819936	0.324742	0.0032	0	0	0.0101868	0.0831359	0.427511	0.0868316	0.425533	0.00320685	0	0	0.0102566	N	N		siimilarity pA: 1144 pB: 794 oA1: 609 oA2: 184		Mh02g5477.01_Mh04g5978.01_Oj02g0683500.01_Oj04g0581400.01	species=A local conversion from=785 to=870 D=22 B=30 boot-value2=1 donor=NOKNOWN
Mh01g5107.01_Mh05g5404.01_Oj01g0654500.01_Oj05g0573200.00	0.050071	0.449823	0.0353598	0.44804	0	0.00708801	0.0146251	0.0186944	0.0518208	0.686775	0.0362205	0.682335	0	0.00712172	0.0147695	0.0189313	N	N		siimilarity pAr: 0.807909604519774 pBr: 0.560734463276836 oA1r: 0.430084745762712 oA2r: 0.129943502824859		Mh02g5485.01_Mh04g5986.01_Oj02g0684400.01_Oj04g0583200.01	species=A local conversion from=458 to=491 D=9 B=13.5 boot-value2=0.94 donor=NOKNOWN
Mh01g5121.01_Mh05g5401.01_Oj01g0656200.01_Oj05g0572700.01	0.237515	0.413429	0.261842	0.397053	0	0	0.0269726	0.0573805	0.285602	0.600948	0.322076	0.565316	0	0	0.0274695	0.0596943	N	N		Mh01g6976.01_Oj01g0855000.01_Mh05g4174.01_Oj05g0448300.01: likely gene conversion occurred in A_species between Mh01g6976.01 and Mh05g4174.01	likely converted from Mh05g4174.01 to Mh01g6976.01	Mh02g5616.01_Mh06g0210.01_Oj02g0699300.01_Oj06g0114200.00	species=A local conversion from=261 to=283 D=3 B=5.5 boot-value2=0.94 donor=NOKNOWN
Mh01g5123.01_Mh05g5386.01_Oj01g0656400.00_Oj05g0571200.01	0.361437	0.468213	0.359656	0.468213	0.00178838	0	0.0017741	0	0.493213	0.734193	0.489783	0.734193	0.00179051	0	0.0017762	0	N	N		Mh01g6976.01_Oj01g0855000.01_Mh05g4174.01_Oj05g0448300.01: likely gene conversion occurred in C_species between Oj01g0855000.01 and Oj05g0448300.01	likely converted from Oj05g0448300.01 to Oj01g0855000.01	Mh02g5987.01_Mh06g2101.01_Oj02g0730050.00_Oj06g0271600.00	species=A local conversion from=3 to=20 D=4 B=7.5 boot-value2=0.89 donor=NOKNOWN	species=A local conversion from=66 to=87 D=0 B=3 boot-value2=0.85 donor=A_2
Mh01g5142.01_Mh05g5365.01_Oj01g0658700.01_Oj05g0569400.01	0.0867347	0.372881	0.195588	0.40256	0	0	0.119078	0.16318	0.0921736	0.515635	0.226623	0.577112	0	0	0.129668	0.184016	N	N		303 Mh01g7006.01_Oj01g0858350.01_Mh05g4151.01_Oj05g0445100.01		Mh02g5993.01_Mh06g1992.01_Oj02g0730600.00_Oj06g0268800.01	species=A local conversion from=1066 to=1077 D=0 B=5.5 boot-value2=0.98 donor=A_1
Mh01g5143.01_Mh05g5364.01_Oj01g0658900.01_Oj05g0569300.01	0.226683	0.607574	0.226371	0.606957	0.00488699	0	0.00246331	0.0115793	0.269914	1.24594	0.269467	1.2427	0.00490298	0	0.00246736	0.0116696	N	N		siimilarity pA: 1290 pB: 1281 oA1: 431 oA2: 426		Mh02g6005.01_Mh06g1954.01_Oj02g0731700.01_Oj06g0264200.00	species=A local conversion from=12 to=22 D=1 B=4 boot-value2=0.98 donor=NOKNOWN
Mh01g5145.01_Mh05g4534.01_Oj01g0659200.01_Oj05g0480700.01	0.18313	0.78654	0.18313	0.773922	0	0.0130293	0	0	0.209957	-1	0.209957	-1	0	0.0131438	0	0	N	N		siimilarity pAr: 0.83011583011583 pBr: 0.824324324324324 oA1r: 0.277348777348777 oA2r: 0.274131274131274		Mh02g6009.01_Mh06g1899.01_Oj02g0731900.01_Oj06g0260500.00	species=A local conversion from=9 to=304 D=61 B=99 boot-value2=1 donor=NOKNOWN
Mh01g5169.01_Mh05g5353.01_Oj01g0662600.01_Oj05g0568100.01	0.0975828	0.445652	0.100224	0.454422	0.00269663	0.00805369	0.0026738	0.0165289	0.104542	0.676426	0.107584	0.698355	0.00270149	0.00809724	0.00267857	0.0167138	N	N		Mh01g7006.01_Oj01g0858350.01_Mh05g4151.01_Oj05g0445100.01: likely gene conversion occurred in A_species between Mh01g7006.01 and Mh05g4151.01	likely converted from Mh05g4151.01 to Mh01g7006.01	Mh02g6015.01_Mh06g1895.01_Oj02g0732300.01_Oj06g0260000.01	species=A local conversion from=1 to=90 D=11 B=20 boot-value2=0.98 donor=NOKNOWN
Mh01g5171.01_Mh05g5351.01_Oj01g0662800.00_Oj05g0567900.00	0.247863	0.334205	0.249637	0.32955	0.00192493	0.00530504	0	0	0.300901	0.44241	0.303555	0.434061	0.0019274	0.00532389	0	0	N	N		Mh01g7006.01_Oj01g0858350.01_Mh05g4151.01_Oj05g0445100.01: likely gene conversion occurred in C_species between Oj01g0858350.01 and Oj05g0445100.01	likely converted from Oj05g0445100.01 to Oj01g0858350.01	Mh02g6076.01_Mh06g1712.01_Oj02g0738600.01_Oj06g0247900.01	species=A local conversion from=1 to=78 D=6 B=22.5 boot-value2=1 donor=NOKNOWN
Mh01g5174.01_Mh05g5342.01_Oj01g0663400.01_Oj05g0567100.01	0.120015	0.417616	0.119979	0.423717	0	0.00564175	0	0.00864138	0.130783	0.610337	0.13074	0.62423	0	0.00566308	0	0.00869155	N	N		322 Mh01g7222.01_Oj01g0874300.01_Mh05g4021.01_Oj05g0429900.01		Mh02g6085.01_Mh06g1704.01_Oj02g0739400.01_Oj06g0247000.01	species=A local conversion from=1 to=95 D=6 B=22.5 boot-value2=0.99 donor=NOKNOWN
Mh01g5177.01_Mh05g5341.01_Oj01g0663800.01_Oj05g0566900.01	0.206163	0.493208	0.207126	0.485168	0.00367518	0.00832871	0.000525486	0.00498339	0.241068	0.803854	0.242397	0.780732	0.00368422	0.0083753	0.00052567	0.00500002	N	N		siimilarity pA: 616 pB: 475 oA1: 367 oA2: 372		Mh02g6124.01_Mh06g1573.01_Oj02g0743700.01_Oj06g0231600.01	species=A local conversion from=552 to=648 D=7 B=33 boot-value2=1 donor=NOKNOWN
Mh01g5190.01_Mh05g5336.01_Oj01g0249300.01_Oj05g0566600.01	0.156863	0.502347	0.222917	0.731884	0.258693	0.692308	0	0.0283019	0.175986	0.831035	0.264536	2.79246	0.317252	1.92371	0	0.0288497	N	N		siimilarity pAr: 0.808398950131234 pBr: 0.623359580052493 oA1r: 0.481627296587927 oA2r: 0.488188976377953		Mh02g6140.01_Mh06g1539.01_Oj02g0745400.01_Oj06g0227250.00	species=A local conversion from=1437 to=1465 D=4 B=9 boot-value2=1 donor=NOKNOWN
Mh01g5195.01_Mh05g5333.01_Oj01g0665200.01_Oj05g0566400.01	0.105114	0.52263	0.105095	0.520492	0	0.00249584	0	0.00726539	0.11325	0.895119	0.113227	0.888101	0	0.0025	0	0.00730081	N	N		Mh01g7222.01_Oj01g0874300.01_Mh05g4021.01_Oj05g0429900.01: likely gene conversion occurred in A_species between Mh01g7222.01 and Mh05g4021.01	likely converted from Mh01g7222.01 to Mh05g4021.01	Mh02g6182.01_Mh06g1502.01_Oj02g0751800.01_Oj06g0223200.00	species=A local conversion from=350 to=418 D=14 B=21.5 boot-value2=1 donor=NOKNOWN
Mh01g5196.01_Mh05g5331.01_Oj01g0665300.01_Oj05g0566200.01	0.470151	0.51145	0.480866	0.550931	0.040708	0.0604027	0	0	0.739369	0.859122	0.768648	0.994816	0.0418544	0.062974	0	0	N	N		Mh01g7222.01_Oj01g0874300.01_Mh05g4021.01_Oj05g0429900.01: likely gene conversion occurred in C_species between Oj01g0874300.01 and Oj05g0429900.01	likely converted from Oj01g0874300.01 to Oj05g0429900.01	Mh02g6189.01_Mh06g1492.01_Oj02g0752800.01_Oj06g0222400.01	species=A local conversion from=5 to=19 D=0 B=4.5 boot-value2=0.94 donor=A_1
Mh01g5198.01_Mh05g5329.01_Oj01g0665750.01_Oj05g0565900.00	0.363244	0.3687	0.363244	0.37931	0	0.0101523	0	0	0.49671	0.507366	0.49671	0.528531	0	0.0102216	0	0	N	N		355 Mh01g7857.01_Oj01g0940000.01_Mh05g3487.01_Oj05g0374200.00		Mh02g6204.01_Mh06g1485.01_Oj02g0754000.01_Oj06g0221100.01	species=A local conversion from=690 to=792 D=19 B=30.5 boot-value2=1 donor=NOKNOWN
Mh01g5204.01_Mh05g5327.01_Oj01g0665900.00_Oj05g0565701.00	0.277672	0.290865	0.274029	0.2904	0.00379027	0	0	0	0.346799	0.368047	0.341038	0.367287	0.00379988	0	0	0	N	N		siimilarity pA: 1175 pB: 1168 oA1: 1095 oA2: 1100		Mh02g6230.01_Mh06g1475.01_Oj02g0756800.01_Oj06g0220200.00	species=A local conversion from=370 to=509 D=16 B=24.5 boot-value2=0.94 donor=NOKNOWN
Mh01g5205.01_Mh05g5184.01_Oj01g0666000.01_Oj05g0549900.00	0.147795	0.514719	0.20265	0.533209	0.00188206	0.00547445	0.0803669	0.100703	0.164606	0.869471	0.236239	0.930856	0.00188442	0.00549453	0.0850074	0.108137	N	N		siimilarity pAr: 0.756113256113256 pBr: 0.751608751608752 oA1r: 0.704633204633205 oA2r: 0.707850707850708		Mh02g6245.01_Mh06g1469.01_Oj02g0758000.01_Oj06g0219500.00	species=A local conversion from=212 to=301 D=25 B=35 boot-value2=1 donor=NOKNOWN	species=A local conversion from=50 to=64 D=0 B=5 boot-value2=0.83 donor=A_1
Mh01g5213.01_Mh05g5321.01_Oj01g0242900.01_Oj05g0564800.01	0.201977	0.503788	0.307095	0.608531	0.296139	0.600939	0	0	0.235318	0.83541	0.395038	1.25099	0.376711	1.21179	0	0	N	N		Mh01g7857.01_Oj01g0940000.01_Mh05g3487.01_Oj05g0374200.00: likely gene conversion occurred in A_species between Mh01g7857.01 and Mh05g3487.01	likely converted from Mh01g7857.01 to Mh05g3487.01	Mh02g6282.01_Mh06g1333.01_Oj02g0763800.01_Oj06g0212600.00	species=A local conversion from=357 to=440 D=10 B=19.5 boot-value2=1 donor=NOKNOWN
Mh01g5218.01_Mh05g5318.01_Oj01g0667700.01_Oj05g0564300.01	0.264251	0.506829	0.260639	0.507342	0.00264395	0.00306435	0.000886001	0	0.325786	0.84473	0.32023	0.846314	0.00264862	0.00307063	0.000886525	0	N	N		Mh01g7857.01_Oj01g0940000.01_Mh05g3487.01_Oj05g0374200.00: likely gene conversion occurred in C_species between Oj01g0940000.01 and Oj05g0374200.00	likely converted from Oj01g0940000.01 to Oj05g0374200.00	Mh02g6421.01_Mh06g1290.01_Oj02g0771400.00_Oj06g0208700.01	species=A local conversion from=342 to=395 D=8 B=19 boot-value2=1 donor=NOKNOWN
Mh01g5222.01_Mh05g5311.01_Oj01g0668100.01_Oj05g0563550.00	0.22982	0.274065	0.226315	0.268406	0.00371978	0.0051458	0	0	0.274424	0.341094	0.269387	0.332228	0.00372903	0.00516353	0	0	N	N		357 Mh01g7880.01_Oj01g0945800.01_Mh05g3505.01_Oj05g0376000.00		Mh02g6459.01_Mh06g1273.01_Oj02g0775400.01_Oj06g0206700.01	species=A local conversion from=931 to=953 D=4 B=8 boot-value2=0.99 donor=NOKNOWN
Mh01g5250.01_Mh05g5309.01_Oj01g0236300.01_Oj05g0563400.01	0.168462	0.468215	0.506554	0.664141	0.509207	0.657497	0.000725514	0.00458015	0.190797	0.734196	0.843882	1.62553	0.852101	1.56962	0.000725865	0.0045942	N	N		siimilarity pA: 305 pB: 313 oA1: 306 oA2: 296		Mh02g6724.01_Mh06g0994.01_Oj02g0795800.00_Oj06g0184000.00	species=A local conversion from=29 to=357 D=67 B=108 boot-value2=1 donor=NOKNOWN
Mh01g5260.01_Mh05g5304.01_Oj01g0672300.01_Oj05g0562400.01	0.205811	0.514745	0.205885	0.514144	0.00215479	0	0.00108853	0	0.240582	0.869551	0.240684	0.867639	0.00215789	0	0.00108932	0	N	N		siimilarity pAr: 0.758706467661692 pBr: 0.778606965174129 oA1r: 0.761194029850746 oA2r: 0.736318407960199		Mh03g0104.01_Mh10g4227.01_Oj03g0103000.01_Oj10g0554200.01	species=A local conversion from=29 to=100 D=11 B=21 boot-value2=1 donor=NOKNOWN
Mh01g5261.01_Mh05g5302.01_Oj01g0672400.01_Oj05g0562200.01	0.144849	0.422164	0.14663	0.429857	0.0057398	0	0.0019305	0.00625	0.160946	0.620669	0.163157	0.638479	0.00576187	0	0.00193299	0.00627619	N	N		Mh01g7880.01_Oj01g0945800.01_Mh05g3505.01_Oj05g0376000.00: likely gene conversion occurred in C_species between Oj01g0945800.01 and Oj05g0376000.00	likely converted from Oj05g0376000.00 to Oj01g0945800.01	Mh03g0120.01_Mh10g4190.01_Oj03g0105800.01_Oj10g0550750.00	species=A local conversion from=1851 to=1956 D=24 B=35.5 boot-value2=1 donor=NOKNOWN
Mh01g5264.01_Mh05g5298.01_Oj01g0672800.01_Oj05g0561600.01	0.259265	0.559322	0.257463	0.559143	0.00201748	0	0.00599201	0.00678733	0.318127	1.02712	0.315378	1.02641	0.0020202	0	0.00601608	0.00681823	N	N		358 Mh01g7909.01_Oj01g0949500.01_Mh05g3538.01_Oj05g0380900.01		Mh03g0145.01_Mh07g3501.01_Oj03g0108300.01_Oj07g0480800.01	species=A local conversion from=330 to=351 D=0 B=7.5 boot-value2=1 donor=A_2
Mh01g5273.01_Mh05g5288.01_Oj01g0674400.00_Oj05g0560500.01	0.22891	0.585691	0.227923	0.589018	0.00598205	0	0	0	0.273112	1.13874	0.271694	1.15409	0.00600604	0	0	0	N	N		siimilarity pA: 420 pB: 299 oA1: 368 oA2: 361		Mh03g0146.01_Mh07g3391.01_Oj03g0108400.01_Oj07g0479400.01	species=A local conversion from=192 to=217 D=6 B=9 boot-value2=0.91 donor=NOKNOWN
Mh01g5274.01_Mh05g5287.01_Oj01g0674500.01_Oj05g0560400.00	0.107305	0.522061	0.10726	0.522766	0	0.00802676	0	0	0.115802	0.893247	0.115749	0.895568	0	0.00807002	0	0	N	N		siimilarity pAr: 0.756756756756757 pBr: 0.538738738738739 oA1r: 0.663063063063063 oA2r: 0.65045045045045		Mh03g0194.01_Mh10g3855.01_Oj03g0114400.01_Oj10g0519300.00	species=A local conversion from=48 to=254 D=30 B=62.5 boot-value2=1 donor=NOKNOWN
Mh01g5275.01_Mh05g2806.01_Oj01g0674700.00_Oj05g0315100.00	0.47001	0.770397	0.484591	0.764673	0.00293686	0.00345423	0.0244372	0.0179752	0.738989	-1	0.7791	-1	0.00294262	0.00346221	0.0248442	0.0181941	N	N		Mh01g7909.01_Oj01g0949500.01_Mh05g3538.01_Oj05g0380900.01: likely gene conversion occurred in A_species between Mh01g7909.01 and Mh05g3538.01	likely converted from Mh05g3538.01 to Mh01g7909.01	Mh03g0231.01_Mh10g3908.01_Oj03g0118700.00_Oj10g0524500.01	species=A local conversion from=119 to=731 D=89 B=205 boot-value2=1 donor=NOKNOWN
Mh01g5276.01_Mh05g5285.01_Oj01g0674800.01_Oj05g0560300.01	0.158276	0.574062	0.156993	0.571429	0.00352526	0	0.00234949	0.00791296	0.177775	1.08746	0.176151	1.07631	0.00353358	0	0.00235317	0.007955	N	N		360 Mh01g7922.01_Oj01g0951500.01_Mh05g3550.01_Oj05g0382500.01		Mh03g0483.01_Mh10g3351.01_Oj03g0138700.01_Oj10g0469900.01	species=A local conversion from=705 to=737 D=0 B=1.5 boot-value2=0.98 donor=A_1
Mh01g5277.01_Mh05g5283.01_Oj01g0675000.01_Oj05g0560100.01	0.265767	0.628117	0.266426	0.629199	0.000801175	0.00258509	0.000801817	0.00515685	0.32813	1.36276	0.329152	1.36945	0.000801603	0.00258956	0.000802246	0.00517466	N	N		siimilarity pA: 1195 pB: 1058 oA1: 60 oA2: 261		Mh03g0519.01_Mh10g3290.01_Oj03g0143300.01_Oj10g0463100.00	species=A local conversion from=246 to=293 D=5 B=14 boot-value2=1 donor=NOKNOWN
Mh01g5279.01_Mh05g5278.01_Oj01g0675500.01_Oj05g0559600.01	0.169127	0.512625	0.169751	0.516999	0.00106838	0.00350877	0	0.00353149	0.191656	0.862823	0.192462	0.876772	0.00106914	0.00351701	0	0.00353983	N	N		siimilarity pAr: 0.764555342290467 pBr: 0.676903390914907 oA1r: 0.0383877159309021 oA2r: 0.166986564299424		Mh03g0668.01_Mh10g2891.01_Oj03g0161100.00_Oj10g0422075.00	species=A local conversion from=3120 to=3169 D=14 B=18.5 boot-value2=1 donor=NOKNOWN
Mh01g5292.01_Mh05g5274.01_Oj01g0676900.01_Oj05g0559316.00	0.179205	0.525285	0.209157	0.5536	0.00574163	0	0.0448842	0.119427	0.204782	0.903932	0.245208	1.00494	0.00576372	0	0.0462833	0.130083	N	N		Mh01g7922.01_Oj01g0951500.01_Mh05g3550.01_Oj05g0382500.01: likely gene conversion occurred in A_species between Mh01g7922.01 and Mh05g3550.01	likely converted from Mh01g7922.01 to Mh05g3550.01	Mh03g0745.01_Mh10g2661.01_Oj03g0169600.01_Oj10g0406300.01	species=A local conversion from=536 to=558 D=3 B=7 boot-value2=1 donor=NOKNOWN	species=A local conversion from=482 to=493 D=1 B=4.5 boot-value2=0.96 donor=NOKNOWN
Mh01g5293.01_Mh05g5272.01_Oj01g0677000.01_Oj05g0559000.01	0.188338	0.36728	0.187934	0.36887	0.00440367	0	0	0.0021097	0.216879	0.504577	0.21634	0.507699	0.00441665	0	0	0.00211268	N	N		Mh01g7922.01_Oj01g0951500.01_Mh05g3550.01_Oj05g0382500.01: likely gene conversion occurred in C_species between Oj01g0951500.01 and Oj05g0382500.01	likely converted from Oj01g0951500.01 to Oj05g0382500.01	Mh03g0757.01_Mh10g2648.01_Oj03g0170900.01_Oj10g0404533.00	species=A local conversion from=296 to=333 D=8 B=14 boot-value2=1 donor=NOKNOWN
Mh01g5319.01_Mh05g5251.01_Oj01g0679550.00_Oj05g0557100.01	0.161141	0.286598	0.182214	0.309557	0.0277492	0.0412655	0	0.0124567	0.181415	0.361109	0.208747	0.399219	0.0282756	0.0424441	0	0.0125614	N	N		419 Mh02g0692.01_Oj02g0165500.01_Mh06g6626.01_Oj06g0675200.01		Mh03g0935.01_Mh10g2298.01_Oj03g0193000.01_Oj10g0369600.01	species=A local conversion from=319 to=341 D=0 B=6 boot-value2=1 donor=A_1
Mh01g5324.01_Mh05g5247.01_Oj01g0680200.01_Oj05g0556800.01	0.199664	0.324607	0.197272	0.327235	0.00250994	0.00632578	0.00252525	0.00311526	0.232159	0.425295	0.228905	0.429942	0.00251414	0.00635261	0.00252951	0.00312175	N	N		siimilarity pA: 834 pB: 807 oA1: 621 oA2: 649		Mh03g1348.01_Mh10g0245.01_Oj03g0239000.01_Oj10g0117000.01	species=A local conversion from=327 to=376 D=7 B=17 boot-value2=1 donor=NOKNOWN
Mh01g5327.01_Mh05g5244.01_Oj01g0680700.01_Oj05g0556600.01	0.335983	0.585024	0.341463	0.61337	0.00259179	0.00825309	0.0386432	0.0673212	0.445624	1.13571	0.455619	1.2771	0.00259628	0.00829884	0.0396743	0.0705365	N	N		siimilarity pAr: 0.725848563968668 pBr: 0.702349869451697 oA1r: 0.540469973890339 oA2r: 0.564838990426458		Mh03g1459.01_Mh10g1049.01_Oj03g0250200.01_Oj10g0177400.01	species=A local conversion from=472 to=595 D=52 B=79.5 boot-value2=1 donor=A_1
Mh01g5329.01_Mh05g5243.01_Oj01g0680900.01_Oj05g0556400.01	0.171931	0.461099	0.171931	0.461099	0	0.00359281	0	0.00723327	0.195284	0.715493	0.195284	0.715493	0	0.00360145	0	0.00726838	N	N		Mh02g0692.01_Oj02g0165500.01_Mh06g6626.01_Oj06g0675200.01: likely gene conversion occurred in A_species between Mh02g0692.01 and Mh06g6626.01	likely converted from Mh02g0692.01 to Mh06g6626.01	Mh03g1484.01_Mh07g2645.01_Oj03g0251600.00_Oj07g0409100.01	species=A local conversion from=1 to=16 D=3 B=6.5 boot-value2=0.99 donor=NOKNOWN	species=A local conversion from=48 to=62 D=4 B=6.5 boot-value2=1 donor=NOKNOWN
Mh01g5330.01_Mh05g5242.01_Oj01g0681000.01_Oj05g0556300.01	0.21039	0.392872	0.212601	0.394223	0.000860709	0.00513919	0.000865801	0.0126263	0.24692	0.556485	0.249999	0.559326	0.000861203	0.00515687	0.000866301	0.0127338	N	N		Mh02g0692.01_Oj02g0165500.01_Mh06g6626.01_Oj06g0675200.01: likely gene conversion occurred in C_species between Oj02g0165500.01 and Oj06g0675200.01	likely converted from Oj02g0165500.01 to Oj06g0675200.01	Mh03g1926.01_Mh07g5467.01_Oj03g0302200.01_Oj07g0690300.01	species=A local conversion from=1263 to=1332 D=8 B=21.5 boot-value2=1 donor=NOKNOWN
Mh01g5331.01_Mh05g5241.01_Oj01g0681100.01_Oj05g0556100.01	0.143154	0.533784	0.144194	0.500559	0.141918	0.213244	0	0	0.158848	0.932846	0.160135	0.825637	0.157322	0.250897	0	0	N	N		421 Mh02g0705.01_Oj02g0167300.01_Mh06g6599.01_Oj06g0671900.01		Mh03g2136.01_Mh07g5435.01_Oj03g0322700.00_Oj07g0686100.01	species=A local conversion from=641 to=673 D=7 B=12.5 boot-value2=1 donor=NOKNOWN
Mh01g5338.01_Mh05g5237.01_Oj01g0682001.01_Oj05g0555600.01	0.0931919	0.506159	0.643043	0.741043	0.651211	0.733012	0.00158228	0.00777202	0.0995109	0.842669	1.46073	3.32076	1.52031	2.84066	0.00158395	0.00781257	N	N		siimilarity pA: 1194 pB: 1194 oA1: 988 oA2: 987		Mh03g2257.01_Mh07g5378.01_Oj03g0337500.00_Oj07g0679000.01	species=A local conversion from=2127 to=2340 D=28 B=72.5 boot-value2=1 donor=NOKNOWN	species=A local conversion from=3 to=25 D=2 B=8 boot-value2=0.87 donor=NOKNOWN
Mh01g5345.01_Mh05g5225.01_Oj01g0683550.00_Oj05g0554400.01	0.144578	0.568306	0.234438	0.616314	0.0982382	0.168682	0	0	0.160611	1.06331	0.281112	1.29344	0.105296	0.191081	0	0	N	N		siimilarity pAr: 0.89438202247191 pBr: 0.89438202247191 oA1r: 0.740074906367041 oA2r: 0.739325842696629		Mh03g2345.01_Mh07g5279.01_Oj03g0348800.01_Oj07g0668700.01	species=A local conversion from=405 to=452 D=8 B=16.5 boot-value2=1 donor=NOKNOWN
Mh01g5352.01_Mh05g5223.01_Oj01g0684900.01_Oj05g0554000.01	0.1734	0.486737	0.181338	0.493493	0.00113669	0.00315209	0.0069575	0.0123391	0.197193	0.785191	0.20759	0.804687	0.00113755	0.00315873	0.00698998	0.0124417	N	N		Mh02g0705.01_Oj02g0167300.01_Mh06g6599.01_Oj06g0671900.01: likely gene conversion occurred in A_species between Mh02g0705.01 and Mh06g6599.01	likely converted from Mh06g6599.01 to Mh02g0705.01	Mh03g2596.01_Mh07g5195.01_Oj03g0356638.00_Oj07g0658300.01	species=A local conversion from=12 to=77 D=8 B=25 boot-value2=1 donor=NOKNOWN
Mh01g5354.01_Mh05g5222.01_Oj01g0685200.01_Oj05g0553800.01	0.149109	0.534439	0.146785	0.542092	0.00232919	0	0	0.00771208	0.166245	0.935121	0.16335	0.962233	0.00233282	0	0	0.00775201	N	N		Mh02g0705.01_Oj02g0167300.01_Mh06g6599.01_Oj06g0671900.01: likely gene conversion occurred in C_species between Oj02g0167300.01 and Oj06g0671900.01	likely converted from Oj06g0671900.01 to Oj02g0167300.01	Mh03g2673.01_Mh07g5061.01_Oj03g0364700.01_Oj07g0642600.01	species=A local conversion from=2 to=167 D=30 B=52.5 boot-value2=1 donor=NOKNOWN
Mh01g5356.01_Mh05g5220.01_Oj01g0685400.01_Oj05g0553400.01	0.315412	0.377885	0.328364	0.379625	0.0128205	0.0150538	0	0	0.409256	0.525653	0.431948	0.529167	0.0129314	0.0152069	0	0	N	N		478 Mh02g0966.01_Oj02g0194800.01_Mh06g5841.01_Oj06g0614300.01		Mh03g3423.01_Mh07g5434.01_Oj03g0430500.00_Oj07g0685900.01	species=A local conversion from=2172 to=2228 D=12 B=19.5 boot-value2=1 donor=NOKNOWN
Mh01g5358.01_Mh05g5217.01_Oj01g0685800.01_Oj05g0553000.01	0.0296331	0.401857	0.0296471	0.389404	0	0.00396825	0	0.0119522	0.0302344	0.575594	0.0302489	0.549236	0	0.00397879	0	0.0120485	N	N		siimilarity pA: 1364 pB: 1326 oA1: 1310 oA2: 1246		Mh03g4153.01_Mh07g0113.01_Oj03g0565600.01_Oj07g0102400.01	species=A local conversion from=687 to=724 D=4 B=11.5 boot-value2=1 donor=NOKNOWN
Mh01g5367.01_Mh05g5208.01_Oj01g0686700.00_Oj05g0552400.01	0.222966	0.629674	0.312563	0.640788	0.136057	0.216628	0.00402955	0	0.264606	1.3724	0.404356	1.44509	0.150128	0.25564	0.00404041	0	N	N		siimilarity pAr: 0.79766081871345 pBr: 0.775438596491228 oA1r: 0.766081871345029 oA2r: 0.728654970760234		Mh03g5378.01_Mh12g4490.01_Oj03g0655100.00_Oj12g0623600.01	species=A local conversion from=839 to=857 D=3 B=9 boot-value2=1 donor=NOKNOWN	species=A local conversion from=792 to=811 D=4 B=9 boot-value2=1 donor=NOKNOWN
Mh01g5371.01_Mh05g5204.01_Oj01g0687300.01_Oj05g0552100.01	0.374368	0.555025	0.365659	0.560393	0.0144415	0.0160729	0.00181502	0.00315375	0.518598	1.0104	0.501407	1.03134	0.0145824	0.0162476	0.00181722	0.00316039	N	N		Mh02g0966.01_Oj02g0194800.01_Mh06g5841.01_Oj06g0614300.01: likely gene conversion occurred in A_species between Mh02g0966.01 and Mh06g5841.01	likely converted from Mh06g5841.01 to Mh02g0966.01	Mh03g5411.01_Mh10g1063.01_Oj03g0658800.01_Oj10g0179200.00	species=A local conversion from=1077 to=1141 D=9 B=20 boot-value2=1 donor=NOKNOWN
Mh01g5378.01_Mh05g5201.01_Oj01g0688300.00_Oj05g0551700.01	0.202288	0.394305	0.19957	0.394305	0	0.00369914	0.00271432	0.00372902	0.235743	0.5595	0.23203	0.5595	0	0.00370829	0.00271924	0.00373833	N	N		Mh02g0966.01_Oj02g0194800.01_Mh06g5841.01_Oj06g0614300.01: likely gene conversion occurred in C_species between Oj02g0194800.01 and Oj06g0614300.01	likely converted from Oj06g0614300.01 to Oj02g0194800.01	Mh03g6805.01_Mh07g0292.01_Oj03g0769000.00_Oj07g0123400.01	species=A local conversion from=1 to=26 D=2 B=7 boot-value2=1 donor=NOKNOWN
Mh01g5380.01_Mh05g5200.01_Oj01g0688600.01_Oj05g0551600.01	0.249395	0.43949	0.251714	0.433581	0.00764588	0.00534759	0	0	0.303191	0.661394	0.306675	0.647255	0.00768512	0.00536675	0	0	N	N		489 Mh02g1043.01_Oj02g0202000.00_Mh06g5745.01_Oj06g0604000.01		Mh03g6926.01_Mh07g0460.01_Oj03g0784100.00_Oj07g0144500.00	species=A local conversion from=27 to=456 D=102 B=146.5 boot-value2=1 donor=NOKNOWN
Mh01g5387.01_Mh05g5195.01_Oj01g0689451.01_Oj05g0551000.01	0.114754	0.52724	0.137819	0.533473	0.0240556	0.0215357	0.000499397	0.00363251	0.124546	0.910484	0.152284	0.931769	0.0244498	0.021851	0.000499563	0.00364134	N	N		siimilarity pA: 236 pB: 220 oA1: 227 oA2: 200		Mh03g6968.01_Mh07g0757.01_Oj03g0789000.00_Oj07g0161600.01	species=A local conversion from=2 to=286 D=78 B=99.5 boot-value2=1 donor=NOKNOWN
Mh01g5400.01_Mh05g5187.01_Oj01g0691400.00_Oj05g0550250.00	0.160657	0.519521	0.160657	0.513274	0	0	0	0.0061792	0.180799	0.884935	0.180799	0.864878	0	0	0	0.00620479	N	N		siimilarity pAr: 0.728395061728395 pBr: 0.679012345679012 oA1r: 0.700617283950617 oA2r: 0.617283950617284		Mh03g7128.01_Mh07g0942.01_Oj03g0796600.01_Oj07g0181500.01	species=A local conversion from=576 to=600 D=1 B=9.5 boot-value2=1 donor=A_1
Mh01g5406.01_Mh05g5186.01_Oj01g0692300.01_Oj05g0550100.00	0.380937	0.477227	0.380293	0.476905	0.00310138	0.00489896	0.00314383	0.0117463	0.531829	0.758576	0.530521	0.757689	0.00310781	0.00491503	0.00315044	0.0118392	N	N		Mh02g1043.01_Oj02g0202000.00_Mh06g5745.01_Oj06g0604000.01: likely gene conversion occurred in A_species between Mh02g1043.01 and Mh06g5745.01	likely converted from Mh06g5745.01 to Mh02g1043.01	Mh03g7196.01_Mh07g1072.01_Oj03g0803900.01_Oj07g0195200.01	species=A local conversion from=1651 to=1696 D=5 B=16 boot-value2=1 donor=NOKNOWN
Mh01g5409.01_Mh05g5185.01_Oj01g0692700.01_Oj05g0550000.00	0.212003	0.389004	0.243041	0.395706	0.0320285	0.0804124	0	0	0.249165	0.548405	0.293732	0.562459	0.0327325	0.0850584	0	0	N	N		497 Mh02g1075.01_Oj02g0205500.01_Mh06g5697.01_Oj06g0598800.01		Mh03g7200.01_Mh07g3261.01_Oj03g0804300.01_Oj07g0467800.01	species=A local conversion from=511 to=527 D=4 B=7 boot-value2=0.85 donor=NOKNOWN
Mh01g5421.01_Mh05g5183.01_Oj01g0693400.01_Oj05g0549800.01	0.137785	0.32563	0.136792	0.320442	0.00141626	0	0.00424328	0.0124481	0.152242	0.4271	0.151027	0.417987	0.0014176	0	0.00425533	0.0125526	N	N		siimilarity pA: 1268 pB: 1246 oA1: 236 oA2: 232		Mh03g7201.01_Mh07g1116.01_Oj03g0804400.01_Oj07g0200000.01	species=A local conversion from=1836 to=1921 D=11 B=27.5 boot-value2=1 donor=NOKNOWN
Mh01g5426.01_Mh05g5182.01_Oj01g0693800.01_Oj05g0549700.01	0.0716281	0.424152	0.0681704	0.421952	0.00430138	0.00510747	0	0.0102762	0.0752832	0.625231	0.0714701	0.620184	0.00431377	0.00512494	0	0.0103472	N	N		siimilarity pAr: 0.820711974110032 pBr: 0.806472491909385 oA1r: 0.152750809061489 oA2r: 0.150161812297735		Mh03g7242.01_Mh07g1208.01_Oj03g0808900.01_Oj07g0209100.01	species=A local conversion from=1445 to=1489 D=2 B=14 boot-value2=1 donor=NOKNOWN
Mh01g5427.01_Mh05g5181.01_Oj01g0693900.01_Oj05g0549600.01	0.156766	0.536208	0.187825	0.551071	0	0	0.0345523	0.059652	0.175863	0.941303	0.216194	0.995343	0	0	0.0353735	0.0621581	N	N		Mh02g1075.01_Oj02g0205500.01_Mh06g5697.01_Oj06g0598800.01: likely gene conversion occurred in A_species between Mh02g1075.01 and Mh06g5697.01	likely converted from Mh06g5697.01 to Mh02g1075.01	Mh03g7243.01_Mh07g1206.01_Oj03g0809100.01_Oj07g0208900.01	species=A local conversion from=113 to=140 D=4 B=8.5 boot-value2=0.88 donor=NOKNOWN
Mh01g5435.01_Mh05g5177.01_Oj01g0694900.01_Oj05g0549000.01	0.084725	0.509143	0.0854987	0.509143	0.000773595	0.00246711	0	0.00246407	0.0899045	0.851903	0.0907773	0.851903	0.000773994	0.00247117	0	0.00246812	N	N		Mh02g1075.01_Oj02g0205500.01_Mh06g5697.01_Oj06g0598800.01: likely gene conversion occurred in C_species between Oj02g0205500.01 and Oj06g0598800.01	likely converted from Oj06g0598800.01 to Oj02g0205500.01	Mh03g7247.01_Mh07g1234.01_Oj03g0809700.01_Oj07g0211400.01	species=A local conversion from=8 to=37 D=2 B=11.5 boot-value2=1 donor=NOKNOWN
Mh01g5437.01_Mh05g5176.01_Oj01g0695100.01_Oj05g0548900.01	0.0890566	0.332506	0.0982615	0.330864	0.00902256	0	0	0	0.0948038	0.439353	0.105322	0.436409	0.00907727	0	0	0	N	N		500 Mh02g1157.01_Oj02g0214400.01_Mh06g5507.01_Oj06g0583900.01		Mh03g7357.01_Mh10g4457.01_Oj03g0823200.01_Oj10g0579200.01	species=A local conversion from=274 to=294 D=2 B=5.5 boot-value2=1 donor=NOKNOWN
Mh01g5474.01_Mh05g5157.01_Oj01g0700200.01_Oj05g0545200.00	0.153345	0.536218	0.163986	0.536988	0.000873999	0.00144161	0.010832	0.0132963	0.171551	0.941337	0.185048	0.944043	0.000874508	0.001443	0.010911	0.0134155	N	N		siimilarity pA: 976 pB: 934 oA1: 328 oA2: 270		Mh03g7491.01_Mh07g1799.01_Oj03g0840800.01_Oj07g0260400.01	species=A local conversion from=873 to=971 D=19 B=31.5 boot-value2=1 donor=NOKNOWN
Mh01g5480.01_Mh05g5156.01_Oj01g0701900.01_Oj05g0545000.01	0.171453	0.554315	0.172218	0.559107	0.00293381	0.0051469	0.00146628	0	0.194665	1.00768	0.195657	1.02627	0.00293956	0.00516464	0.00146771	0	N	N		siimilarity pAr: 0.732732732732733 pBr: 0.701201201201201 oA1r: 0.246246246246246 oA2r: 0.202702702702703		Mh03g7561.01_Mh07g2331.01_Oj03g0848400.01_Oj07g0291200.01	species=A local conversion from=296 to=387 D=15 B=34.5 boot-value2=0.93 donor=NOKNOWN
Mh01g5485.01_Mh05g5145.01_Oj01g0702500.01_Oj05g0543800.01	0.645793	0.820645	0.645793	0.812903	0	0.0147783	0	0	1.48027	-1	1.48027	-1	0	0.0149259	0	0	N	N		Mh02g1157.01_Oj02g0214400.01_Mh06g5507.01_Oj06g0583900.01: likely gene conversion occurred in A_species between Mh02g1157.01 and Mh06g5507.01	likely converted from Mh06g5507.01 to Mh02g1157.01	Mh03g7670.01_Mh07g3010.01_Oj03g0861100.01_Oj07g0445600.01	species=A local conversion from=2345 to=2405 D=14 B=23.5 boot-value2=1 donor=NOKNOWN	species=A local conversion from=2313 to=2323 D=1 B=4 boot-value2=0.88 donor=NOKNOWN
Mh01g5488.01_Mh05g5144.01_Oj01g0702700.01_Oj05g0543600.01	0.149357	0.31913	0.149396	0.329279	0	0.00530973	0	0.00512383	0.166555	0.415701	0.166603	0.433577	0	0.00532862	0	0.00514141	N	N		Mh02g1157.01_Oj02g0214400.01_Mh06g5507.01_Oj06g0583900.01: likely gene conversion occurred in C_species between Oj02g0214400.01 and Oj06g0583900.01	likely converted from Oj06g0583900.01 to Oj02g0214400.01	Mh11g0126.01_Mh12g0110.01_Oj11g0103400.00_Oj12g0102900.00	species=A local conversion from=1 to=103 D=3 B=33.5 boot-value2=0.97 donor=NOKNOWN
Mh01g5494.01_Mh05g5141.01_Oj01g0703400.01_Oj05g0543400.01	0.114018	0.514385	0.111598	0.518185	0.0024326	0	0	0.00409556	0.123677	0.868405	0.120828	0.8806	0.00243655	0	0	0.00410679	N	N		509 Mh02g1268.01_Oj02g0226801.00_Mh06g5132.01_Oj06g0562200.01		Mh11g0491.01_Mh12g0518.01_Oj11g0143500.01_Oj12g0139600.01	species=A local conversion from=158 to=366 D=0 B=1.5 boot-value2=0.84 donor=A_1
Mh01g5495.01_Mh05g5138.01_Oj01g0703600.01_Oj05g0543100.01	0.03282	0.449874	0.0318048	0.450126	0.00101129	0.00670766	0	0	0.0335598	0.686902	0.0324989	0.687534	0.00101198	0.00673783	0	0	N	N		siimilarity pA: 497 pB: 172 oA1: 389 oA2: 421		Mh11g0557.01_Mh12g1508.01_Oj11g0151600.01_Oj12g0256300.01	species=A local conversion from=660 to=686 D=1 B=6 boot-value2=0.88 donor=NOKNOWN
Mh01g5497.01_Mh05g5136.01_Oj01g0704000.01_Oj05g0543000.01	0.463857	0.359625	0.459279	0.359625	0.00461184	0	0	0	0.722685	0.489724	0.710782	0.489724	0.00462607	0	0	0	N	N		siimilarity pAr: 0.812091503267974 pBr: 0.281045751633987 oA1r: 0.63562091503268 oA2r: 0.687908496732026		Mh11g0749.01_Mh12g0859.01_Oj11g0176300.01_Oj12g0174100.01	species=A local conversion from=934 to=1021 D=13 B=30.5 boot-value2=1 donor=NOKNOWN
Mh01g5610.01_Mh05g5116.01_Oj01g0710100.00_Oj05g0540900.01	0.598632	0.540804	0.598632	0.540804	0	0	0	0	1.20027	0.957602	1.20027	0.957602	0	0	0	0	N	N		Mh02g1268.01_Oj02g0226801.00_Mh06g5132.01_Oj06g0562200.01: likely gene conversion occurred in A_species between Mh02g1268.01 and Mh06g5132.01	likely converted from Mh02g1268.01 to Mh06g5132.01	Mh11g1190.01_Mh12g1052.01_Oj11g0217500.01_Oj12g0193200.01	species=A local conversion from=891 to=943 D=8 B=15 boot-value2=1 donor=NOKNOWN
Mh01g5623.01_Mh05g5105.01_Oj01g0711600.01_Oj05g0539800.01	0.135071	0.714498	0.137042	0.719012	0.00186916	0.00609756	0	0	0.148925	2.28786	0.151333	2.38986	0.00187149	0.00612248	0	0	N	N		514 Mh02g1410.01_Oj02g0232000.01_Mh06g4952.01_Oj06g0553100.01		Mh11g1689.01_Mh12g1150.01_Oj11g0243300.01_Oj12g0208900.00	species=A local conversion from=519 to=531 D=2 B=4.5 boot-value2=0.97 donor=A_1
Mh01g5639.01_Mh05g5087.01_Oj01g0713900.01_Oj05g0537300.01	0.657202	0.786037	0.657821	0.783953	0	0.00405405	0.011366	0.0117941	1.56723	-1	1.57226	-1	0	0.00406505	0.011453	0.0118879	N	N		siimilarity pA: 432 pB: 244 oA1: 404 oA2: 326		Mh01g0556.01_Mh05g5184.01_Oj01g0139600.01_Oj05g0549900.00	species=A local conversion from=291 to=307 D=3 B=7.5 boot-value2=0.99 donor=NOKNOWN
Mh01g5643.01_Mh05g5086.01_Oj01g0186000.01_Oj05g0537100.00	0.264853	0.431058	0.363053	0.521739	0.392735	0.516699	0	0	0.326715	0.641297	0.496339	0.892188	0.556196	0.875809	0	0	N	N		siimilarity pAr: 0.791208791208791 pBr: 0.446886446886447 oA1r: 0.73992673992674 oA2r: 0.597069597069597		Mh01g5419.01_Mh05g5184.01_Oj01g0693300.01_Oj05g0549900.00	species=A local conversion from=239 to=309 D=15 B=25 boot-value2=1 donor=NOKNOWN
Mh01g5644.01_Mh05g5083.01_Oj01g0714900.01_Oj05g0536900.01	0.079583	0.51174	0.079583	0.518964	0	0.00724638	0	0	0.0841299	0.860033	0.0841299	0.883126	0	0.00728161	0	0	N	N		Mh02g1410.01_Oj02g0232000.01_Mh06g4952.01_Oj06g0553100.01: likely gene conversion occurred in A_species between Mh02g1410.01 and Mh06g4952.01	likely converted from Mh06g4952.01 to Mh02g1410.01	Mh01g7070.01_Mh05g4100.01_Oj01g0866100.01_Oj05g0438800.01	species=A local conversion from=417 to=606 D=29 B=59 boot-value2=0.94 donor=NOKNOWN
Mh01g5655.01_Mh05g5077.01_Oj01g0715500.00_Oj05g0536200.01	0.188027	0.381741	0.204525	0.395645	0.0161987	0.028481	0	0	0.216464	0.533464	0.238812	0.562331	0.0163762	0.0290359	0	0	N	N		552 Mh02g3120.01_Oj02g0478700.01_Mh04g3095.01_Oj04g0346100.01		Mh01g7810.01_Mh05g3465.01_Oj01g0934900.00_Oj05g0370900.00	species=A local conversion from=459 to=500 D=10 B=14 boot-value2=1 donor=NOKNOWN
Mh01g5664.01_Mh05g5072.01_Oj01g0716300.00_Oj05g0535900.01	0.218289	0.537569	0.625813	0.782234	0.62421	0.821042	0	0	0.25798	0.946093	1.34872	-1	1.33909	-1	0	0	N	N		siimilarity pA: 235 pB: 207 oA1: 156 oA2: 127		Mh02g0665.01_Mh06g6677.01_Oj02g0162200.00_Oj06g0681200.01	species=A local conversion from=734 to=751 D=1 B=4.5 boot-value2=1 donor=NOKNOWN
Mh01g5667.01_Mh05g5069.01_Oj01g0183300.01_Oj05g0535600.00	0.170905	0.514765	0.416878	0.948126	0.345854	0.954332	0.0638978	0.127861	0.193955	0.869616	0.608673	-1	0.463722	-1	0.0667849	0.140182	N	N		siimilarity pAr: 0.910852713178295 pBr: 0.802325581395349 oA1r: 0.604651162790698 oA2r: 0.492248062015504		Mh02g0806.01_Mh04g6149.01_Oj02g0176900.00_Oj04g0603000.00	species=A local conversion from=732 to=747 D=0 B=5.5 boot-value2=1 donor=A_1
Mh01g5670.01_Mh05g5067.01_Oj01g0183000.01_Oj05g0535400.00	0.170717	0.519916	0.231426	0.629706	0.2214	0.657596	0.0627724	0.0613174	0.193711	0.886222	0.276744	1.3726	0.26238	1.57042	0.0655557	0.0639696	N	N		Mh02g3120.01_Oj02g0478700.01_Mh04g3095.01_Oj04g0346100.01: likely gene conversion occurred in A_species between Mh02g3120.01 and Mh04g3095.01	likely converted from Mh04g3095.01 to Mh02g3120.01	Mh02g0859.01_Mh06g6185.01_Oj02g0182100.01_Oj06g0647200.01	species=A local conversion from=1686 to=1710 D=3 B=9 boot-value2=1 donor=NOKNOWN
Mh01g5715.01_Mh05g5060.01_Oj01g0719400.01_Oj05g0534600.01	0.34443	0.535751	0.350953	0.533852	0.0172397	0.0393621	0.00120409	0	0.461085	0.939699	0.473245	0.933084	0.0174409	0.0404326	0.00120506	0	N	N		Mh02g3120.01_Oj02g0478700.01_Mh04g3095.01_Oj04g0346100.01: likely gene conversion occurred in C_species between Oj02g0478700.01 and Oj04g0346100.01	likely converted from Oj04g0346100.01 to Oj02g0478700.01	Mh02g0871.01_Mh06g6169.01_Oj02g0183500.00_Oj06g0645600.00	species=A local conversion from=58 to=655 D=155 B=204.5 boot-value2=1 donor=NOKNOWN
Mh01g5716.01_Mh05g5059.01_Oj01g0719600.01_Oj05g0534500.01	0.215926	0.471503	0.215926	0.481865	0	0.0102215	0	0	0.254655	0.742998	0.254655	0.771438	0	0.0102918	0	0	N	N		573 Mh02g3762.01_Oj02g0520000.00_Mh04g3954.01_Oj04g0399800.00		Mh02g2177.01_Mh06g3076.01_Oj02g0302200.01_Oj06g0345200.01	species=A local conversion from=902 to=924 D=3 B=6.5 boot-value2=1 donor=NOKNOWN
Mh01g5722.01_Mh05g5052.01_Oj01g0720300.00_Oj05g0533700.01	0.038447	0.348762	0.0361855	0.335845	0	0.0128894	0.00225989	0	0.0394675	0.469139	0.0370875	0.445375	0	0.0130014	0.0022633	0	N	N		siimilarity pA: 544 pB: 504 oA1: 429 oA2: 465		Mh02g4933.01_Mh04g5326.01_Oj02g0626400.01_Oj04g0518100.01	species=A local conversion from=1400 to=1445 D=0 B=2.5 boot-value2=0.87 donor=A_2
Mh01g5724.01_Mh05g5051.01_Oj01g0720600.01_Oj05g0533600.01	0.157053	0.491111	0.158148	0.493172	0.00110957	0.00190295	0	0	0.176226	0.797756	0.177612	0.803751	0.00111039	0.00190537	0	0	N	N		siimilarity pAr: 0.774928774928775 pBr: 0.717948717948718 oA1r: 0.611111111111111 oA2r: 0.662393162393162		Mh02g4936.01_Mh04g5329.01_Oj02g0626600.00_Oj04g0518400.01	species=A local conversion from=1 to=188 D=41 B=67.5 boot-value2=1 donor=NOKNOWN
Mh01g5738.01_Mh05g5046.01_Oj01g0721900.01_Oj05g0533100.01	0.119654	0.445109	0.192712	0.507387	0.00154919	0.00514139	0.094756	0.127104	0.130353	0.675089	0.222743	0.846454	0.00155079	0.00515909	0.101299	0.139271	N	N		Mh02g3762.01_Oj02g0520000.00_Mh04g3954.01_Oj04g0399800.00: likely gene conversion occurred in A_species between Mh02g3762.01 and Mh04g3954.01	likely converted from Mh02g3762.01 to Mh04g3954.01	Mh02g5042.01_Mh04g6845.01_Oj02g0638900.01_Oj04g0529400.01	species=A local conversion from=1 to=52 D=7 B=38 boot-value2=1 donor=A_2
Mh01g5744.01_Mh05g5037.01_Oj01g0722700.01_Oj05g0532600.01	0.544106	0.815725	0.547403	0.805897	0.00329128	0.00988468	0	0	0.969532	-1	0.981641	-1	0.00329852	0.00995039	0	0	N	N		Mh02g3762.01_Oj02g0520000.00_Mh04g3954.01_Oj04g0399800.00: likely gene conversion occurred in C_species between Oj02g0520000.00 and Oj04g0399800.00	likely converted from Oj02g0520000.00 to Oj04g0399800.00	Mh02g6485.01_Mh06g1241.01_Oj02g0778400.01_Oj06g0203500.01	species=A local conversion from=381 to=404 D=1 B=4.5 boot-value2=1 donor=NOKNOWN
Mh01g5768.01_Mh05g5382.01_Oj01g0725800.01_Oj05g0571000.01	0.381862	0.770332	0.387254	0.772119	0.0160154	0.0332128	0	0.00387597	0.533711	-1	0.544777	-1	0.0161888	0.0339706	0	0.00388602	N	N		581 Mh02g3816.01_Oj02g0526700.00_Mh04g4016.01_Oj04g0405500.01		Mh02g6684.01_Mh06g1029.01_Oj02g0790600.01_Oj06g0187300.00	species=A local conversion from=201 to=260 D=3 B=19 boot-value2=1 donor=NOKNOWN	species=A local conversion from=106 to=139 D=8 B=13 boot-value2=1 donor=NOKNOWN
Mh01g5769.01_Mh05g5024.01_Oj01g0725900.01_Oj05g0531400.01	0.269926	0.376232	0.269926	0.376232	0	0	0	0	0.334599	0.522327	0.334599	0.522327	0	0	0	0	N	N		siimilarity pA: 650 pB: 538 oA1: 585 oA2: 582		Mh03g0433.01_Mh10g4052.01_Oj03g0132900.01_Oj10g0543400.00	species=A local conversion from=442 to=470 D=0 B=6.5 boot-value2=1 donor=A_1
Mh01g5775.01_Mh05g5022.01_Oj01g0726100.01_Oj05g0531200.01	0.344456	0.336854	0.344456	0.336854	0	0	0	0	0.461133	0.447204	0.461133	0.447204	0	0	0	0	N	N		siimilarity pAr: 0.760233918128655 pBr: 0.629239766081871 oA1r: 0.684210526315789 oA2r: 0.680701754385965		Mh03g1326.01_Mh10g0210.01_Oj03g0237100.01_Oj10g0113375.00	species=A local conversion from=23 to=167 D=27 B=42.5 boot-value2=0.87 donor=NOKNOWN
Mh01g5798.01_Mh05g5018.01_Oj01g0729400.01_Oj05g0530701.01	0.189386	0.395359	0.188895	0.393919	0.0030326	0.00272665	0	0	0.21828	0.561726	0.217623	0.558686	0.00303875	0.00273162	0	0	N	N		Mh02g3816.01_Oj02g0526700.00_Mh04g4016.01_Oj04g0405500.01: likely gene conversion occurred in A_species between Mh02g3816.01 and Mh04g4016.01	likely converted from Mh04g4016.01 to Mh02g3816.01	Mh03g6828.01_Mh07g0345.01_Oj03g0772100.00_Oj07g0129700.01	species=A local conversion from=1 to=70 D=14 B=21.5 boot-value2=1 donor=NOKNOWN
Mh01g5802.01_Mh05g5014.01_Oj01g0729900.01_Oj05g0530300.01	0.159395	0.465019	0.151738	0.45192	0.00121359	0	0.00742823	0.0210716	0.179195	0.725739	0.169533	0.692034	0.00121458	0	0.00746526	0.0213733	N	N		588 Mh02g3869.01_Oj02g0532900.01_Mh04g4065.01_Oj04g0412300.01		Mh03g6984.01_Mh07g0798.01_Oj03g0790900.01_Oj07g0164900.01	species=A local conversion from=1689 to=1782 D=20 B=32.5 boot-value2=1 donor=NOKNOWN	species=A local conversion from=62 to=78 D=3 B=6 boot-value2=0.99 donor=NOKNOWN
Mh01g5808.01_Mh05g5011.01_Oj01g0730500.01_Oj05g0529700.01	0.178739	0.610021	0.178739	0.615031	0	0.00499168	0	0	0.20417	1.25893	0.20417	1.28627	0	0.00500837	0	0	N	N		siimilarity pA: 929 pB: 759 oA1: 225 oA2: 350		Mh08g3311.01_Mh09g1854.01_Oj08g0346400.01_Oj09g0299000.01	species=A local conversion from=308 to=323 D=0 B=4.5 boot-value2=0.99 donor=A_1
Mh01g5813.01_Mh05g5010.01_Oj01g0730900.01_Oj05g0529600.01	0.13722	0.549519	0.172014	0.55839	0.0392504	0.0632843	0	0	0.151551	0.989516	0.195393	1.02346	0.0403148	0.0661147	0	0	N	N		siimilarity pAr: 0.794017094017094 pBr: 0.648717948717949 oA1r: 0.192307692307692 oA2r: 0.299145299145299		Mh08g3967.01_Mh09g2756.01_Oj08g0403300.00_Oj09g0364800.01	species=A local conversion from=1 to=53 D=5 B=19.5 boot-value2=0.98 donor=NOKNOWN
Mh01g5824.01_Mh05g5000.01_Oj01g0224700.01_Oj05g0528600.01	0.130571	0.569014	0.302568	0.773164	0.278159	0.756832	0	0	0.143457	1.06624	0.387412	-1	0.347574	-1	0	0	N	N		Mh02g3869.01_Oj02g0532900.01_Mh04g4065.01_Oj04g0412300.01: likely gene conversion occurred in A_species between Mh02g3869.01 and Mh04g4065.01	likely converted from Mh02g3869.01 to Mh04g4065.01	Mh08g4242.01_Mh09g3143.01_Oj08g0433200.01_Oj09g0411500.00	species=A local conversion from=165 to=310 D=29 B=51.5 boot-value2=0.86 donor=NOKNOWN
Mh01g5834.01_Mh05g4999.01_Oj01g0734100.01_Oj05g0537100.00	0.0212202	0.623053	0.619062	0.681863	0	0	0.616856	0.665347	0.0215261	1.33223	1.30901	1.79892	0	0	1.29648	1.63613	N	N		Mh02g3869.01_Oj02g0532900.01_Mh04g4065.01_Oj04g0412300.01: likely gene conversion occurred in C_species between Oj02g0532900.01 and Oj04g0412300.01	likely converted from Oj02g0532900.01 to Oj04g0412300.01	Mh08g4289.01_Mh09g3189.01_Oj08g0439000.01_Oj09g0415800.01	species=A local conversion from=652 to=731 D=14 B=25 boot-value2=1 donor=NOKNOWN
Mh01g5835.01_Mh05g4998.01_Oj01g0734466.01_Oj05g0528000.01	0.0410557	0.455428	0.042675	0.450832	0.00163823	0.00258287	0	0.00260078	0.0422222	0.700913	0.0439372	0.689301	0.00164002	0.00258732	0	0.0026053	N	N		594 Mh02g3894.01_Oj02g0535901.00_Mh04g4084.01_Oj04g0414500.01		Mh08g4445.01_Mh09g3481.01_Oj08g0453700.00_Oj09g0438000.01	species=A local conversion from=695 to=725 D=1 B=10 boot-value2=1 donor=NOKNOWN
Mh01g5850.01_Mh05g4986.01_Oj01g0736500.01_Oj05g0526700.01	0.240101	0.345254	0.241265	0.31505	0.00188679	0.00534759	0.00475888	0.033913	0.289395	0.46261	0.291109	0.408632	0.00188917	0.00536675	0.00477405	0.0347037	N	N		siimilarity pA: 287 pB: 275 oA1: 209 oA2: 204		Mh08g4596.01_Mh09g3541.01_Oj08g0462700.01_Oj09g0444500.01	species=A local conversion from=153 to=222 D=12 B=23 boot-value2=0.94 donor=NOKNOWN
Mh01g5855.01_Mh05g4984.01_Oj01g0226300.01_Oj05g0526400.01	0.0689797	0.523097	0.172804	0.721396	0.155588	0.68173	0.0147753	0.0625407	0.0723608	0.896663	0.196418	2.4499	0.174375	1.79745	0.0149228	0.065303	N	N		siimilarity pAr: 0.810734463276836 pBr: 0.77683615819209 oA1r: 0.590395480225989 oA2r: 0.576271186440678		Mh08g4634.01_Mh09g3643.01_Oj08g0467600.00_Oj09g0451700.00	species=A local conversion from=510 to=525 D=1 B=7 boot-value2=0.93 donor=NOKNOWN
Mh01g5868.01_Mh05g4981.01_Oj01g0192000.01_Oj05g0195200.01	0.310879	0.450828	0.109676	0.298669	0.425008	0.478196	0.334571	0.411138	0.401474	0.68929	0.118575	0.380905	0.627205	0.761245	0.44307	0.59586	N	S	- - 0.95 1	Mh02g3894.01_Oj02g0535901.00_Mh04g4084.01_Oj04g0414500.01: likely gene conversion occurred in A_species between Mh02g3894.01 and Mh04g4084.01	likely converted from Mh04g4084.01 to Mh02g3894.01	Mh08g4699.01_Mh09g3710.01_Oj08g0474700.01_Oj09g0460200.00	species=A local conversion from=1 to=116 D=22 B=39 boot-value2=1 donor=NOKNOWN
Mh01g5871.01_Mh05g4979.01_Oj01g0191700.01_Oj05g0194900.01	0.0928655	0.484795	0.0928581	0.664381	0.180443	0.739629	0.198553	0.854024	0.0991384	0.779678	0.0991299	1.62762	0.206411	3.21082	0.230645	-1	R	S	1 1 0.77 1	Mh02g3894.01_Oj02g0535901.00_Mh04g4084.01_Oj04g0414500.01: likely gene conversion occurred in C_species between Oj02g0535901.00 and Oj04g0414500.01	likely converted from Oj04g0414500.01 to Oj02g0535901.00	Mh08g4793.01_Mh09g3838.01_Oj08g0485700.01_Oj09g0473350.00	species=A local conversion from=680 to=708 D=5 B=10.5 boot-value2=1 donor=NOKNOWN
Mh01g5873.01_Mh05g4978.01_Oj01g0191500.01_Oj05g0524300.01	0.0986888	0.501544	0.240265	0.715286	0.225859	0.704146	0.0172454	0.0212917	0.105814	0.828604	0.289637	2.3047	0.268735	2.09596	0.0174468	0.0215998	N	N		598 Mh02g3921.01_Oj02g0538700.01_Mh04g4105.01_Oj04g0685400.01		Mh08g4805.01_Mh09g3842.01_Oj08g0487000.01_Oj09g0473966.00	species=A local conversion from=182 to=194 D=2 B=5 boot-value2=0.99 donor=NOKNOWN
Mh01g5876.01_Mh05g4977.01_Oj01g0739200.01_Oj05g0524200.01	0.164109	0.55195	0.166757	0.551589	0.00130919	0	0.00390879	0.0158416	0.185205	0.998666	0.188602	0.997298	0.00131033	0	0.00391902	0.0160113	N	N		siimilarity pA: 468 pB: 164 oA1: 285 oA2: 375		Mh08g4814.01_Mh09g3845.01_Oj08g0487800.01_Oj09g0474300.01	species=A local conversion from=1682 to=1936 D=29 B=81 boot-value2=1 donor=NOKNOWN
Mh01g5879.01_Mh05g4976.01_Oj01g0739500.01_Oj05g0524100.01	0.242864	0.716361	0.361524	0.688427	0	0.0282797	0.25205	0.349964	0.29347	2.32829	0.493382	1.87489	0	0.0288266	0.30718	0.471389	N	N		siimilarity pAr: 0.739336492890995 pBr: 0.259083728278041 oA1r: 0.450236966824645 oA2r: 0.592417061611374		Mh08g4878.01_Mh09g3906.01_Oj08g0496500.01_Oj09g0480700.01	species=A local conversion from=18 to=41 D=3 B=9 boot-value2=0.96 donor=NOKNOWN
Mh01g5900.01_Mh05g4969.01_Oj01g0231000.01_Oj05g0523300.01	0.197353	0.495887	0.488063	0.76452	0.484158	0.795627	0.00510783	0	0.229016	0.81172	0.788977	-1	0.777877	-1	0.0051253	0	N	N		Mh02g3921.01_Oj02g0538700.01_Mh04g4105.01_Oj04g0685400.01: likely gene conversion occurred in A_species between Mh02g3921.01 and Mh04g4105.01	likely converted from Mh02g3921.01 to Mh04g4105.01	Mh08g4912.01_Mh09g3921.01_Oj08g0500700.01_Oj09g0482400.01	species=A local conversion from=1 to=101 D=4 B=34.5 boot-value2=1 donor=NOKNOWN
Mh01g5904.01_Mh05g5326.01_Oj01g0742300.01_Oj05g0565500.01	0.333663	0.434159	0.333663	0.43807	0	0.00388853	0	0.00393443	0.441433	0.648626	0.441433	0.657972	0	0.00389864	0	0.00394478	N	N		604 Mh02g3947.01_Oj02g0542200.01_Mh04g4151.01_Oj04g0421700.01		Mh08g4925.01_Mh09g3931.01_Oj08g0502400.01_Oj09g0482780.01	species=A local conversion from=610 to=622 D=1 B=3.5 boot-value2=1 donor=NOKNOWN
Mh01g5905.01_Mh05g4964.01_Oj01g0742400.01_Oj05g0522600.01	0.247638	0.431687	0.265732	0.441496	0.0443256	0.060272	0.00101437	0.00446872	0.300564	0.642778	0.328076	0.666254	0.0456894	0.0628319	0.00101506	0.00448209	N	N		siimilarity pA: 1630 pB: 1559 oA1: 1526 oA2: 1507		Mh08g5126.01_Mh09g4032.01_Oj08g0512400.01_Oj09g0491708.01	species=A local conversion from=27 to=41 D=0 B=4.5 boot-value2=0.98 donor=A_2
Mh01g5906.01_Mh05g4963.01_Oj01g0742500.01_Oj05g0522500.01	0.103228	0.496533	0.104049	0.492046	0	0.00537153	0.00176393	0.00537394	0.111059	0.81363	0.112012	0.800468	0	0.00539086	0.00176601	0.00539328	N	N		siimilarity pAr: 0.669129720853859 pBr: 0.639983579638752 oA1r: 0.626436781609195 oA2r: 0.61863711001642		Mh08g5317.01_Mh09g4161.01_Oj08g0536100.01_Oj09g0509400.01	species=A local conversion from=1455 to=1488 D=5 B=13.5 boot-value2=1 donor=NOKNOWN
Mh01g5909.01_Mh05g4953.01_Oj01g0743100.00_Oj05g0187500.00	0.446107	0.476175	0.595993	0.664594	0.352345	0.390467	0.451974	0.509155	0.677548	0.755688	1.18731	1.6295	0.475867	0.551451	0.69217	0.85194	N	N		Mh02g3947.01_Oj02g0542200.01_Mh04g4151.01_Oj04g0421700.01: likely gene conversion occurred in A_species between Mh02g3947.01 and Mh04g4151.01	likely converted from Mh04g4151.01 to Mh02g3947.01	Mh08g5493.01_Mh09g4358.01_Oj08g0546400.01_Oj09g0525600.01	species=A local conversion from=1546 to=1584 D=4 B=12 boot-value2=1 donor=NOKNOWN
Mh01g5912.01_Mh05g4951.01_Oj01g0234499.00_Oj05g0521600.01	0.0782824	0.271777	0.468399	0.469747	0.458934	0.473785	0	0.0238806	0.0826764	0.337497	0.734687	0.738287	0.709892	0.749169	0	0.0242691	N	N		Mh02g3947.01_Oj02g0542200.01_Mh04g4151.01_Oj04g0421700.01: likely gene conversion occurred in C_species between Oj02g0542200.01 and Oj04g0421700.01	likely converted from Oj04g0421700.01 to Oj02g0542200.01	Mh08g5499.01_Mh09g4369.01_Oj08g0547000.01_Oj09g0527500.01	species=A local conversion from=591 to=610 D=1 B=7.5 boot-value2=0.99 donor=NOKNOWN	species=A local conversion from=656 to=676 D=4 B=8 boot-value2=1 donor=NOKNOWN
Mh01g5918.01_Mh05g4950.01_Oj01g0743600.01_Oj05g0537200.01	0.226961	0.509779	0.654606	0.691096	0.00234604	0.00379507	0.632921	0.73934	0.270314	0.853886	1.54654	1.90812	0.00234972	0.0038047	1.39292	3.19015	N	N		638 Mh02g4436.01_Oj02g0579000.01_Mh04g4746.01_Oj04g0460600.01		Mh08g5505.01_Mh09g4399.01_Oj08g0547600.00_Oj09g0531600.01	species=A local conversion from=489 to=866 D=77 B=125 boot-value2=1 donor=NOKNOWN
Mh01g5920.01_Mh05g4947.01_Oj01g0743800.00_Oj05g0186100.01	0.146353	0.667249	0.185454	0.764655	0	0	0.255776	0.830582	0.162813	1.65318	0.213038	-1	0	0	0.312813	-1	N	N		siimilarity pA: 423 pB: 377 oA1: 90 oA2: 100		Mh08g5537.01_Mh09g4510.01_Oj08g0550600.01_Oj09g0545000.01	species=A local conversion from=41 to=150 D=17 B=38.5 boot-value2=1 donor=NOKNOWN
Mh01g5953.01_Mh05g5021.01_Oj01g0748300.00_Oj05g0531100.01	0.398886	0.601575	0.389661	0.572108	0.0085034	0.0495495	0	0	0.569221	1.21499	0.549771	1.07917	0.00855197	0.0512622	0	0	N	N		siimilarity pAr: 0.815028901734104 pBr: 0.726396917148362 oA1r: 0.173410404624277 oA2r: 0.192678227360308		Mh11g0131.01_Mh12g0115.01_Oj11g0103800.01_Oj12g0104200.00	species=A local conversion from=40 to=56 D=7 B=12.5 boot-value2=0.93 donor=A_1
Mh01g5961.01_Mh05g5016.01_Oj01g0749300.01_Oj05g0530400.01	0.373067	0.712095	0.373795	0.710182	0.000998835	0.00678349	0	0	0.516005	2.23875	0.517455	2.20182	0.0009995	0.00681436	0	0	N	N		Mh02g4436.01_Oj02g0579000.01_Mh04g4746.01_Oj04g0460600.01: likely gene conversion occurred in A_species between Mh02g4436.01 and Mh04g4746.01	likely converted from Mh02g4436.01 to Mh04g4746.01	Mh01g0386.01_Mh05g0561.01_Oj01g0121800.01_Oj05g0152400.01	species=A local conversion from=496 to=644 D=34 B=47 boot-value2=1 donor=NOKNOWN
Mh01g6027.01_Mh05g5290.01_Oj01g0757200.01_Oj05g0560900.01	0.266489	0.416551	0.266424	0.412665	0.00144613	0	0.00512195	0.00205198	0.329249	0.607937	0.329149	0.599248	0.00144753	0	0.00513952	0.0020548	N	N		Mh02g4436.01_Oj02g0579000.01_Mh04g4746.01_Oj04g0460600.01: likely gene conversion occurred in C_species between Oj02g0579000.01 and Oj04g0460600.01	likely converted from Oj02g0579000.01 to Oj04g0460600.01	Mh01g0783.01_Mh05g0663.01_Oj01g0166400.01_Oj05g0165400.01	species=A local conversion from=85 to=113 D=5 B=9 boot-value2=0.96 donor=NOKNOWN
Mh01g6031.01_Mh05g4838.01_Oj01g0757600.00_Oj05g0514500.00	0.442421	0.489209	0.457553	0.50535	0.0154102	0.0204181	0.049909	0.0666987	0.668507	0.792264	0.706342	0.840184	0.0155707	0.0207012	0.0516471	0.0698529	N	N		647 Mh02g4664.01_Oj02g0595800.01_Mh04g4926.01_Oj04g0480100.01		Mh01g0816.01_Mh05g0694.01_Oj01g0169900.01_Oj05g0169400.01	species=A local conversion from=1 to=31 D=5 B=10 boot-value2=1 donor=NOKNOWN
Mh01g6053.01_Mh05g4837.01_Oj01g0758900.01_Oj05g0514400.00	0.477818	0.720275	0.480859	0.716434	0.00264979	0.00265369	0.00270189	0	0.760202	2.42107	0.768629	2.32992	0.00265448	0.0026584	0.00270677	0	N	N		siimilarity pA: 1148 pB: 803 oA1: 1086 oA2: 1066		Mh01g0822.01_Mh05g0697.01_Oj01g0170500.01_Oj05g0169800.00	species=A local conversion from=329 to=350 D=4 B=9.5 boot-value2=0.99 donor=NOKNOWN
Mh01g6088.01_Mh05g4828.01_Oj01g0762400.00_Oj05g0513200.00	0.164213	0.517709	0.168755	0.513958	0.00246863	0.00370599	0.00370104	0.00371172	0.185338	0.879061	0.191176	0.867047	0.0024727	0.00371518	0.0037102	0.00372094	N	N		siimilarity pAr: 0.76686706746827 pBr: 0.536406145624583 oA1r: 0.725450901803607 oA2r: 0.712090848363393		Mh01g5917.01_Mh05g0921.01_Oj01g0188400.01_Oj05g0186300.01	species=A local conversion from=1 to=23 D=3 B=7 boot-value2=0.92 donor=NOKNOWN
Mh01g6102.01_Mh05g4819.01_Oj01g0764200.00_Oj05g0512301.00	0.40442	0.457596	0.403853	0.448082	0.00822481	0	0	0.0110294	0.581136	0.706451	0.579907	0.682439	0.00827024	0	0	0.0111113	N	N		Mh02g4664.01_Oj02g0595800.01_Mh04g4926.01_Oj04g0480100.01: likely gene conversion occurred in A_species between Mh02g4664.01 and Mh04g4926.01	likely converted from Mh04g4926.01 to Mh02g4664.01	Mh01g2858.01_Mh05g0528.01_Oj01g0353400.00_Oj05g0148900.01	species=A local conversion from=521 to=539 D=3 B=6 boot-value2=1 donor=NOKNOWN
Mh01g6217.01_Mh05g4802.01_Oj01g0770400.01_Oj05g0510400.01	0.168514	0.516676	0.166304	0.519645	0.00118671	0.00969828	0.00118788	0.00644815	0.190864	0.875733	0.18802	0.885338	0.00118765	0.00976153	0.00118883	0.00647603	N	N		663 Mh02g4775.01_Oj02g0607700.01_Mh04g5068.01_Oj04g0496150.00		Mh01g4467.01_Mh05g3369.01_Oj01g0586600.01_Oj05g0364650.00	species=A local conversion from=278 to=335 D=5 B=18 boot-value2=0.96 donor=NOKNOWN
Mh01g6222.01_Mh05g4799.01_Oj01g0771000.01_Oj05g0510100.01	0.192389	0.395735	0.192389	0.395735	0	0	0	0.00570885	0.222308	0.56252	0.222308	0.56252	0	0	0	0.00573069	N	N		siimilarity pA: 398 pB: 242 oA1: 392 oA2: 364		Mh01g4636.01_Mh05g5046.01_Oj01g0603000.01_Oj05g0533100.01	species=A local conversion from=1 to=46 D=9 B=16 boot-value2=1 donor=NOKNOWN
Mh01g6231.01_Mh05g4798.01_Oj01g0772200.01_Oj05g0509900.01	0.0976101	0.38446	0.0940466	0.386018	0.00343446	0.0123711	0.00694444	0	0.104573	0.539023	0.100488	0.542227	0.00344235	0.0124743	0.00697679	0	N	N		siimilarity pAr: 0.834381551362683 pBr: 0.507337526205451 oA1r: 0.821802935010482 oA2r: 0.763102725366876		Mh01g4776.01_Mh05g3569.01_Oj01g0615500.00_Oj05g0384600.01	species=A local conversion from=1734 to=1754 D=3 B=7.5 boot-value2=1 donor=NOKNOWN
Mh01g6237.01_Mh05g4791.01_Oj01g0772800.01_Oj05g0509500.01	0.121454	0.461059	0.119645	0.461538	0.000884043	0	0.000888757	0	0.132498	0.715389	0.130343	0.716634	0.000884564	0	0.000889284	0	N	N		Mh02g4775.01_Oj02g0607700.01_Mh04g5068.01_Oj04g0496150.00: likely gene conversion occurred in A_species between Mh02g4775.01 and Mh04g5068.01	likely converted from Mh04g5068.01 to Mh02g4775.01	Mh01g5082.01_Mh05g5411.01_Oj01g0651932.00_Oj05g0573900.01	species=A local conversion from=507 to=520 D=0 B=6 boot-value2=0.95 donor=A_2
Mh01g6239.01_Mh05g4789.01_Oj01g0773000.01_Oj05g0509300.01	0.14523	0.515801	0.146638	0.519782	0.00412277	0.00872093	0	0	0.161418	0.872926	0.163166	0.885786	0.00413414	0.00877203	0	0	N	N		704 Mh02g4998.01_Oj02g0633300.01_Mh04g5388.01_Oj04g0674600.01		Mh01g5367.01_Mh05g5801_Oj01g0686700.00_Oj05g0552400.01	species=A local conversion from=248 to=269 D=2 B=7.5 boot-value2=1 donor=NOKNOWN
Mh01g6252.01_Mh05g4781.01_Oj01g0774500.01_Oj05g0508800.01	0.164291	0.555663	0.163403	0.555128	0.000946522	0.00565771	0	0	0.185438	1.01286	0.184301	1.0108	0.000947119	0.00567916	0	0	N	N		siimilarity pA: 533 pB: 499 oA1: 469 oA2: 296		Mh01g5667.01_Mh05g5069.01_Oj01g0716800.01_Oj05g0535600.00	species=A local conversion from=971 to=1070 D=15 B=32.5 boot-value2=1 donor=NOKNOWN
Mh01g6258.01_Mh05g4776.01_Oj01g0775500.01_Oj05g0508400.01	0.197306	0.681322	0.197389	0.684384	0.00565801	0.00201072	0	0.00781759	0.228952	1.79299	0.229064	1.82719	0.00567945	0.00201342	0	0.00785862	N	N		siimilarity pAr: 0.759259259259259 pBr: 0.710826210826211 oA1r: 0.668091168091168 oA2r: 0.421652421652422		Mh01g5873.01_Mh05g4978.01_Oj01g0739000.01_Oj05g0524300.01	species=A local conversion from=8 to=21 D=1 B=6 boot-value2=0.99 donor=A_1
Mh01g6297.01_Mh05g4726.01_Oj01g0779800.01_Oj05g0503100.00	0.299247	0.474082	0.299247	0.469542	0.00168492	0.00468384	0.00517241	0.0132159	0.381866	0.749978	0.381866	0.737737	0.00168682	0.00469853	0.00519033	0.0133337	N	N		Mh02g4998.01_Oj02g0633300.01_Mh04g5388.01_Oj04g0674600.01: likely gene conversion occurred in A_species between Mh02g4998.01 and Mh04g5388.01	likely converted from Mh04g5388.01 to Mh02g4998.01	Mh01g5979.01_Mh05g1299.01_Oj01g0750500.01_Oj05g0221400.01	species=A local conversion from=1 to=20 D=1 B=6.5 boot-value2=0.94 donor=NOKNOWN	species=A local conversion from=264 to=286 D=6 B=9.5 boot-value2=0.92 donor=NOKNOWN
Mh01g6304.01_Mh05g4722.01_Oj01g0780800.01_Oj05g0502700.00	0.211044	0.553084	0.209007	0.548126	0	0.00606673	0.00190295	0.00607903	0.24783	1.00297	0.245001	0.984321	0	0.0060914	0.00190537	0.0061038	N	N		Mh02g4998.01_Oj02g0633300.01_Mh04g5388.01_Oj04g0674600.01: likely gene conversion occurred in C_species between Oj02g0633300.01 and Oj04g0674600.01	likely converted from Oj04g0674600.01 to Oj02g0633300.01	Mh01g6558.01_Mh05g4628.01_Oj01g0808100.01_Oj05g0492000.00	species=A local conversion from=613 to=643 D=8 B=11 boot-value2=1 donor=NOKNOWN
Mh01g6314.01_Mh05g4719.01_Oj01g0782500.01_Oj05g0502200.01	0.146682	0.538438	0.147772	0.542143	0	0.00733496	0.00108597	0.00374298	0.163222	0.949166	0.164577	0.962416	0	0.00737107	0.00108676	0.00375235	N	N		717 Mh02g5059.01_Oj02g0640500.01_Mh04g5447.01_Oj04g0531400.01		Mh01g7819.01_Mh05g2650.01_Oj01g0935700.01_Oj05g0301700.01	species=A local conversion from=612 to=674 D=10 B=24.5 boot-value2=0.95 donor=NOKNOWN
Mh01g6316.01_Mh05g4717.01_Oj01g0782800.00_Oj05g0502000.01	0.200548	0.371909	0.172416	0.330493	0.00168681	0	0.0324529	0.0561564	0.233364	0.513705	0.195915	0.435744	0.00168871	0	0.033176	0.05837	N	N		siimilarity pA: 1352 pB: 1276 oA1: 282 oA2: 160		Mh02g1163.01_Mh06g5505.01_Oj02g0215200.01_Oj06g0583400.01	species=A local conversion from=1437 to=1449 D=2 B=6 boot-value2=0.87 donor=NOKNOWN
Mh01g6327.01_Mh05g4715.01_Oj01g0783500.01_Oj05g0501700.01	0.105356	0.340803	0.105387	0.345585	0	0.00501672	0	0	0.113531	0.454408	0.113567	0.463224	0	0.00503358	0	0	N	N		siimilarity pAr: 0.713080168776371 pBr: 0.672995780590717 oA1r: 0.14873417721519 oA2r: 0.0843881856540084		Mh02g1208.01_Mh06g5314.01_Oj02g0220000.00_Oj06g0572300.00	species=A local conversion from=1279 to=1476 D=57 B=67.5 boot-value2=1 donor=NOKNOWN	species=A local conversion from=1240 to=1254 D=2 B=6 boot-value2=0.86 donor=NOKNOWN
Mh01g6332.01_Mh05g4712.01_Oj01g0784700.00_Oj05g0501400.01	0.191353	0.372489	0.187146	0.367602	0.00604396	0.0124459	0.00365453	0.00435888	0.220917	0.514855	0.215289	0.505208	0.00606844	0.0125503	0.00366346	0.0043716	N	N		Mh02g5059.01_Oj02g0640500.01_Mh04g5447.01_Oj04g0531400.01: likely gene conversion occurred in A_species between Mh02g5059.01 and Mh04g5447.01	likely converted from Mh04g5447.01 to Mh02g5059.01	Mh02g3041.01_Mh04g2684.01_Oj02g0469600.01_Oj04g0311400.01	species=A local conversion from=69 to=342 D=47 B=89.5 boot-value2=1 donor=NOKNOWN
Mh01g6335.01_Mh05g4710.01_Oj01g0784900.00_Oj05g0501200.00	0.591188	0.595196	0.591978	0.613943	0	0.0143369	0.00477327	0.0137931	1.16426	1.18344	1.168	1.28025	0	0.0144757	0.00478852	0.0139215	N	N		Mh02g5059.01_Oj02g0640500.01_Mh04g5447.01_Oj04g0531400.01: likely gene conversion occurred in C_species between Oj02g0640500.01 and Oj04g0531400.01	likely converted from Oj04g0531400.01 to Oj02g0640500.01	Mh02g3083.01_Mh04g3002.01_Oj02g0474700.01_Oj04g0337201.00	species=A local conversion from=1406 to=1495 D=13 B=27.5 boot-value2=1 donor=NOKNOWN	species=A local conversion from=1311 to=1334 D=4 B=7.5 boot-value2=0.9 donor=NOKNOWN
Mh01g6337.01_Mh05g4709.01_Oj01g0785400.01_Oj05g0500900.01	0.117286	0.329515	0.114388	0.326998	0.00220967	0.00211715	0.000737508	0.00843734	0.127541	0.433999	0.124113	0.429521	0.00221293	0.00212014	0.000737871	0.00848515	N	N		742 Mh02g5152.01_Oj02g0654700.01_Mh04g5589.01_Oj04g0546800.01		Mh02g3868.01_Mh04g4062.01_Oj02g0532800.00_Oj04g0412100.01	species=A local conversion from=538 to=559 D=3 B=8 boot-value2=1 donor=NOKNOWN
Mh01g6339.01_Mh05g4708.01_Oj01g0785600.01_Oj05g0500700.00	0.249575	0.514187	0.2407	0.495907	0.0183642	0.0103137	0.0319293	0.037931	0.303462	0.867777	0.290277	0.811779	0.0185928	0.0103853	0.0326289	0.0389238	N	N		siimilarity pA: 662 pB: 476 oA1: 508 oA2: 381		Mh02g5042.01_Mh04g6845.01_Oj02g0638900.01_Oj04g0678300.01	species=A local conversion from=36 to=109 D=11 B=23 boot-value2=1 donor=NOKNOWN
Mh01g6350.01_Mh05g3755.01_Oj01g0786900.01_Oj05g0405900.01	0.419523	0.702901	0.418896	0.696095	0	0	0.0126679	0.0159869	0.614652	2.07586	0.613231	1.97463	0	0	0.0127761	0.0161597	N	N		siimilarity pAr: 0.753128555176337 pBr: 0.541524459613197 oA1r: 0.577929465301479 oA2r: 0.433447098976109		Mh02g6191.01_Mh06g1491.01_Oj02g0753000.01_Oj06g0222100.00	species=A local conversion from=252 to=617 D=74 B=131 boot-value2=1 donor=NOKNOWN
Mh01g6495.01_Mh05g4657.01_Oj01g0801500.01_Oj05g0495900.01	0.144326	0.28715	0.144326	0.28715	0	0	0	0.00741198	0.160299	0.362002	0.160299	0.362002	0	0	0	0.00744885	N	N		Mh02g5152.01_Oj02g0654700.01_Mh04g5589.01_Oj04g0546800.01: likely gene conversion occurred in A_species between Mh02g5152.01 and Mh04g5589.01	likely converted from Mh04g5589.01 to Mh02g5152.01	Mh02g6282.01_Mh06g1324.01_Oj02g0763800.01_Oj06g0212300.00	species=A local conversion from=363 to=391 D=3 B=6.5 boot-value2=0.85 donor=NOKNOWN
Mh01g6496.01_Mh05g4656.01_Oj01g0801600.01_Oj05g0495700.01	0.0793183	0.439836	0.0783627	0.439836	0.00190446	0	0	0.00858779	0.0838339	0.662229	0.082766	0.662229	0.00190688	0	0	0.00863733	N	N		746 Mh02g5173.01_Oj02g0657000.01_Mh04g5616.01_Oj04g0549700.01		Mh03g0402.01_Mh10g4030.01_Oj03g0128932.00_Oj10g0539900.01	species=A local conversion from=111 to=127 D=2 B=6.5 boot-value2=0.97 donor=NOKNOWN	species=A local conversion from=7 to=29 D=2 B=6 boot-value2=1 donor=NOKNOWN	species=A local conversion from=47 to=65 D=4 B=7.5 boot-value2=0.95 donor=NOKNOWN	species=A local conversion from=222 to=240 D=4 B=7.5 boot-value2=1 donor=NOKNOWN
Mh01g6500.01_Mh05g4648.01_Oj01g0801901.00_Oj05g0495200.01	0.166182	0.707214	0.139535	0.705382	0.00248447	0	0.0416667	0.070028	0.187863	2.14789	0.154389	2.11646	0.0024886	0	0.0428688	0.0735162	N	N		siimilarity pA: 489 pB: 320 oA1: 326 oA2: 252		Mh03g0574.01_Mh10g3156.01_Oj03g0147700.01_Oj10g0447600.01	species=A local conversion from=1932 to=1961 D=3 B=9.5 boot-value2=1 donor=NOKNOWN
Mh01g6501.01_Mh05g4646.01_Oj01g0802000.01_Oj05g0495000.00	0.289668	0.780945	0.291173	0.776691	0.00312337	0.0101695	0	0.00470588	0.366094	-1	0.368549	-1	0.00312989	0.0102391	0	0.00472071	N	N		siimilarity pAr: 0.776190476190476 pBr: 0.507936507936508 oA1r: 0.517460317460318 oA2r: 0.4		Mh03g1097.01_Mh07g4665.01_Oj03g0209500.01_Oj07g0596000.01	species=A local conversion from=678 to=710 D=6 B=12 boot-value2=1 donor=NOKNOWN
Mh01g6503.01_Mh05g4644.01_Oj01g0802200.01_Oj05g0494700.01	0.317667	0.555903	0.319325	0.551212	0	0	0.00658617	0	0.413157	1.01379	0.41604	0.995875	0	0	0.00661526	0	N	N		Mh02g5173.01_Oj02g0657000.01_Mh04g5616.01_Oj04g0549700.01: likely gene conversion occurred in A_species between Mh02g5173.01 and Mh04g5616.01	likely converted from Mh04g5616.01 to Mh02g5173.01	Mh03g3360.01_Mh07g4710.01_Oj03g0422600.00_Oj07g0601600.00	species=A local conversion from=750 to=769 D=1 B=7 boot-value2=1 donor=NOKNOWN
Mh01g6506.01_Mh05g4643.01_Oj01g0802850.00_Oj05g0494500.01	0.046827	0.320121	0.0480881	0.316682	0.0012693	0	0	0.00723327	0.0483527	0.417427	0.049699	0.411451	0.00127038	0	0	0.00726838	N	N		753 Mh02g5246.01_Oj02g0666500.01_Mh04g5727.01_Oj04g0560100.01		Mh03g3387.01_Mh12g4021.01_Oj03g0425300.01_Oj12g0576900.01	species=A local conversion from=1153 to=1169 D=2 B=7 boot-value2=1 donor=NOKNOWN
Mh01g6507.01_Mh05g4642.01_Oj01g0803200.01_Oj05g0494200.01	0.351715	0.559256	0.530051	0.590909	0.00382897	0.0119284	0.242531	0.281402	0.47468	1.02685	0.920009	1.16295	0.00383878	0.0120243	0.292979	0.352746	N	N		siimilarity pA: 1409 pB: 1250 oA1: 409 oA2: 359		Mh03g3572.01_Mh07g4593.01_Oj03g0435300.00_Oj07g0587500.01	species=A local conversion from=859 to=1016 D=24 B=46 boot-value2=1 donor=NOKNOWN
Mh01g6510.01_Mh05g4638.01_Oj01g0803300.01_Oj05g0493800.01	0.117993	0.3271	0.117993	0.323019	0	0.00411523	0.00136271	0	0.12838	0.429702	0.12838	0.422501	0	0.00412656	0.00136395	0	N	N		siimilarity pAr: 0.882832080200501 pBr: 0.783208020050125 oA1r: 0.256265664160401 oA2r: 0.224937343358396		Mh03g3663.01_Mh07g4670.01_Oj03g0444900.00_Oj07g0596900.00	species=A local conversion from=882 to=915 D=3 B=13 boot-value2=1 donor=NOKNOWN	species=A local conversion from=839 to=869 D=6 B=10 boot-value2=1 donor=NOKNOWN
Mh01g6532.01_Mh05g4635.01_Oj01g0805500.00_Oj05g0493600.00	0.335739	0.559494	0.514534	0.726627	0.0159456	0.0206702	0.384269	0.450219	0.445183	1.02779	0.868879	2.60138	0.0161175	0.0209604	0.538631	0.687766	N	N		Mh02g5246.01_Oj02g0666500.01_Mh04g5727.01_Oj04g0560100.01: likely gene conversion occurred in A_species between Mh02g5246.01 and Mh04g5727.01	likely converted from Mh04g5727.01 to Mh02g5246.01	Mh03g4784.01_Mh12g4068.01_Oj03g0607600.00_Oj12g0581800.01	species=A local conversion from=276 to=312 D=3 B=12 boot-value2=1 donor=NOKNOWN	species=A local conversion from=92 to=133 D=4 B=11 boot-value2=1 donor=NOKNOWN
Mh01g6533.01_Mh05g4634.01_Oj01g0281200.01_Oj05g0493500.00	0.211344	0.589165	0.385684	0.649293	0.306857	0.718697	0.0895983	0.109223	0.248247	1.15477	0.54154	1.50589	0.394636	2.38228	0.0954186	0.118043	N	N		Mh02g5246.01_Oj02g0666500.01_Mh04g5727.01_Oj04g0560100.01: likely gene conversion occurred in C_species between Oj02g0666500.01 and Oj04g0560100.01	likely converted from Oj04g0560100.01 to Oj02g0666500.01	Mh03g5060.01_Mh12g4175.01_Oj03g0625300.00_Oj12g0594000.00	species=A local conversion from=200 to=349 D=24 B=51 boot-value2=1 donor=NOKNOWN
Mh01g6561.01_Mh05g3626.01_Oj01g0808900.00_Oj05g0390800.00	0.102955	0.193029	0.0973747	0.184246	0	0	0.0057334	0.00798935	0.110743	0.223171	0.104303	0.211435	0	0	0.00575542	0.00803221	N	N		764 Mh02g5398.01_Oj02g0675700.01_Mh04g5824.01_Oj04g0570800.01		Mh03g5107.01_Mh12g4239.01_Oj03g0633500.00_Oj12g0601300.01	species=A local conversion from=25 to=125 D=9 B=32 boot-value2=0.96 donor=NOKNOWN
Mh01g6598.01_Mh05g4617.01_Oj01g0811100.01_Oj05g0490800.01	0.0319461	0.526168	0.0319461	0.514953	0	0.0112676	0	0	0.0326464	0.906884	0.0326464	0.870217	0	0.0113531	0	0	N	N		siimilarity pA: 1502 pB: 1264 oA1: 1422 oA2: 1098		Mh03g5117.01_Mh12g4259.01_Oj03g0635800.01_Oj12g0604200.00	species=A local conversion from=780 to=793 D=1 B=6 boot-value2=1 donor=NOKNOWN
Mh01g6600.01_Mh05g4616.01_Oj01g0811300.01_Oj05g0490700.01	0.15178	0.493189	0.151112	0.497611	0.000651324	0.00213371	0	0.00211268	0.169586	0.803801	0.168748	0.816826	0.000651607	0.00213675	0	0.00211566	N	N		siimilarity pAr: 0.783515910276474 pBr: 0.659363588941054 oA1r: 0.741784037558685 oA2r: 0.572769953051643		Mh03g5145.01_Mh12g4267.01_Oj03g0638300.01_Oj12g0605500.01	species=A local conversion from=270 to=295 D=3 B=9.5 boot-value2=0.99 donor=NOKNOWN
Mh01g6604.01_Mh05g4615.01_Oj01g0812050.00_Oj05g0490500.01	0.617798	0.714822	0.607891	0.708431	0.00673023	0.00596421	0.0436169	0.0691039	1.30181	2.29473	1.24761	2.16955	0.00676061	0.00598806	0.0449366	0.0724976	N	N		Mh02g5398.01_Oj02g0675700.01_Mh04g5824.01_Oj04g0570800.01: likely gene conversion occurred in A_species between Mh02g5398.01 and Mh04g5824.01	likely converted from Mh04g5824.01 to Mh02g5398.01	Mh03g5154.01_Mh12g4310.01_Oj03g0639300.01_Oj12g0610200.01	species=A local conversion from=725 to=760 D=3 B=11 boot-value2=1 donor=NOKNOWN
Mh01g6606.01_Mh05g4613.01_Oj01g0812200.01_Oj05g0490300.01	0.087619	0.586667	0.0863401	0.579232	0.00126609	0.00384369	0.00254696	0.0113314	0.0931743	1.14321	0.0917275	1.10982	0.00126716	0.00385357	0.00255129	0.0114179	N	N		768 Mh02g5411.01_Oj02g0676800.01_Mh04g5835.01_Oj04g0572200.00		Mh03g6714.01_Mh07g0173.01_Oj03g0755600.00_Oj07g0109300.00	species=A local conversion from=67 to=101 D=5 B=12.5 boot-value2=0.85 donor=NOKNOWN
Mh01g6613.01_Mh05g4606.01_Oj01g0813100.00_Oj05g0489700.01	0.248859	0.556931	0.250343	0.550633	0.0553712	0.0575237	0.0573481	0.0769231	0.302389	1.01777	0.304613	0.993694	0.0575217	0.0598494	0.0596592	0.0811602	N	N		siimilarity pA: 429 pB: 405 oA1: 311 oA2: 347		Mh03g6714.01_Mh07g0173.01_Oj03g0755800.00_Oj07g0109300.00	species=A local conversion from=120 to=137 D=3 B=7.5 boot-value2=0.96 donor=NOKNOWN
Mh01g6617.01_Mh05g4605.01_Oj01g0813400.01_Oj05g0489600.01	0.0047619	0.357724	0.0047619	0.357724	0	0.00817439	0	0.00808625	0.00477709	0.48608	0.00477709	0.48608	0	0.00821926	0	0.00813016	N	N		siimilarity pAr: 0.697560975609756 pBr: 0.658536585365854 oA1r: 0.505691056910569 oA2r: 0.564227642276423		Mh03g6729.01_Mh07g0195.01_Oj03g0758000.01_Oj07g0111400.00	species=A local conversion from=14 to=48 D=7 B=13 boot-value2=1 donor=NOKNOWN
Mh01g6623.01_Mh05g4604.01_Oj01g0814100.01_Oj05g0489200.01	0.263561	0.321241	0.263561	0.321241	0	0.00655022	0	0.00608519	0.324721	0.419383	0.324721	0.419383	0	0.00657899	0	0.00611001	N	N		Mh02g5411.01_Oj02g0676800.01_Mh04g5835.01_Oj04g0572200.00: likely gene conversion occurred in A_species between Mh02g5411.01 and Mh04g5835.01	likely converted from Mh02g5411.01 to Mh04g5835.01	Mh03g7630.01_Mh12g3604.01_Oj03g0855700.01_Oj12g0539751.00	species=A local conversion from=1075 to=1094 D=4 B=8 boot-value2=1 donor=NOKNOWN
Mh01g6625.01_Mh05g4602.01_Oj01g0814200.01_Oj05g0489000.01	0.17936	0.587187	0.180919	0.574232	0.0168517	0.0178647	0	0	0.204986	1.1456	0.207038	1.08818	0.0170439	0.0180809	0	0	N	N		Mh02g5411.01_Oj02g0676800.01_Mh04g5835.01_Oj04g0572200.00: likely gene conversion occurred in C_species between Oj02g0676800.01 and Oj04g0572200.00	likely converted from Oj02g0676800.01 to Oj04g0572200.00	Mh04g6374.01_Mh08g1109.01_Oj04g0625000.01_Oj08g0190700.00	species=A local conversion from=8 to=30 D=1 B=6.5 boot-value2=1 donor=NOKNOWN
Mh01g6630.01_Mh05g4601.01_Oj01g0814900.01_Oj05g0488900.01	0.0764348	0.515269	0.0763952	0.516157	0	0	0.00311123	0	0.0806163	0.871224	0.0805722	0.874067	0	0	0.0031177	0	N	N		771 Mh02g5431.01_Oj02g0678800.01_Mh04g5858.01_Oj04g0574500.01		Mh04g6477.01_Mh08g0912.01_Oj04g0637000.01_Oj08g0176900.01	species=A local conversion from=964 to=1010 D=4 B=17 boot-value2=1 donor=NOKNOWN
Mh01g6632.01_Mh05g4597.01_Oj01g0815100.00_Oj05g0488500.01	0.157684	0.366903	0.157684	0.366903	0	0	0	0	0.177024	0.503839	0.177024	0.503839	0	0	0	0	N	N		siimilarity pA: 491 pB: 444 oA1: 231 oA2: 336		Mh08g4652.01_Mh09g3662.01_Oj08g0469700.01_Oj09g0453900.01	species=A local conversion from=1 to=36 D=6 B=13 boot-value2=0.97 donor=NOKNOWN
Mh01g6635.01_Mh05g4585.01_Oj01g0815800.01_Oj05g0486700.01	0.0242098	0.485393	0.0242098	0.476404	0	0	0	0.00898204	0.0246092	0.781371	0.0246092	0.756317	0	0	0	0.00903625	N	N		siimilarity pAr: 0.790660225442834 pBr: 0.714975845410628 oA1r: 0.371980676328502 oA2r: 0.541062801932367		Mh08g4745.01_Mh09g3811.01_Oj08g0480400.01_Oj09g0471000.01	species=A local conversion from=432 to=521 D=10 B=28 boot-value2=1 donor=NOKNOWN
Mh01g6641.01_Mh05g4579.01_Oj01g0816600.01_Oj05g0486100.01	0.271404	0.804741	0.272272	0.802724	0.00188103	0.00305577	0.00142817	0.0161666	0.336913	-1	0.338274	-1	0.00188339	0.00306201	0.00142954	0.0163433	N	N		Mh02g5431.01_Oj02g0678800.01_Mh04g5858.01_Oj04g0574500.01: likely gene conversion occurred in A_species between Mh02g5431.01 and Mh04g5858.01	likely converted from Mh02g5431.01 to Mh04g5858.01	Mh08g5230.01_Mh09g4101.01_Oj08g0525800.00_Oj09g0502200.01	species=A local conversion from=1282 to=1310 D=3 B=8 boot-value2=0.99 donor=NOKNOWN	species=A local conversion from=1 to=14 D=2 B=4.5 boot-value2=0.99 donor=NOKNOWN
Mh01g6642.01_Mh05g4578.01_Oj01g0816700.01_Oj05g0485800.00	0.158448	0.250988	0.409616	0.557443	0	0.0151451	0.329042	0.430086	0.177993	0.305582	0.592499	1.01976	0	0.0153001	0.433156	0.639016	N	N		Mh02g5431.01_Oj02g0678800.01_Mh04g5858.01_Oj04g0574500.01: likely gene conversion occurred in C_species between Oj02g0678800.01 and Oj04g0574500.01	likely converted from Oj02g0678800.01 to Oj04g0574500.01	Mh11g0453.01_Mh12g0478.01_Oj11g0138900.01_Oj12g0135500.00	species=A local conversion from=335 to=462 D=24 B=63 boot-value2=0.99 donor=A_1
Mh01g6646.01_Mh05g4574.01_Oj01g0817100.01_Oj05g0485300.01	0.143158	0.485675	0.145643	0.472462	0.00167038	0.00560748	0	0.0106383	0.158853	0.782171	0.161931	0.745588	0.00167224	0.00562854	0	0.0107145	N	N		833 Mh02g6009.01_Oj02g0731900.01_Mh06g1899.01_Oj06g0260500.00		Mh11g0863.01_Mh12g0889.01_Oj11g0187100.00_Oj12g0178633.00	species=A local conversion from=1 to=36 D=6 B=12 boot-value2=1 donor=NOKNOWN
Mh01g6648.01_Mh05g4571.01_Oj01g0817400.00_Oj05g0485000.01	0.155502	0.301789	0.154755	0.297867	0.000524751	0.00593178	0.000525486	0	0.174267	0.386107	0.173325	0.379573	0.000524934	0.00595537	0.00052567	0	N	N		siimilarity pA: 1212 pB: 959 oA1: 176 oA2: 213		Mh11g5433.01_Mh12g3483.01_Oj11g0642800.01_Oj12g0528400.01	species=A local conversion from=1 to=61 D=8 B=22.5 boot-value2=1 donor=NOKNOWN
Mh01g6651.01_Mh05g4570.01_Oj01g0817650.00_Oj05g0484800.01	0.197877	0.418717	0.19593	0.417508	0.0021606	0.00577478	0	0	0.229727	0.612825	0.227087	0.610094	0.00216372	0.00579713	0	0	N	N		siimilarity pAr: 0.83298969072165 pBr: 0.659106529209622 oA1r: 0.120962199312715 oA2r: 0.14639175257732		Mh01g5331.01_Mh05g5241.01_Oj01g0681100.01_Oj05g0556100.01	species=A local conversion from=279 to=314 D=6 B=12 boot-value2=0.98 donor=NOKNOWN	species=B local conversion from=2 to=32 D=1 B=10.5 boot-value2=0.99 donor=NOKNOWN
Mh01g6653.01_Mh05g4552.01_Oj01g0817700.01_Oj05g0482700.01	0.0504677	0.541244	0.0479626	0.540849	0.00156291	0	0.000777857	0	0.0522459	0.959179	0.0495649	0.957761	0.00156454	0	0.000778261	0	N	N		Mh02g6009.01_Oj02g0731900.01_Mh06g1899.01_Oj06g0260500.00: likely gene conversion occurred in A_species between Mh02g6009.01 and Mh06g1899.01	likely converted from Mh02g6009.01 to Mh06g1899.01	Mh01g5643.01_Mh05g5086.01_Oj01g0186000.01_Oj05g0537100.00	species=A local conversion from=327 to=469 D=15 B=26 boot-value2=0.99 donor=NOKNOWN	species=B local conversion from=91 to=103 D=1 B=5 boot-value2=0.95 donor=NOKNOWN
Mh01g6654.01_Mh05g4551.01_Oj01g0817800.01_Oj05g0482600.01	0.0826972	0.507431	0.0826972	0.501062	0	0.00949367	0	0	0.087622	0.84659	0.087622	0.827151	0	0.00955427	0	0	N	N		Mh02g6009.01_Oj02g0731900.01_Mh06g1899.01_Oj06g0260500.00: likely gene conversion occurred in C_species between Oj02g0731900.01 and Oj06g0260500.00	likely converted from Oj02g0731900.01 to Oj06g0260500.00	Mh01g5670.01_Mh05g5067.01_Oj01g0183000.01_Oj05g0535400.00	species=A local conversion from=417 to=511 D=10 B=20.5 boot-value2=0.83 donor=NOKNOWN	species=B local conversion from=953 to=1033 D=23 B=43 boot-value2=1 donor=B_1
Mh01g6655.01_Mh05g4546.01_Oj01g0818000.01_Oj05g0481900.01	0.165842	0.458361	0.151418	0.460474	0.00258565	0	0.0147942	0.0258278	0.187426	0.708416	0.169132	0.713872	0.00259012	0	0.014942	0.026283	N	N		879 Mh02g6219.01_Oj02g0755400.01_Mh06g1479.01_Oj06g0220600.01		Mh01g6533.01_Mh05g4634.01_Oj01g0281200.01_Oj05g0493500.00	species=A local conversion from=1 to=175 D=42 B=98.5 boot-value2=0.87 donor=A_1	species=B local conversion from=8 to=28 D=8 B=13 boot-value2=0.96 donor=B_1	species=B local conversion from=83 to=107 D=13 B=17 boot-value2=0.95 donor=B_1
Mh01g6662.01_Mh05g4532.01_Oj01g0819000.01_Oj05g0480600.01	0.149688	0.432662	0.212046	0.482684	0.0665564	0.0850377	0	0	0.166968	0.645079	0.249225	0.773731	0.0696968	0.0902571	0	0	N	N		siimilarity pA: 374 pB: 373 oA1: 343 oA2: 344		Mh01g6613.01_Mh05g4606.01_Oj01g0813100.00_Oj05g0489700.01	species=A local conversion from=906 to=928 D=12 B=16.5 boot-value2=1 donor=A_2	species=B local conversion from=908 to=938 D=16 B=21 boot-value2=1 donor=B_1
Mh01g6671.01_Mh05g4527.01_Oj01g0819700.01_Oj05g0479900.01	0.290704	0.43586	0.290665	0.436019	0	0.0132256	0	0.00867993	0.367784	0.652676	0.36772	0.653055	0	0.0133436	0	0.00873055	N	N		siimilarity pAr: 0.742063492063492 pBr: 0.740079365079365 oA1r: 0.680555555555556 oA2r: 0.682539682539683		Mh02g0439.01_Mh06g6899.01_Oj02g0138100.00_Oj06g0704200.01	species=A local conversion from=289 to=302 D=3 B=5.5 boot-value2=0.99 donor=NOKNOWN	species=B local conversion from=237 to=279 D=9 B=15.5 boot-value2=1 donor=NOKNOWN
Mh01g6689.01_Mh05g4524.01_Oj01g0821600.01_Oj05g0478800.00	0.497346	0.573427	0.497837	0.571792	0.00238758	0.00734394	0.0116573	0	0.81604	1.08475	0.817499	1.07784	0.00239139	0.00738013	0.0117488	0	N	N		Mh02g6219.01_Oj02g0755400.01_Mh06g1479.01_Oj06g0220600.01: likely gene conversion occurred in A_species between Mh02g6219.01 and Mh06g1479.01	likely converted from Mh02g6219.01 to Mh06g1479.01	Mh02g0997.01_Mh06g5806.01_Oj02g0197300.00_Oj06g0610350.00	species=A local conversion from=789 to=1226 D=104 B=136.5 boot-value2=1 donor=NOKNOWN	species=B local conversion from=1022 to=1035 D=3 B=5.5 boot-value2=1 donor=NOKNOWN
Mh01g6693.01_Mh05g4521.01_Oj01g0821900.01_Oj05g0478300.01	0.130458	0.566585	0.128099	0.564176	0.00116925	0.00859845	0.00233599	0.00172513	0.14332	1.05624	0.140469	1.04646	0.00117016	0.00864812	0.00233964	0.00172712	N	N		Mh02g6219.01_Oj02g0755400.01_Mh06g1479.01_Oj06g0220600.01: likely gene conversion occurred in C_species between Oj02g0755400.01 and Oj06g0220600.01	likely converted from Oj02g0755400.01 to Oj06g0220600.01	Mh02g6661.01_Mh06g1036.01_Oj02g0787600.01_Oj06g0188400.01	species=A local conversion from=1278 to=1339 D=6 B=20.5 boot-value2=1 donor=NOKNOWN	species=B local conversion from=257 to=293 D=4 B=10 boot-value2=0.93 donor=NOKNOWN
Mh01g6706.01_Mh05g4517.01_Oj01g0823100.01_Oj05g0477600.01	0.083245	0.250339	0.0845198	0.246168	0	0.0108059	0.00181543	0.0325792	0.088238	0.304607	0.0896733	0.298372	0	0.0108845	0.00181763	0.033308	N	N		904 Mh02g6459.01_Oj02g0775400.01_Mh06g1273.01_Oj06g0206700.01		Mh03g0663.01_Mh10g2896.01_Oj03g0793600.00_Oj10g0422500.01	species=A local conversion from=1154 to=1679 D=75 B=90 boot-value2=0.84 donor=NOKNOWN	species=B local conversion from=873 to=887 D=1 B=3 boot-value2=0.84 donor=NOKNOWN
Mh01g6711.01_Mh05g4514.01_Oj01g0823500.01_Oj05g0477200.01	0.322731	0.385467	0.320452	0.377691	0.00249118	0.0035693	0.00124095	0.00360794	0.421995	0.541091	0.418004	0.525263	0.00249532	0.00357782	0.00124198	0.00361664	N	N		siimilarity pA: 796 pB: 656 oA1: 620 oA2: 626		Mh03g0669.01_Mh10g2877.01_Oj03g0161200.01_Oj10g0420400.01	species=A local conversion from=24 to=50 D=4 B=8.5 boot-value2=1 donor=NOKNOWN	species=B local conversion from=1050 to=1094 D=6 B=16 boot-value2=1 donor=NOKNOWN
Mh01g6716.01_Mh05g4513.01_Oj01g0823900.01_Oj05g0476700.01	0.124019	0.357733	0.125901	0.347176	0.000947568	0	0.000954198	0.0106101	0.135565	0.486097	0.137823	0.46618	0.000948167	0	0.000954806	0.0106858	N	N		siimilarity pAr: 0.824016563146998 pBr: 0.679089026915114 oA1r: 0.641821946169772 oA2r: 0.648033126293996		Mh03g4893.01_Mh07g3366.01_Oj03g0609200.00_Oj07g0477000.01	species=A local conversion from=219 to=262 D=5 B=15.5 boot-value2=0.99 donor=NOKNOWN	species=B local conversion from=1 to=22 D=1 B=4.5 boot-value2=0.9 donor=NOKNOWN
Mh01g6728.01_Mh05g4504.01_Oj01g0824900.01_Oj05g0476000.01	0.332396	0.416409	0.33427	0.417702	0	0	0.00223964	0	0.439155	0.607617	0.442527	0.61053	0	0	0.00224299	0	N	N		Mh02g6459.01_Oj02g0775400.01_Mh06g1273.01_Oj06g0206700.01: likely gene conversion occurred in A_species between Mh02g6459.01 and Mh06g1273.01	likely converted from Mh02g6459.01 to Mh06g1273.01	Mh03g7198.01_Mh07g1110.01_Oj03g0167000.01_Oj07g0198300.01	species=A local conversion from=60 to=118 D=2 B=6.5 boot-value2=0.99 donor=NOKNOWN	species=B local conversion from=230 to=248 D=1 B=5.5 boot-value2=0.93 donor=B_2
Mh01g6731.01_Mh05g4503.01_Oj01g0825500.01_Oj05g0475700.01	0.165756	0.315967	0.16282	0.319293	0.00934183	0.0192539	0	0.00472813	0.187315	0.410215	0.183557	0.415983	0.00940049	0.0195054	0	0.0047431	N	N		Mh02g6459.01_Oj02g0775400.01_Mh06g1273.01_Oj06g0206700.01: likely gene conversion occurred in C_species between Oj02g0775400.01 and Oj06g0206700.01	likely converted from Oj02g0775400.01 to Oj06g0206700.01	Mh11g0746.01_Mh12g0851.01_Oj11g0176000.01_Oj12g0172500.01	species=A local conversion from=57 to=70 D=4 B=6.5 boot-value2=0.99 donor=NOKNOWN	species=B local conversion from=97 to=235 D=40 B=47.5 boot-value2=1 donor=NOKNOWN
Mh01g6733.01_Mh05g4499.01_Oj01g0825700.01_Oj05g0475300.01	0.183961	0.497904	0.18667	0.500598	0.00148304	0.00242473	0.00224243	0.00708941	0.211057	0.817697	0.214656	0.825755	0.00148451	0.00242866	0.00224579	0.00712312	N	N		915 Mh02g6692.01_Oj02g0791500.01_Mh06g1028.01_Oj06g0187200.01		Mh03g7454.01_Mh07g1665.01_Oj03g0836400.01_Oj07g0250501.00	species=A local conversion from=69 to=78 D=1 B=3.5 boot-value2=0.81 donor=NOKNOWN	species=B local conversion from=140 to=152 D=0 B=2.5 boot-value2=0.81 donor=B_1
Mh01g6738.01_Mh05g4497.01_Oj01g0826400.01_Oj05g0474800.01	0.296097	0.363147	0.298641	0.365405	0.0040992	0.00511182	0.00334169	0.00724638	0.376642	0.496521	0.380858	0.500911	0.00411044	0.00512932	0.00334915	0.00728161	N	N		siimilarity pA: 779 pB: 747 oA1: 773 oA2: 737		Mh08g5280.01_Mh09g4128.01_Oj08g0531000.01_Oj09g0505900.00	species=A local conversion from=72 to=117 D=12 B=18 boot-value2=1 donor=NOKNOWN	species=A local conversion from=1703 to=1721 D=4 B=8 boot-value2=0.95 donor=NOKNOWN	species=A local conversion from=255 to=271 D=3 B=6.5 boot-value2=0.84 donor=NOKNOWN	species=A local conversion from=1607 to=1629 D=4 B=7.5 boot-value2=0.96 donor=NOKNOWN	species=B local conversion from=1576 to=1587 D=2 B=5 boot-value2=1 donor=NOKNOWN
Mh01g6741.01_Mh05g4495.01_Oj01g0826900.01_Oj05g0474500.01	0.64381	0.805723	0.644079	0.799508	0.000889944	0.00527241	0.0111429	0.0118316	1.46614	-1	1.46804	-1	0.000890472	0.00529103	0.0112265	0.0119259	N	N		siimilarity pAr: 0.851366120218579 pBr: 0.816393442622951 oA1r: 0.844808743169399 oA2r: 0.805464480874317		Mh01g0122.01_Mh05g0107.01_Oj01g0102700.01_Oj05g0103100.01	species=A local conversion from=445 to=559 D=14 B=69.5 boot-value2=0.94 donor=A_2	species=B local conversion from=451 to=560 D=13 B=68.5 boot-value2=0.93 donor=B_2
Mh01g6744.01_Mh05g4494.01_Oj01g0827400.01_Oj05g0474400.01	0.120533	0.239456	0.117459	0.238806	0.00644122	0	0.00318302	0	0.1314	0.288447	0.127746	0.287493	0.00646904	0	0.0031898	0	N	N		Mh02g6692.01_Oj02g0791500.01_Mh06g1028.01_Oj06g0187200.01: likely gene conversion occurred in A_species between Mh02g6692.01 and Mh06g1028.01	likely converted from Mh06g1028.01 to Mh02g6692.01	Mh01g0908.01_Mh05g0841.01_Oj01g0180400.01_Oj05g0180500.01	species=A local conversion from=18 to=28 D=0 B=2 boot-value2=0.88 donor=A_2	species=B local conversion from=339 to=364 D=2 B=8 boot-value2=0.99 donor=NOKNOWN	species=B local conversion from=403 to=431 D=5 B=9 boot-value2=1 donor=NOKNOWN
Mh01g6753.01_Mh05g3190.01_Oj01g0828900.00_Oj05g0347400.01	0.193252	0.383254	0.195417	0.388995	0.00217077	0	0	0.0115607	0.22347	0.536552	0.226392	0.548386	0.00217391	0	0	0.0116507	N	N		922 Mh02g6738.01_Oj02g0797100.00_Mh06g0978.01_Oj06g0181700.01		Mh03g7193.01_Mh10g2813.01_Oj03g0166100.00_Oj10g0413500.01	species=A local conversion from=519 to=557 D=9 B=15.5 boot-value2=0.83 donor=NOKNOWN	species=B local conversion from=59 to=125 D=5 B=12 boot-value2=1 donor=NOKNOWN
Mh01g6755.01_Mh05g3840.01_Oj01g0829000.01_Oj05g0417200.01	0.529989	0.645274	0.529989	0.645274	0	0.00923077	0	0	0.919798	1.47655	0.919798	1.47655	0	0.00928804	0	0	N	N		siimilarity pA: 415 pB: 374 oA1: 383 oA2: 336		Mh03g0886.01_Mh07g4881.01_Oj03g0187600.01_Oj07g0621300.01	species=A local conversion from=79 to=106 D=4 B=11 boot-value2=1 donor=NOKNOWN	species=A local conversion from=14 to=40 D=11 B=13.5 boot-value2=0.95 donor=NOKNOWN	species=B local conversion from=124 to=151 D=4 B=10.5 boot-value2=1 donor=NOKNOWN
Mh01g6760.01_Mh05g3244.01_Oj01g0829400.01_Oj05g0353600.00	0.341088	0.392871	0.342778	0.393328	0.00184615	0.00933126	0	0.00927716	0.454929	0.556482	0.458036	0.557443	0.00184843	0.00938979	0	0.00933501	N	N		siimilarity pAr: 0.823412698412698 pBr: 0.742063492063492 oA1r: 0.759920634920635 oA2r: 0.666666666666667		Mh03g5162.01_Mh12g4319.01_Oj03g0640000.00_Oj12g0611300.00	species=A local conversion from=894 to=1189 D=65 B=97 boot-value2=1 donor=NOKNOWN	species=B local conversion from=690 to=706 D=0 B=2.5 boot-value2=0.97 donor=B_2
Mh01g6762.01_Mh05g4387.01_Oj01g0829600.01_Oj05g0470900.00	0.439188	0.457608	0.467281	0.509771	0.00227079	0	0.093152	0.110272	0.660663	0.706484	0.731714	0.853861	0.00227424	0	0.0994654	0.119273	N	N		Mh02g6738.01_Oj02g0797100.00_Mh06g0978.01_Oj06g0181700.01: likely gene conversion occurred in A_species between Mh02g6738.01 and Mh06g0978.01	likely converted from Mh06g0978.01 to Mh02g6738.01	Mh08g3807.01_Mh09g2416.01_Oj08g0386300.01_Oj09g0334600.00	species=A local conversion from=5 to=21 D=5 B=7 boot-value2=0.9 donor=NOKNOWN	species=B local conversion from=201 to=236 D=4 B=10.5 boot-value2=0.99 donor=NOKNOWN
Mh01g6768.01_Mh05g4385.01_Oj01g0830200.01_Oj05g0470700.01	0.187845	0.565356	0.187794	0.561034	0	0.00954654	0	0.00953137	0.216221	1.05123	0.216154	1.03388	0	0.00960782	0	0.00959246	N	N		941 Mh03g0145.01_Oj03g0108300.01_Mh07g3501.01_Oj07g0480800.01		Mh11g5590.01_Mh12g3627.01_Oj11g0657400.00_Oj12g0542200.00	species=A local conversion from=93 to=144 D=9 B=21 boot-value2=1 donor=NOKNOWN	species=B local conversion from=1935 to=1949 D=1 B=5.5 boot-value2=0.83 donor=NOKNOWN
Mh01g6773.01_Mh05g4380.01_Oj01g0830700.01_Oj05g0470000.01	0.205527	0.336031	0.206837	0.337575	0.000888626	0	0.00269744	0.00272603	0.240192	0.445712	0.241998	0.448514	0.000889152	0	0.0027023	0.002731	N	N		siimilarity pA: 276 pB: 164 oA1: 75 oA2: 190		Mh01g0988.01_Mh05g4153.01_Oj01g0191100.01_Oj05g0445500.01	species=B local conversion from=316 to=337 D=2 B=7 boot-value2=1 donor=NOKNOWN
Mh01g6774.01_Mh05g4367.01_Oj01g0830900.00_Oj05g0468900.01	0.217677	0.420046	0.219088	0.415847	0.00254777	0	0.00254076	0.00697269	0.257117	0.615841	0.259108	0.606356	0.00255211	0	0.00254507	0.0070053	N	N		siimilarity pAr: 0.657142857142857 pBr: 0.39047619047619 oA1r: 0.178571428571429 oA2r: 0.452380952380952		Mh01g1861.01_Mh05g4611.01_Oj01g0276000.01_Oj05g0490100.01	species=B local conversion from=300 to=322 D=3 B=8.5 boot-value2=0.93 donor=NOKNOWN
Mh01g6783.01_Mh05g4361.01_Oj01g0832100.01_Oj05g0468500.01	0.267116	0.38531	0.266076	0.384384	0.00252632	0.0108565	0.00253165	0.0179856	0.330223	0.540769	0.32861	0.538868	0.00253058	0.0109358	0.00253593	0.0182048	N	N		Mh03g0145.01_Oj03g0108300.01_Mh07g3501.01_Oj07g0480800.01: likely gene conversion occurred in A_species between Mh03g0145.01 and Mh07g3501.01	likely converted from Mh03g0145.01 to Mh07g3501.01	Mh01g4431.01_Mh05g5663.01_Oj01g0186900.01_Oj05g0593000.01	species=B local conversion from=553 to=571 D=2 B=5 boot-value2=0.97 donor=NOKNOWN	species=B local conversion from=311 to=323 D=0 B=2.5 boot-value2=0.93 donor=B_2
Mh01g6784.01_Mh05g4354.01_Oj01g0832200.01_Oj05g0467300.01	0.1877	0.422346	0.1877	0.42905	0	0.00666667	0	0	0.216028	0.621087	0.216028	0.636592	0	0.00669647	0	0	N	N		952 Mh03g0180.01_Oj03g0112900.00_Mh10g3808.01_Oj10g0512400.01		Mh01g4487.01_Mh05g5648.01_Oj01g0588900.01_Oj05g0591600.01	species=B local conversion from=654 to=675 D=2 B=8.5 boot-value2=0.96 donor=NOKNOWN
Mh01g6785.01_Mh05g4353.01_Oj01g0832300.00_Oj05g0467000.01	0.0331381	0.411585	0.0351111	0.411174	0.000797236	0.00262697	0.00159851	0.0026053	0.0338925	0.596851	0.0359595	0.59594	0.00079766	0.00263158	0.00160021	0.00260983	N	N		siimilarity pA: 1187 pB: 1019 oA1: 1159 oA2: 1093		Mh01g4918.01_Mh05g5476.01_Oj01g0631500.01_Oj05g0581900.01	species=B local conversion from=8 to=23 D=1 B=4.5 boot-value2=1 donor=NOKNOWN
Mh01g6788.01_Mh05g4352.01_Oj01g0832900.01_Oj05g0466900.01	0.179823	0.564001	0.177808	0.565091	0	0.00748441	0.00356718	0.00251046	0.205594	1.04575	0.202949	1.05016	0	0.007522	0.00357569	0.00251467	N	N		siimilarity pAr: 0.766795865633075 pBr: 0.658268733850129 oA1r: 0.748708010335917 oA2r: 0.706072351421189		Mh01g4984.01_Mh05g5447.01_Oj01g0639200.00_Oj05g0578500.01	species=B local conversion from=4 to=230 D=35 B=73 boot-value2=1 donor=NOKNOWN
Mh01g6790.01_Mh05g4351.01_Oj01g0833100.01_Oj05g0466800.01	0.138813	0.378133	0.137451	0.377584	0.00284158	0.0132646	0.00143472	0.00429185	0.153503	0.526153	0.151833	0.525047	0.00284698	0.0133833	0.00143609	0.00430417	N	N		Mh03g0180.01_Oj03g0112900.00_Mh10g3808.01_Oj10g0512400.01: likely gene conversion occurred in A_species between Mh03g0180.01 and Mh10g3808.01	likely converted from Mh10g3808.01 to Mh03g0180.01	Mh01g5031.01_Mh05g5431.01_Oj01g0645000.01_Oj05g0576300.01	species=B local conversion from=638 to=683 D=0 B=15.5 boot-value2=1 donor=B_1
Mh01g6795.01_Mh05g2752.01_Oj01g0833700.01_Oj05g0310800.01	0.0983388	0.533817	0.0974841	0.531257	0.00252348	0.00280767	0	0.0028103	0.105411	0.932961	0.104428	0.924133	0.00252774	0.00281294	0	0.00281558	N	N		957 Mh03g0197.01_Oj03g0114800.01_Mh10g3856.01_Oj10g0519600.01		Mh01g5087.01_Mh05g5409.01_Oj01g0652600.01_Oj05g0573700.01	species=B local conversion from=1497 to=1532 D=4 B=10.5 boot-value2=1 donor=NOKNOWN
Mh01g6806.01_Mh05g4317.01_Oj01g0834400.01_Oj05g0463800.01	0.160338	0.382796	0.16092	0.377919	0.00360144	0	0.0036452	0	0.180392	0.535616	0.181133	0.525722	0.00361012	0	0.00365409	0	N	N		siimilarity pA: 1203 pB: 1203 oA1: 1080 oA2: 1081		Mh01g5107.01_Mh05g5404.01_Oj01g0654500.01_Oj05g0573200.00	species=B local conversion from=1 to=32 D=1 B=8.5 boot-value2=0.98 donor=NOKNOWN
Mh01g6810.01_Mh05g4333.01_Oj01g0835000.01_Oj05g0465100.01	0.157711	0.568371	0.157404	0.566122	0	0.00557448	0.00159292	0.00367872	0.177059	1.06358	0.17667	1.05435	0	0.0055953	0.00159461	0.00368778	N	N		siimilarity pAr: 0.879385964912281 pBr: 0.879385964912281 oA1r: 0.789473684210526 oA2r: 0.790204678362573		Mh01g6316.01_Mh05g4717.01_Oj01g0782800.00_Oj05g0502000.01	species=B local conversion from=1500 to=1586 D=7 B=27.5 boot-value2=1 donor=NOKNOWN
Mh01g6813.01_Mh05g4336.01_Oj01g0835500.01_Oj05g0465800.01	0.114441	0.583956	0.114441	0.585681	0	0.00171527	0	0	0.124176	1.13087	0.124176	1.1387	0	0.00171723	0	0	N	N		Mh03g0197.01_Oj03g0114800.01_Mh10g3856.01_Oj10g0519600.01: likely gene conversion occurred in A_species between Mh03g0197.01 and Mh10g3856.01	likely converted from Mh03g0197.01 to Mh10g3856.01	Mh01g6906.01_Mh05g4254.01_Oj01g0846800.01_Oj05g0456925.00	species=B local conversion from=302 to=407 D=26 B=33.5 boot-value2=1 donor=NOKNOWN
Mh01g6816.01_Mh05g4338.01_Oj01g0835700.01_Oj05g0466100.01	0.416521	0.627636	0.326377	0.543511	0.00148368	0.00896861	0.230309	0.240876	0.60787	1.35981	0.428422	0.967369	0.00148515	0.00902267	0.275129	0.290536	N	N		Mh03g0197.01_Oj03g0114800.01_Mh10g3856.01_Oj10g0519600.01: likely gene conversion occurred in C_species between Oj03g0114800.01 and Oj10g0519600.01	likely converted from Oj03g0114800.01 to Oj10g0519600.01	Mh01g6979.01_Mh05g4170.01_Oj01g0855200.01_Oj05g0447700.01	species=B local conversion from=1407 to=1427 D=3 B=8.5 boot-value2=1 donor=NOKNOWN
Mh01g6817.01_Mh05g4339.01_Oj01g0835800.01_Oj05g0119400.00	0.21821	0.54845	0.368931	0.740886	0.00104307	0.00588716	0.364239	0.753633	0.257869	0.985525	0.50782	3.3077	0.0010438	0.00591039	0.498641	-1	N	N		959 Mh03g0208.01_Oj03g0116300.01_Mh10g3879.01_Oj10g0521400.01		Mh01g7041.01_Mh05g4133.01_Oj01g0862800.01_Oj05g0442700.01	species=B local conversion from=469 to=505 D=6 B=14.5 boot-value2=1 donor=NOKNOWN
Mh01g6825.01_Mh05g4307.01_Oj01g0836800.01_Oj05g0462500.01	0.15986	0.442847	0.15986	0.436896	0.00099519	0	0.001001	0.00294985	0.179785	0.669544	0.179785	0.655152	0.000995851	0	0.00100167	0.00295567	N	N		siimilarity pA: 787 pB: 386 oA1: 352 oA2: 460		Mh01g7079.01_Mh05g4089.01_Oj01g0866800.01_Oj05g0437900.01	species=B local conversion from=1233 to=1327 D=16 B=30 boot-value2=1 donor=NOKNOWN
Mh01g6826.01_Mh05g4305.01_Oj01g0836900.01_Oj05g0462200.00	0.2145	0.668243	0.212666	0.669366	0	0	0.00129227	0	0.252654	1.66224	0.25009	1.67261	0	0	0.00129338	0	N	N		siimilarity pAr: 0.74105461393597 pBr: 0.36346516007533 oA1r: 0.331450094161959 oA2r: 0.433145009416196		Mh01g7844.01_Mh05g3481.01_Oj01g0938200.01_Oj05g0373400.01	species=B local conversion from=1327 to=1373 D=3 B=16 boot-value2=1 donor=NOKNOWN
Mh01g6832.01_Mh05g4303.01_Oj01g0837600.01_Oj05g0462000.00	0.202499	0.516452	0.206757	0.517934	0	0	0.00441501	0	0.236032	0.875014	0.241888	0.879789	0	0	0.00442806	0	N	N		Mh03g0208.01_Oj03g0116300.01_Mh10g3879.01_Oj10g0521400.01: likely gene conversion occurred in A_species between Mh03g0208.01 and Mh10g3879.01	likely converted from Mh03g0208.01 to Mh10g3879.01	Mh01g7880.01_Mh05g3505.01_Oj01g0945800.01_Oj05g0376000.00	species=B local conversion from=386 to=397 D=0 B=3 boot-value2=1 donor=B_1
Mh01g6834.01_Mh05g4302.01_Oj01g0837800.01_Oj05g0461900.00	0.0854256	0.567825	0.0877912	0.564829	0	0	0.005386	0.0130354	0.0906948	1.06133	0.0933692	1.0491	0	0	0.00540543	0.01315	N	N		964 Mh03g0235.01_Oj03g0119100.01_Mh10g3907.01_Oj10g0524400.01		Mh02g0193.01_Mh06g0534.01_Oj02g0111600.01_Oj06g0142500.00	species=B local conversion from=10 to=27 D=3 B=7 boot-value2=1 donor=NOKNOWN
Mh01g6844.01_Mh05g4292.01_Oj01g0838800.01_Oj05g0461000.01	0.0915903	0.5961	0.0915903	0.5961	0	0	0	0	0.0976844	1.18783	0.0976844	1.18783	0	0	0	0	N	N		siimilarity pA: 1706 pB: 1717 oA1: 14 oA2: 1		Mh02g0628.01_Mh06g0566.01_Oj02g0158400.01_Oj06g0145800.00	species=B local conversion from=479 to=488 D=2 B=4.5 boot-value2=1 donor=NOKNOWN
Mh01g6850.01_Mh05g4290.01_Oj01g0839300.01_Oj05g0460700.01	0.0443316	0.417747	0.224372	0.52646	0	0.0164159	0.216459	0.244856	0.0456958	0.610633	0.26661	0.907864	0	0.0165982	0.255403	0.296422	N	N		siimilarity pAr: 0.752204585537919 pBr: 0.75705467372134 oA1r: 0.00617283950617284 oA2r: 0.000440917107583774		Mh02g0786.01_Mh04g6199.01_Oj02g0175000.01_Oj04g0607583.00	species=B local conversion from=199 to=215 D=1 B=4.5 boot-value2=0.98 donor=NOKNOWN
Mh01g6853.01_Mh05g4286.01_Oj01g0839700.01_Oj05g0460200.01	0.176179	0.597984	0.027451	0.486111	0	0	0.159459	0.224581	0.200817	1.19707	0.027966	0.783409	0	0	0.179275	0.266908	N	N		Mh03g0235.01_Oj03g0119100.01_Mh10g3907.01_Oj10g0524400.01: likely gene conversion occurred in A_species between Mh03g0235.01 and Mh10g3907.01	likely converted from Mh10g3907.01 to Mh03g0235.01	Mh02g0843.01_Mh06g6221.01_Oj02g0180000.01_Oj06g0651600.01	species=B local conversion from=1 to=24 D=3 B=9.5 boot-value2=0.98 donor=NOKNOWN
Mh01g6856.01_Mh05g4285.01_Oj01g0840100.01_Oj05g0460000.01	0.0137499	0.285182	0.0150964	0.287097	0.000670916	0.0134078	0.000670766	0.0022363	0.0138775	0.35882	0.0152505	0.361917	0.000671216	0.0135291	0.000671066	0.00223964	N	N		Mh03g0235.01_Oj03g0119100.01_Mh10g3907.01_Oj10g0524400.01: likely gene conversion occurred in C_species between Oj03g0119100.01 and Oj10g0524400.01	likely converted from Oj10g0524400.01 to Oj03g0119100.01	Mh02g0905.01_Mh06g6113.01_Oj02g0187600.01_Oj06g0638100.01	species=B local conversion from=508 to=580 D=13 B=25.5 boot-value2=1 donor=NOKNOWN
Mh01g6868.01_Mh05g4283.01_Oj01g0841200.01_Oj05g0459400.01	0.662864	0.779271	0.65695	0.784383	0	0.00393443	0.0374904	0.0652447	1.61445	-1	1.5652	-1	0	0.00394478	0.0384599	0.0682587	N	N		968 Mh03g0258.01_Oj03g0121200.01_Mh10g4009.01_Oj10g0536700.01		Mh02g0936.01_Mh06g6909.01_Oj02g0191200.00_Oj06g0705350.00	species=B local conversion from=2098 to=2222 D=5 B=42.5 boot-value2=1 donor=NOKNOWN
Mh01g6870.01_Mh05g4278.01_Oj01g0841500.01_Oj05g0459000.01	0.255954	0.479974	0.255954	0.474778	0	0.00769889	0	0	0.313084	0.766166	0.313084	0.751872	0	0.00773868	0	0	N	N		siimilarity pA: 769 pB: 747 oA1: 272 oA2: 245		Mh02g1947.01_Mh06g0950.01_Oj02g0280700.01_Oj06g0176700.01	species=B local conversion from=486 to=533 D=4 B=21 boot-value2=0.84 donor=NOKNOWN
Mh01g6877.01_Mh05g4274.01_Oj01g0842500.01_Oj05g0458600.01	0.125882	0.2896	0.12661	0.285331	0.00155703	0.00685714	0.000775294	0.00462784	0.137801	0.365983	0.138676	0.359061	0.00155864	0.00688868	0.000775695	0.00464218	N	N		siimilarity pAr: 0.776767676767677 pBr: 0.754545454545455 oA1r: 0.274747474747475 oA2r: 0.247474747474747		Mh02g4030.01_Mh04g4284.01_Oj02g0549600.01_Oj04g0430100.01	species=B local conversion from=471 to=548 D=12 B=26.5 boot-value2=0.89 donor=NOKNOWN
Mh01g6878.01_Mh05g4271.01_Oj01g0842600.01_Oj05g0458400.01	0.106215	0.538118	0.105134	0.54153	0.00109081	0.00178412	0	0.00178891	0.114531	0.948033	0.113273	0.960209	0.0010916	0.00178625	0	0.00179105	N	N		Mh03g0258.01_Oj03g0121200.01_Mh10g4009.01_Oj10g0536700.01: likely gene conversion occurred in A_species between Mh03g0258.01 and Mh10g4009.01	likely converted from Mh10g4009.01 to Mh03g0258.01	Mh02g4714.01_Mh04g4975.01_Oj02g0600400.01_Oj04g0485300.01	species=B local conversion from=801 to=811 D=0 B=4.5 boot-value2=1 donor=B_1
Mh01g6886.01_Mh05g4270.01_Oj01g0843800.00_Oj05g0458300.00	0.174444	0.299016	0.199245	0.325301	0.06429	0.0769418	0.00103502	0.0171021	0.198552	0.381481	0.231587	0.42652	0.0672138	0.0811811	0.00103573	0.0173001	N	N		Mh03g0258.01_Oj03g0121200.01_Mh10g4009.01_Oj10g0536700.01: likely gene conversion occurred in C_species between Oj03g0121200.01 and Oj10g0536700.01	likely converted from Oj10g0536700.01 to Oj03g0121200.01	Mh02g5016.01_Mh04g5398.01_Oj02g0635800.01_Oj04g0526000.01	species=B local conversion from=532 to=563 D=2 B=8.5 boot-value2=1 donor=NOKNOWN
Mh01g6888.01_Mh05g4269.01_Oj01g0844300.01_Oj05g0458100.01	0.0798122	0.596899	0.0774345	0.597671	0.00233827	0	0	0	0.0843864	1.19173	0.0817303	1.19552	0.00234192	0	0	0	N	N		974 Mh03g0423.01_Oj03g0131300.01_Mh10g4048.01_Oj10g0542200.01		Mh02g5084.01_Mh04g5524.01_Oj02g0644100.01_Oj04g0538000.01	species=B local conversion from=1692 to=1716 D=4 B=9 boot-value2=1 donor=NOKNOWN
Mh01g6889.01_Mh05g4268.01_Oj01g0844400.01_Oj05g0458000.01	0.0919126	0.410193	0.12615	0.415568	0.03386	0.0482077	0.00806452	0	0.0980516	0.593771	0.138123	0.60573	0.0346482	0.0498267	0.00810819	0	N	N		siimilarity pA: 1230 pB: 1219 oA1: 0 oA2: 28		Mh02g5126.01_Mh04g5574.01_Oj02g0652100.01_Oj04g0545000.01	species=B local conversion from=449 to=460 D=3 B=7.5 boot-value2=1 donor=B_1
Mh01g6895.01_Mh05g4263.01_Oj01g0845100.01_Oj05g0457600.00	0.210183	0.295266	0.207166	0.295052	0	0	0.00309039	0.00840925	0.246632	0.37527	0.242452	0.374918	0	0	0.00309678	0.00845675	N	N		siimilarity pAr: 0.773584905660377 pBr: 0.766666666666667 oA1r: 0 oA2r: 0.0176100628930818		Mh02g5128.01_Mh04g5575.01_Oj02g0652300.01_Oj04g0545100.01	species=B local conversion from=700 to=733 D=5 B=20.5 boot-value2=0.99 donor=B_1
Mh01g6899.01_Mh05g4256.01_Oj01g0846300.01_Oj05g0457200.01	0.296695	0.440769	0.336999	0.508121	0	0	0.0686559	0.0664151	0.37763	0.664489	0.447468	0.848726	0	0	0.0720043	0.0695418	N	N		Mh03g0423.01_Oj03g0131300.01_Mh10g4048.01_Oj10g0542200.01: likely gene conversion occurred in A_species between Mh03g0423.01 and Mh10g4048.01	likely converted from Mh03g0423.01 to Mh10g4048.01	Mh02g5160.01_Mh04g5596.01_Oj02g0655500.01_Oj04g0548000.01	species=B local conversion from=509 to=523 D=2 B=4.5 boot-value2=0.98 donor=NOKNOWN
Mh01g6906.01_Mh05g4254.01_Oj01g0846800.01_Oj05g0456925.00	0.217014	0.572925	0.0797199	0.574241	0.192599	0.230081	0	0	0.256184	1.08263	0.0842831	1.08822	0.222591	0.274801	0	0	N	N		Mh03g0423.01_Oj03g0131300.01_Mh10g4048.01_Oj10g0542200.01: likely gene conversion occurred in C_species between Oj03g0131300.01 and Oj10g0542200.01	likely converted from Oj03g0131300.01 to Oj10g0542200.01	Mh02g5173.01_Mh04g5616.01_Oj02g0657000.01_Oj04g0549700.01	species=B local conversion from=317 to=326 D=0 B=2.5 boot-value2=0.89 donor=B_1
Mh01g6916.01_Mh05g4243.01_Oj01g0847900.01_Oj05g0455600.01	0.0567301	0.442641	0.0567501	0.442162	0	0.00641026	0.002106	0.0131435	0.0589904	0.669042	0.059012	0.667875	0	0.00643781	0.00210896	0.01326	N	N		1007 Mh03g0691.01_Oj03g0162800.01_Mh10g2841.01_Oj10g0416200.01		Mh02g5437.01_Mh04g5902.01_Oj02g0679500.01_Oj04g0577200.01	species=B local conversion from=1 to=16 D=2 B=7 boot-value2=1 donor=NOKNOWN
Mh01g6917.01_Mh05g4242.01_Oj01g0848200.01_Oj05g0455500.01	0.119159	0.58387	0.119136	0.584235	0	0.00250836	0.0023111	0.0024819	0.129765	1.13048	0.129737	1.13212	0	0.00251257	0.00231467	0.00248602	N	N		siimilarity pA: 677 pB: 639 oA1: 97 oA2: 156		Mh02g5451.01_Mh04g5920.01_Oj02g0681100.01_Oj04g0578800.01	species=B local conversion from=1425 to=1515 D=15 B=31.5 boot-value2=1 donor=NOKNOWN
Mh01g6919.01_Mh05g4239.01_Oj01g0848400.01_Oj05g0455200.01	0.14949	0.598088	0.152401	0.609076	0	0.009942	0.00149142	0.0100251	0.16672	1.19758	0.170365	1.25389	0	0.0100085	0.00149291	0.0100927	N	N		siimilarity pAr: 0.835802469135802 pBr: 0.788888888888889 oA1r: 0.119753086419753 oA2r: 0.192592592592593		Mh02g5507.01_Mh04g6006.01_Oj02g0686300.01_Oj04g0585400.01	species=B local conversion from=861 to=969 D=18 B=36 boot-value2=1 donor=NOKNOWN
Mh01g6924.01_Mh05g4235.01_Oj01g0848900.01_Oj05g0454500.01	0.4583	0.59194	0.436919	0.617623	0.0883281	0.113402	0.00321027	0	0.708261	1.16782	0.655208	1.30081	0.0939775	0.122951	0.00321716	0	N	N		Mh03g0691.01_Oj03g0162800.01_Mh10g2841.01_Oj10g0416200.01: likely gene conversion occurred in A_species between Mh03g0691.01 and Mh10g2841.01	likely converted from Mh03g0691.01 to Mh10g2841.01	Mh02g6439.01_Mh06g1281.01_Oj02g0773400.01_Oj06g0207700.01	species=B local conversion from=1553 to=1587 D=5 B=11.5 boot-value2=1 donor=NOKNOWN	species=B local conversion from=1616 to=1636 D=4 B=8 boot-value2=1 donor=NOKNOWN
Mh01g6926.01_Mh05g4232.01_Oj01g0849100.00_Oj05g0454200.01	0.186859	0.564192	0.186911	0.561082	0.00165975	0.00263852	0.00166759	0.0103986	0.214907	1.04652	0.214976	1.03407	0.00166159	0.00264317	0.00166945	0.0104714	N	N		Mh03g0691.01_Oj03g0162800.01_Mh10g2841.01_Oj10g0416200.01: likely gene conversion occurred in C_species between Oj03g0162800.01 and Oj10g0416200.01	likely converted from Oj03g0162800.01 to Oj10g0416200.01	Mh02g6442.01_Mh06g1280.01_Oj02g0773600.00_Oj06g0207600.00	species=B local conversion from=106 to=120 D=8 B=10 boot-value2=0.96 donor=NOKNOWN
Mh01g6928.01_Mh05g4228.01_Oj01g0849600.01_Oj05g0453700.01	0.194407	0.341004	0.284518	0.384017	0	0	0.0950864	0.126741	0.225027	0.454776	0.35775	0.538115	0	0	0.101677	0.138833	N	N		1064 Mh03g1418.01_Oj03g0246100.01_Mh10g0614.01_Oj10g0160100.01		Mh02g6721.01_Mh06g0998.01_Oj02g0795000.01_Oj06g0184300.01	species=B local conversion from=32 to=235 D=36 B=68 boot-value2=1 donor=NOKNOWN
Mh01g6931.01_Mh05g4220.01_Oj01g0850000.01_Oj05g0453300.01	0.359692	0.610088	0.528108	0.651422	0.00170455	0.00487013	0.635847	0.724203	0.489852	1.2593	0.913411	1.52192	0.00170649	0.00488601	1.4119	2.52737	N	N		siimilarity pA: 956 pB: 855 oA1: 317 oA2: 443		Mh03g0179.01_Mh10g3807.01_Oj03g0112800.01_Oj10g0512100.00	species=B local conversion from=33 to=145 D=24 B=37.5 boot-value2=1 donor=NOKNOWN	species=B local conversion from=394 to=449 D=12 B=19 boot-value2=1 donor=NOKNOWN
Mh01g6933.01_Mh05g4214.01_Oj01g0850200.00_Oj05g0452800.01	0.180263	0.271698	0.180263	0.298868	0	0.00916031	0	0.0179104	0.206174	0.337373	0.206174	0.381235	0	0.00921671	0	0.0181278	N	N		siimilarity pAr: 0.767871485943775 pBr: 0.686746987951807 oA1r: 0.254618473895582 oA2r: 0.355823293172691		Mh03g0235.01_Mh10g3907.01_Oj03g0119100.01_Oj10g0524400.01	species=B local conversion from=2224 to=2258 D=6 B=10 boot-value2=1 donor=NOKNOWN
Mh01g6941.01_Mh05g4210.01_Oj01g0851100.01_Oj05g0451900.01	0.113433	0.515464	0.204843	0.558487	0.112707	0.115955	0	0	0.122987	0.871848	0.23925	1.02384	0.122133	0.125965	0	0	N	N		Mh03g1418.01_Oj03g0246100.01_Mh10g0614.01_Oj10g0160100.01: likely gene conversion occurred in A_species between Mh03g1418.01 and Mh10g0614.01	likely converted from Mh03g1418.01 to Mh10g0614.01	Mh03g0550.01_Mh10g3234.01_Oj03g0146000.01_Oj10g0456600.01	species=B local conversion from=17 to=46 D=1 B=10 boot-value2=0.99 donor=NOKNOWN
Mh01g6952.01_Mh05g4200.01_Oj01g0852400.00_Oj05g0450600.01	0.137354	0.421674	0.167383	0.458857	0.000829417	0	0.0643328	0.0938701	0.151714	0.619551	0.189407	0.709694	0.000829876	0	0.0672606	0.100286	N	N		Mh03g1418.01_Oj03g0246100.01_Mh10g0614.01_Oj10g0160100.01: likely gene conversion occurred in C_species between Oj03g0246100.01 and Oj10g0160100.01	likely converted from Oj03g0246100.01 to Oj10g0160100.01	Mh03g0602.01_Mh10g3132.01_Oj03g0151100.01_Oj10g0444400.01	species=B local conversion from=255 to=296 D=8 B=14 boot-value2=0.99 donor=NOKNOWN
Mh01g6959.01_Mh05g4198.01_Oj01g0853000.01_Oj05g0450300.01	0.40835	0.648649	0.438607	0.672504	0	0	0.0543383	0.0737101	0.589715	1.50111	0.659262	1.70239	0	0	0.0564073	0.0775885	N	N		1111 Mh03g2174.01_Oj03g0327100.01_Mh07g5421.01_Oj07g0684800.01		Mh03g0678.01_Mh10g2870.01_Oj03g0161800.01_Oj10g0419400.01	species=B local conversion from=466 to=497 D=2 B=9.5 boot-value2=1 donor=NOKNOWN
Mh01g6961.01_Mh05g4184.01_Oj01g0853400.01_Oj05g0449500.01	0.100845	0.414007	0.0982964	0.414355	0	0.00226757	0.00224299	0.00670391	0.108301	0.602237	0.105363	0.603015	0	0.00227101	0.00224635	0.00673405	N	N		siimilarity pA: 643 pB: 639 oA1: 641 oA2: 638		Mh03g1078.01_Mh10g2021.01_Oj03g0207200.01_Oj10g0343100.01	species=B local conversion from=923 to=957 D=5 B=14.5 boot-value2=1 donor=NOKNOWN
Mh01g6965.01_Mh05g4189.01_Oj01g0853700.01_Oj05g0449900.01	0.189815	0.391304	0.187661	0.38871	0.0015452	0	0.00154044	0.0048583	0.218854	0.553199	0.215976	0.547794	0.00154679	0	0.00154202	0.0048741	N	N		siimilarity pAr: 0.734018264840183 pBr: 0.729452054794521 oA1r: 0.731735159817352 oA2r: 0.728310502283105		Mh03g1385.01_Mh10g0395.01_Oj03g0242200.01_Oj10g0135200.01	species=B local conversion from=1 to=154 D=32 B=47 boot-value2=1 donor=NOKNOWN
Mh01g6968.01_Mh05g4178.01_Oj01g0854000.01_Oj05g0449200.01	0.140048	0.363269	0.139074	0.363432	0	0.00542495	0.00286123	0.00267738	0.155019	0.496758	0.153823	0.497074	0	0.00544467	0.0028667	0.00268217	N	N		Mh03g2174.01_Oj03g0327100.01_Mh07g5421.01_Oj07g0684800.01: likely gene conversion occurred in A_species between Mh03g2174.01 and Mh07g5421.01	likely converted from Mh07g5421.01 to Mh03g2174.01	Mh03g2217.01_Mh07g5390.01_Oj03g0333300.01_Oj07g0681000.01	species=B local conversion from=333 to=348 D=3 B=7 boot-value2=0.86 donor=NOKNOWN
Mh01g6976.01_Mh05g4174.01_Oj01g0855000.01_Oj05g0448300.01	0.171417	0.250677	0.170408	0.250903	0.00094697	0	0.0019274	0	0.194619	0.305115	0.193311	0.305455	0.000947568	0	0.00192988	0	N	N		1143 Mh03g2628.01_Oj03g0359600.01_Mh07g5123.01_Oj07g0646800.01		Mh03g2366.01_Mh07g5223.01_Oj03g0352300.01_Oj07g0661800.01	species=B local conversion from=1 to=19 D=2 B=5.5 boot-value2=1 donor=NOKNOWN
Mh01g6979.01_Mh05g4170.01_Oj01g0855200.01_Oj05g0447700.01	0.178829	0.41486	0.167437	0.407701	0.00531665	0.000912825	0.0139249	0.0248823	0.204289	0.604144	0.189478	0.588291	0.00533559	0.000913381	0.0140558	0.0253044	N	N		siimilarity pA: 838 pB: 751 oA1: 758 oA2: 659		Mh03g2585.01_Mh07g5207.01_Oj03g0356400.01_Oj07g0659900.01	species=B local conversion from=585 to=603 D=1 B=5.5 boot-value2=1 donor=NOKNOWN
Mh01g6990.01_Mh05g4167.01_Oj01g0856500.01_Oj05g0447200.01	0.0811768	0.232309	0.0811768	0.229516	0	0.00280767	0.000925783	0.00277906	0.0859151	0.278021	0.0859151	0.273985	0	0.00281294	0.000926355	0.00278423	N	N		siimilarity pAr: 0.804995196926033 pBr: 0.721421709894332 oA1r: 0.728146013448607 oA2r: 0.633045148895293		Mh03g2629.01_Mh07g5125.01_Oj03g0359700.01_Oj07g0647100.01	species=B local conversion from=789 to=826 D=6 B=12 boot-value2=1 donor=NOKNOWN
Mh01g6992.01_Mh05g4166.01_Oj01g0856800.01_Oj05g0447000.01	0.133116	0.278936	0.131781	0.274228	0.00560748	0	0	0.00872093	0.146544	0.348809	0.144923	0.341351	0.00562854	0	0	0.00877203	N	N		Mh03g2628.01_Oj03g0359600.01_Mh07g5123.01_Oj07g0646800.01: likely gene conversion occurred in A_species between Mh03g2628.01 and Mh07g5123.01	likely converted from Mh07g5123.01 to Mh03g2628.01	Mh03g5039.01_Mh10g3582.01_Oj03g0622700.00_Oj10g0486200.00	species=B local conversion from=45 to=73 D=0 B=1.5 boot-value2=0.98 donor=B_1
Mh01g7006.01_Mh05g4151.01_Oj01g0858350.01_Oj05g0445100.01	0.103108	0.358491	0.106622	0.364123	0.000870827	0.00246508	0.00435445	0.00739372	0.11092	0.487548	0.115006	0.498415	0.000871333	0.00246914	0.00436714	0.0074304	N	N		1144 Mh03g2629.01_Oj03g0359700.01_Mh07g5125.01_Oj07g0647100.01		Mh03g5690.01_Mh12g4597.01_Oj03g0680800.01_Oj12g0636200.01	species=B local conversion from=1890 to=1916 D=3 B=9.5 boot-value2=1 donor=NOKNOWN
Mh01g7012.01_Mh05g4148.01_Oj01g0859100.01_Oj05g0444200.01	0.214587	0.403209	0.2162	0.405866	0.00122775	0	0.0024904	0.0160053	0.252777	0.578514	0.255038	0.584282	0.00122875	0	0.00249455	0.0161786	N	N		siimilarity pA: 655 pB: 667 oA1: 433 oA2: 423		Mh03g6772.01_Mh07g0256.01_Oj03g0764300.01_Oj07g0119000.01	species=B local conversion from=1853 to=1885 D=5 B=13 boot-value2=1 donor=NOKNOWN
Mh01g7017.01_Mh05g4147.01_Oj01g0859500.01_Oj05g0443900.01	0.135542	0.526805	0.144239	0.538856	0	0.0029098	0.0167527	0.0335554	0.1495	0.909022	0.160191	0.950651	0	0.00291546	0.0169426	0.0343292	N	N		siimilarity pAr: 0.791062801932367 pBr: 0.805555555555556 oA1r: 0.522946859903382 oA2r: 0.510869565217391		Mh03g7223.01_Mh07g1169.01_Oj03g0806900.01_Oj07g0205000.01	species=B local conversion from=270 to=331 D=12 B=20 boot-value2=1 donor=NOKNOWN
Mh01g7041.01_Mh05g4133.01_Oj01g0862800.01_Oj05g0442700.01	0.236285	0.298335	0.17107	0.290978	0.071087	0.0885678	0.00258176	0.00777202	0.283804	0.38035	0.194168	0.368232	0.0746851	0.0942493	0.00258621	0.00781257	N	N		Mh03g2629.01_Oj03g0359700.01_Mh07g5125.01_Oj07g0647100.01: likely gene conversion occurred in A_species between Mh03g2629.01 and Mh07g5125.01	likely converted from Mh07g5125.01 to Mh03g2629.01	Mh03g7372.01_Mh07g1579.01_Oj03g0825400.01_Oj07g0243100.01	species=B local conversion from=136 to=218 D=15 B=28 boot-value2=0.98 donor=NOKNOWN
Mh01g7048.01_Mh05g4131.01_Oj01g0863300.01_Oj05g0442400.01	0.144266	0.407698	0.141447	0.425215	0.00448207	0.00457317	0.00293399	0.0484653	0.160225	0.588286	0.156741	0.627683	0.00449552	0.00458717	0.00293974	0.0501021	N	N		Mh03g2629.01_Oj03g0359700.01_Mh07g5125.01_Oj07g0647100.01: likely gene conversion occurred in C_species between Oj03g0359700.01 and Oj07g0647100.01	likely converted from Oj07g0647100.01 to Oj03g0359700.01	Mh03g7577.01_Mh07g1189.01_Oj03g0850100.01_Oj07g0207700.01	species=B local conversion from=1308 to=1328 D=5 B=8.5 boot-value2=0.99 donor=NOKNOWN
Mh01g7050.01_Mh05g4129.01_Oj01g0863500.01_Oj05g0442000.00	0.208805	0.355298	0.214563	0.350267	0	0	0.00389231	0	0.244721	0.481457	0.252743	0.471958	0	0	0.00390245	0	N	N		1161 Mh03g4332.01_Oj03g0578300.01_Mh10g2545.01_Oj10g0391500.01		Mh11g0120.01_Mh12g0104.01_Oj11g0102700.01_Oj12g0102350.01	species=B local conversion from=341 to=716 D=0 B=5 boot-value2=0.98 donor=B_1
Mh01g7052.01_Mh05g4123.01_Oj01g0863800.00_Oj05g0441400.01	0.249842	0.432482	0.249842	0.432482	0	0	0	0	0.303862	0.644653	0.303862	0.644653	0	0	0	0	N	N		siimilarity pA: 235 pB: 279 oA1: 191 oA2: 237		Mh11g0191.01_Mh12g0176.01_Oj11g0109800.00_Oj12g0109800.00	species=B local conversion from=387 to=461 D=0 B=2 boot-value2=0.85 donor=B_1
Mh01g7053.01_Mh05g4120.01_Oj01g0864000.01_Oj05g0440900.00	0.264625	0.38551	0.262521	0.391442	0	0.0128205	0	0.00627615	0.326364	0.541181	0.323119	0.553487	0	0.0129314	0	0.00630256	N	N		siimilarity pAr: 0.833333333333333 pBr: 0.98936170212766 oA1r: 0.677304964539007 oA2r: 0.840425531914894		Mh11g0452.01_Mh12g0478.01_Oj11g0138900.01_Oj12g0135500.00	species=B local conversion from=3 to=178 D=2 B=5.5 boot-value2=1 donor=NOKNOWN
Mh01g7068.01_Mh05g4113.01_Oj01g0865800.00_Oj05g0440000.00	0.267294	0.381245	0.268911	0.375991	0.00145596	0.00444115	0.00147965	0.0127029	0.330499	0.532457	0.333015	0.521846	0.00145737	0.00445436	0.00148112	0.0128117	N	N		Mh03g4332.01_Oj03g0578300.01_Mh10g2545.01_Oj10g0391500.01: likely gene conversion occurred in C_species between Oj03g0578300.01 and Oj10g0391500.01	likely converted from Oj03g0578300.01 to Oj10g0391500.01	Mh11g0474.01_Mh12g0501.01_Oj11g0141333.00_Oj12g0137700.01	species=B local conversion from=507 to=599 D=11 B=27.5 boot-value2=1 donor=NOKNOWN
Mh01g7073.01_Mh05g4098.01_Oj01g0866400.01_Oj05g0438600.01	0.0394265	0.455556	0.253621	0.660287	0	0	0.228605	0.338725	0.0405006	0.701237	0.30955	1.59259	0	0	0.272674	0.450608	N	N		1219 Mh03g6820.01_Oj03g0770800.01_Mh07g0306.01_Oj07g0124750.00		Mh11g0476.01_Mh12g0504.01_Oj11g0141700.00_Oj12g0138166.00	species=B local conversion from=959 to=986 D=16 B=20.5 boot-value2=1 donor=B_1
Mh01g7079.01_Mh05g4089.01_Oj01g0866800.01_Oj05g0437900.01	0.155238	0.552618	0.10949	0.555265	0	0.00312419	0.046943	0.0511082	0.173933	1.0012	0.118357	1.01132	0	0.00313071	0.0484764	0.052933	N	N		siimilarity pA: 1434 pB: 1399 oA1: 7 oA2: 46		Mh11g0516.01_Mh12g0561.01_Oj11g0147000.01_Oj12g0143900.01	species=B local conversion from=2021 to=2091 D=3 B=23.5 boot-value2=0.96 donor=NOKNOWN
Mh01g7083.01_Mh05g4084.01_Oj01g0867300.01_Oj05g0437700.01	0.279243	0.526918	0.277841	0.535291	0.00578592	0	0.0159922	0.0157993	0.349298	0.909399	0.347068	0.938093	0.00580835	0	0.0161651	0.015968	N	N		siimilarity pAr: 0.811544991511036 pBr: 0.79173740803622 oA1r: 0.00396151669496321 oA2r: 0.0260328239954726		Mh11g1700.01_Mh12g1163.01_Oj11g0245200.01_Oj12g0210400.01	species=B local conversion from=20 to=86 D=12 B=23.5 boot-value2=1 donor=NOKNOWN
Mh01g7087.01_Mh05g4083.01_Oj01g0867800.01_Oj05g0437300.01	0.11471	0.601799	0.11471	0.60834	0	0.00982533	0	0	0.124493	1.21613	0.124493	1.24998	0	0.00989025	0	0	N	N		Mh03g6820.01_Oj03g0770800.01_Mh07g0306.01_Oj07g0124750.00: likely gene conversion occurred in A_species between Mh03g6820.01 and Mh07g0306.01	likely converted from Mh03g6820.01 to Mh07g0306.01	Mh01g1535.01_Mh05g5321.01_Oj01g0667100.01_Oj05g0564800.01	species=B local conversion from=57 to=118 D=12 B=20 boot-value2=0.96 donor=NOKNOWN
Mh01g7093.01_Mh05g4081.01_Oj01g0868200.01_Oj05g0436900.01	0.16464	0.504838	0.16569	0.501521	0.00316567	0.00326442	0	0	0.185885	0.838616	0.187231	0.828535	0.00317237	0.00327154	0	0	N	N		Mh03g6820.01_Oj03g0770800.01_Mh07g0306.01_Oj07g0124750.00: likely gene conversion occurred in C_species between Oj03g0770800.01 and Oj07g0124750.00	likely converted from Oj03g0770800.01 to Oj07g0124750.00	Mh01g5280.01_Mh05g5277.01_Oj01g0675700.01_Oj05g0559400.01	species=B local conversion from=561 to=650 D=10 B=28.5 boot-value2=1 donor=NOKNOWN
Mh01g7097.01_Mh05g4071.01_Oj01g0868900.01_Oj05g0435800.01	0.192134	0.324091	0.190077	0.324573	0.0018388	0.00502092	0	0	0.221965	0.424386	0.219205	0.425234	0.00184106	0.0050378	0	0	N	N		1233 Mh03g6941.01_Oj03g0785900.01_Mh07g3263.01_Oj07g0468100.01		Mh01g5298.01_Mh05g5256.01_Oj01g0233900.01_Oj05g0557600.01	species=B local conversion from=746 to=768 D=1 B=4 boot-value2=0.85 donor=NOKNOWN
Mh01g7209.01_Mh05g4029.01_Oj01g0873100.01_Oj05g0430800.01	0.0912801	0.325186	0.0912801	0.337938	0	0	0	0.0126316	0.0973312	0.426316	0.0973312	0.449175	0	0	0	0.0127392	N	N		siimilarity pA: 518 pB: 408 oA1: 369 oA2: 348		Mh01g7001.01_Mh05g4158.01_Oj01g0857700.01_Oj05g0446300.01	species=B local conversion from=387 to=432 D=6 B=15.5 boot-value2=0.95 donor=NOKNOWN
Mh01g7215.01_Mh05g4028.01_Oj01g0873700.01_Oj05g0430700.01	0.0907222	0.515855	0.0914932	0.508894	0.00154202	0.00464037	0	0.00464037	0.0966961	0.873098	0.0975738	0.851128	0.00154361	0.00465479	0	0.00465479	N	N		siimilarity pAr: 0.777777777777778 pBr: 0.612612612612613 oA1r: 0.554054054054054 oA2r: 0.522522522522523		Mh02g0828.01_Mh06g6236.01_Oj02g0178800.01_Oj06g0653000.01	species=B local conversion from=9 to=230 D=32 B=78.5 boot-value2=1 donor=NOKNOWN
Mh01g7217.01_Mh05g4024.01_Oj01g0873900.00_Oj05g0430300.01	0.107283	0.574946	0.120775	0.568314	0.019195	0.0195228	0.00123609	0.00436681	0.115776	1.09123	0.131688	1.06334	0.019445	0.0197814	0.00123711	0.00437957	N	N		Mh03g6941.01_Oj03g0785900.01_Mh07g3263.01_Oj07g0468100.01: likely gene conversion occurred in A_species between Mh03g6941.01 and Mh07g3263.01	likely converted from Mh07g3263.01 to Mh03g6941.01	Mh02g3885.01_Mh04g4074.01_Oj02g0534800.01_Oj04g0413600.01	species=B local conversion from=388 to=449 D=8 B=20 boot-value2=0.97 donor=NOKNOWN
Mh01g7219.01_Mh05g4023.01_Oj01g0874100.01_Oj05g0430200.01	0.140497	0.552955	0.148597	0.570611	0.0026901	0.00542169	0.0328605	0.0485903	0.155572	1.00248	0.165605	1.07289	0.00269494	0.00544138	0.0336021	0.0502358	N	N		Mh03g6941.01_Oj03g0785900.01_Mh07g3263.01_Oj07g0468100.01: likely gene conversion occurred in C_species between Oj03g0785900.01 and Oj07g0468100.01	likely converted from Oj07g0468100.01 to Oj03g0785900.01	Mh02g4643.01_Mh04g4904.01_Oj02g0593100.00_Oj04g0476100.01	species=B local conversion from=956 to=989 D=5 B=10.5 boot-value2=1 donor=NOKNOWN
Mh01g7222.01_Mh05g4021.01_Oj01g0874300.01_Oj05g0429900.01	0.164155	0.276093	0.164155	0.281445	0	0	0	0.005386	0.185264	0.344296	0.185264	0.352815	0	0	0	0.00540543	N	N		1242 Mh03g7000.01_Oj03g0792500.01_Mh07g0824.01_Oj07g0167200.01		Mh02g4973.01_Mh04g6799.01_Oj02g0631700.01_Oj04g0524300.01	species=B local conversion from=125 to=212 D=7 B=14 boot-value2=0.83 donor=NOKNOWN
Mh01g7223.01_Mh05g4016.01_Oj01g0874700.01_Oj05g0429400.01	0.113646	0.429794	0.111041	0.425606	0.00151305	0.014664	0.00226958	0.00977597	0.123239	0.638332	0.120175	0.628585	0.00151458	0.0148092	0.00227302	0.00984024	N	N		siimilarity pA: 901 pB: 898 oA1: 740 oA2: 741		Mh02g6233.01_Mh06g1474.01_Oj02g0757100.01_Oj06g0220000.01	species=B local conversion from=330 to=379 D=6 B=11 boot-value2=0.94 donor=NOKNOWN
Mh01g7227.01_Mh05g4012.01_Oj01g0874900.01_Oj05g0429000.01	0.154659	0.519208	0.154659	0.521537	0	0.00233191	0.00226444	0	0.173204	0.883918	0.173204	0.891523	0	0.00233554	0.00226786	0	N	N		siimilarity pAr: 0.80952380952381 pBr: 0.806828391734052 oA1r: 0.664869721473495 oA2r: 0.665768194070081		Mh03g0208.01_Mh10g3880.01_Oj03g0116300.01_Oj10g0521500.01	species=B local conversion from=26 to=71 D=7 B=15 boot-value2=1 donor=NOKNOWN	species=B local conversion from=1 to=14 D=1 B=4 boot-value2=0.96 donor=NOKNOWN
Mh01g7230.01_Mh05g4008.01_Oj01g0875300.00_Oj05g0428400.00	0.149168	0.323149	0.205674	0.400612	0.135231	0.196672	0.0020087	0.0125654	0.166319	0.422728	0.240393	0.572917	0.14912	0.228091	0.0020114	0.0126719	N	N		Mh03g7000.01_Oj03g0792500.01_Mh07g0824.01_Oj07g0167200.01: likely gene conversion occurred in A_species between Mh03g7000.01 and Mh07g0824.01	likely converted from Mh03g7000.01 to Mh07g0824.01	Mh03g0663.01_Mh07g0892.01_Oj03g0793600.00_Oj07g0175900.01	species=B local conversion from=257 to=501 D=30 B=41.5 boot-value2=0.95 donor=NOKNOWN
Mh01g7235.01_Mh05g4005.01_Oj01g0875700.01_Oj05g0427900.01	0.168675	0.631415	0.178365	0.65047	0	0.00963082	0.00873786	0.0364742	0.191072	1.38333	0.20368	1.51471	0	0.00969319	0.00878916	0.0373909	N	N		Mh03g7000.01_Oj03g0792500.01_Mh07g0824.01_Oj07g0167200.01: likely gene conversion occurred in C_species between Oj03g0792500.01 and Oj07g0167200.01	likely converted from Oj03g0792500.01 to Oj07g0167200.01	Mh03g7179.01_Mh07g1046.01_Oj03g0801900.01_Oj07g0191600.01	species=B local conversion from=976 to=992 D=1 B=6.5 boot-value2=1 donor=NOKNOWN
Mh01g7250.01_Mh05g3996.01_Oj01g0877400.01_Oj05g0427200.01	0.120395	0.387784	0.123753	0.390817	0.00221627	0.0033604	0.00110803	0	0.131236	0.545874	0.135247	0.552182	0.00221955	0.00336795	0.00110885	0	N	N		1243 Mh03g7002.01_Oj03g0792800.01_Mh07g0832.01_Oj07g0168600.01		Mh03g7448.01_Mh07g1672.01_Oj03g0835900.01_Oj07g0251500.00	species=B local conversion from=249 to=260 D=2 B=3.5 boot-value2=0.83 donor=NOKNOWN
Mh01g7254.01_Mh05g3993.01_Oj01g0877900.01_Oj05g0426900.01	0.282302	0.466776	0.282302	0.456932	0	0.020202	0	0.0096	0.354187	0.730376	0.354187	0.704751	0	0.0204791	0	0.00966197	N	N		siimilarity pA: 1151 pB: 1008 oA1: 716 oA2: 795		Mh08g4227.01_Mh09g3125.01_Oj08g0431300.01_Oj09g0408600.01	species=B local conversion from=1307 to=1394 D=10 B=32.5 boot-value2=1 donor=NOKNOWN
Mh01g7255.01_Mh05g3992.01_Oj01g0878000.01_Oj05g0426800.00	0.263739	0.359063	0.261207	0.366597	0.0029985	0.0167364	0.00301811	0.00821918	0.324996	0.488645	0.321101	0.503241	0.00300451	0.016926	0.0030242	0.00826455	N	N		siimilarity pAr: 0.802649930264993 pBr: 0.702928870292887 oA1r: 0.499302649930265 oA2r: 0.554393305439331		Mh08g4649.01_Mh09g3665.01_Oj08g0469500.01_Oj09g0454300.01	species=B local conversion from=942 to=1023 D=22 B=30 boot-value2=1 donor=NOKNOWN
Mh01g7271.01_Mh05g3990.01_Oj01g0880200.01_Oj05g0426400.01	0.0579305	0.641168	0.0985634	0.652235	0	0.0126671	0.0408408	0.0703934	0.0602901	1.4477	0.10567	1.52813	0	0.0127753	0.0419949	0.0739193	N	N		Mh03g7002.01_Oj03g0792800.01_Mh07g0832.01_Oj07g0168600.01: likely gene conversion occurred in A_species between Mh03g7002.01 and Mh07g0832.01	likely converted from Mh03g7002.01 to Mh07g0832.01	Mh08g4738.01_Mh09g3769.01_Oj08g0479300.01_Oj09g0466100.01	species=B local conversion from=818 to=832 D=0 B=5.5 boot-value2=0.99 donor=B_2
Mh01g7273.01_Mh05g3989.01_Oj01g0880400.01_Oj05g0426300.01	0.154609	0.602376	0.155996	0.589385	0.00133541	0.00872727	0.00273973	0.00806452	0.173141	1.21905	0.174891	1.1558	0.0013366	0.00877845	0.00274474	0.00810819	N	N		Mh03g7002.01_Oj03g0792800.01_Mh07g0832.01_Oj07g0168600.01: likely gene conversion occurred in C_species between Oj03g0792800.01 and Oj07g0168600.01	likely converted from Oj03g0792800.01 to Oj07g0168600.01	Mh08g4885.01_Mh09g3910.01_Oj08g0497300.01_Oj09g0481100.01	species=B local conversion from=1775 to=1790 D=2 B=6 boot-value2=1 donor=NOKNOWN
Mh01g7279.01_Mh05g3985.01_Oj01g0881100.01_Oj05g0426100.00	0.294859	0.357112	0.292983	0.357582	0.00175067	0.00524132	0.00261609	0.00795229	0.374599	0.484911	0.371514	0.48581	0.00175272	0.00525972	0.00262066	0.00799475	N	N		1275 Mh03g7201.01_Oj03g0804400.01_Mh07g1116.01_Oj07g0200000.01		Mh08g5129.01_Mh09g4038.01_Oj08g0512700.01_Oj09g0492700.01	species=B local conversion from=1146 to=1360 D=28 B=73.5 boot-value2=1 donor=NOKNOWN
Mh01g7305.01_Mh05g3884.01_Oj01g0883200.01_Oj05g0422600.00	0.411314	0.704867	0.411314	0.704867	0	0.0188088	0	0.0188679	0.596251	2.10784	0.596251	2.10784	0	0.0190486	0	0.0191093	N	N		siimilarity pA: 1550 pB: 1503 oA1: 1202 oA2: 1261		Mh08g5217.01_Mh09g4086.01_Oj08g0524100.01_Oj09g0500300.01	species=B local conversion from=2347 to=2368 D=3 B=7 boot-value2=1 donor=NOKNOWN
Mh01g7311.01_Mh05g3878.01_Oj01g0884300.01_Oj05g0421600.01	0.2329	0.284987	0.235498	0.262087	0.00516129	0	0	0.0224719	0.278878	0.358506	0.282655	0.322451	0.00517913	0	0	0.0228154	N	N		siimilarity pAr: 0.806032241289652 pBr: 0.781591263650546 oA1r: 0.625065002600104 oA2r: 0.655746229849194		Mh08g5316.01_Mh09g4159.01_Oj08g0536000.01_Oj09g0509200.01	species=B local conversion from=1065 to=1115 D=6 B=18.5 boot-value2=1 donor=NOKNOWN
Mh01g7319.01_Mh05g3870.01_Oj01g0885000.01_Oj05g0420600.01	0.146588	0.459103	0.123946	0.45	0.0304826	0.0467532	0	0	0.163105	0.710328	0.135477	0.687218	0.0311194	0.048274	0	0	N	N		Mh03g7201.01_Oj03g0804400.01_Mh07g1116.01_Oj07g0200000.01: likely gene conversion occurred in A_species between Mh03g7201.01 and Mh07g1116.01	likely converted from Mh03g7201.01 to Mh07g1116.01	Mh08g5511.01_Mh09g4429.01_Oj08g0548200.01_Oj09g0534200.00	species=B local conversion from=648 to=749 D=10 B=32.5 boot-value2=1 donor=NOKNOWN
Mh01g7323.01_Mh05g3869.01_Oj01g0885300.01_Oj05g0420500.01	0.315463	0.565133	0.349412	0.593136	0.0016399	0.00766447	0.0552089	0.0736704	0.409344	1.05033	0.470354	1.17352	0.0016417	0.0077039	0.0573465	0.0775446	N	N		Mh03g7201.01_Oj03g0804400.01_Mh07g1116.01_Oj07g0200000.01: likely gene conversion occurred in C_species between Oj03g0804400.01 and Oj07g0200000.01	likely converted from Oj03g0804400.01 to Oj07g0200000.01	Mh08g5538.01_Mh09g4517.01_Oj08g0550700.00_Oj09g0545500.00	species=B local conversion from=374 to=398 D=6 B=10 boot-value2=1 donor=NOKNOWN
Mh01g7332.01_Mh05g3865.01_Oj01g0886000.01_Oj05g0420200.01	0.244952	0.533887	0.246175	0.538231	0.00127578	0	0.00127443	0.011984	0.296565	0.933204	0.298383	0.948434	0.00127687	0	0.00127551	0.0120808	N	N		1282 Mh03g7229.01_Oj03g0807600.00_Mh07g1180.01_Oj07g0206700.01		Mh08g5570.01_Mh09g4704.01_Oj08g0556400.01_Oj09g0563250.01	species=B local conversion from=1 to=39 D=7 B=14 boot-value2=1 donor=NOKNOWN
Mh01g7336.01_Mh05g3861.01_Oj01g0886300.01_Oj05g0419500.01	0.0452934	0.455865	0.0429641	0.454765	0	0	0.00236314	0.0145103	0.0467188	0.702025	0.0442439	0.699226	0	0	0.00236687	0.0146525	N	N		siimilarity pA: 542 pB: 439 oA1: 227 oA2: 375		Mh08g5588.01_Mh09g4742.01_Oj08g0557900.01_Oj09g0567900.01	species=B local conversion from=30 to=59 D=3 B=10.5 boot-value2=1 donor=NOKNOWN
Mh01g7341.01_Mh05g3859.01_Oj01g0886900.00_Oj05g0419200.01	0.0621018	0.465579	0.0610358	0.455374	0.00107739	0.00662617	0	0.00332042	0.0648242	0.727214	0.0636629	0.700776	0.00107817	0.00665562	0	0.00332779	N	N		siimilarity pAr: 0.702983138780804 pBr: 0.569390402075227 oA1r: 0.294422827496757 oA2r: 0.486381322957198		Mh11g0648.01_Mh12g0712.01_Oj11g0163500.01_Oj12g0163500.01	species=B local conversion from=1168 to=1206 D=10 B=15 boot-value2=1 donor=NOKNOWN
Mh01g7344.01_Mh05g3857.01_Oj01g0887700.01_Oj05g0419100.01	0.072486	0.562871	0.0674204	0.563988	0.00446304	0.0079602	0	0.005923	0.0762323	1.04121	0.0706456	1.0457	0.00447637	0.00800274	0	0.00594651	N	N		Mh03g7229.01_Oj03g0807600.00_Mh07g1180.01_Oj07g0206700.01: likely gene conversion occurred in A_species between Mh03g7229.01 and Mh07g1180.01	likely converted from Mh03g7229.01 to Mh07g1180.01	Mh01g0717.01_Mh05g2096.01_Oj01g0158200.01_Oj05g0268500.01	species=B local conversion from=1251 to=1382 D=35 B=48 boot-value2=1 donor=NOKNOWN
Mh01g7351.01_Mh05g3855.01_Oj01g0888300.01_Oj05g0418800.00	0.34519	0.459903	0.345127	0.453689	0	0	0.00220548	0.00636605	0.462492	0.712394	0.462375	0.696497	0	0	0.00220873	0.00639322	N	N		Mh03g7229.01_Oj03g0807600.00_Mh07g1180.01_Oj07g0206700.01: likely gene conversion occurred in C_species between Oj03g0807600.00 and Oj07g0206700.01	likely converted from Oj03g0807600.00 to Oj07g0206700.01	Mh01g0801.01_Mh05g0692.01_Oj01g0168500.01_Oj05g0169200.01	species=B local conversion from=858 to=917 D=8 B=21.5 boot-value2=1 donor=NOKNOWN
Mh01g7353.01_Mh05g3851.01_Oj01g0888600.01_Oj05g0418100.01	0.16017	0.412148	0.219379	0.463082	0	0	0.0665882	0.144217	0.180179	0.598098	0.259519	0.720659	0	0	0.0697317	0.160163	N	N		1285 Mh03g7234.01_Oj03g0808100.01_Mh07g1199.01_Oj07g0208500.01		Mh01g0865.01_Mh05g0807.01_Oj01g0175100.01_Oj05g0176700.01	species=B local conversion from=265 to=332 D=4 B=20.5 boot-value2=1 donor=NOKNOWN
Mh01g7357.01_Mh05g3844.01_Oj01g0888900.01_Oj05g0417600.01	0.408521	0.465825	0.408521	0.453207	0	0.0141509	0	0	0.590091	0.727863	0.590091	0.695279	0	0.0142861	0	0	N	N		siimilarity pA: 2763 pB: 2692 oA1: 1939 oA2: 1952		Mh01g0902.01_Mh05g0836.01_Oj01g0179600.01_Oj05g0179950.00	species=B local conversion from=878 to=903 D=2 B=6 boot-value2=1 donor=NOKNOWN
Mh01g7360.01_Mh05g3838.01_Oj01g0889400.01_Oj05g0417000.00	0.169723	0.241916	0.17138	0.242109	0	0	0.00343938	0.0140515	0.192425	0.29207	0.19457	0.292355	0	0	0.00344729	0.0141848	N	N		siimilarity pAr: 0.859141791044776 pBr: 0.837064676616915 oA1r: 0.602922885572139 oA2r: 0.606965174129353		Mh01g5643.01_Mh05g0868.01_Oj01g0186000.01_Oj05g0183100.01	species=B local conversion from=368 to=399 D=0 B=4 boot-value2=0.99 donor=B_2	species=B local conversion from=187 to=215 D=0 B=3.5 boot-value2=0.93 donor=B_2
Mh01g7371.01_Mh05g3825.01_Oj01g0891000.01_Oj05g0415700.01	0.152355	0.554203	0.151528	0.556908	0	0	0.000828043	0.00540054	0.170308	1.00725	0.16927	1.01768	0	0	0.0008285	0.00542008	N	N		Mh03g7234.01_Oj03g0808100.01_Mh07g1199.01_Oj07g0208500.01: likely gene conversion occurred in A_species between Mh03g7234.01 and Mh07g1199.01	likely converted from Mh03g7234.01 to Mh07g1199.01	Mh01g2620.01_Mh05g0601.01_Oj01g0337600.01_Oj05g0156800.01	species=B local conversion from=3 to=149 D=35 B=55 boot-value2=1 donor=NOKNOWN
Mh01g7408.01_Mh05g4765.01_Oj01g0895600.01_Oj05g0507300.01	0.0495331	0.453577	0.119853	0.476762	0.0731408	0.0966303	0	0.00614125	0.0512446	0.696214	0.13059	0.757296	0.0769575	0.103448	0	0.00616653	N	N		Mh03g7234.01_Oj03g0808100.01_Mh07g1199.01_Oj07g0208500.01: likely gene conversion occurred in C_species between Oj03g0808100.01 and Oj07g0208500.01	likely converted from Oj03g0808100.01 to Oj07g0208500.01	Mh01g4545.01_Mh05g2110.01_Oj01g0593500.00_Oj05g0270000.01	species=B local conversion from=576 to=640 D=7 B=20.5 boot-value2=0.93 donor=NOKNOWN
Mh01g7479.01_Mh05g4667.01_Oj01g0904400.01_Oj05g0497150.01	0.590256	0.72986	0.591373	0.725469	0.000865426	0	0.000859599	0.00978261	1.15987	2.71304	1.16514	2.56511	0.000865926	0	0.000860092	0.00984697	N	N		1291 Mh03g7282.01_Oj03g0815100.01_Mh07g1372.01_Oj07g0225300.01		Mh01g5670.01_Mh05g5067.01_Oj01g0717000.01_Oj05g0535400.00	species=B local conversion from=954 to=1023 D=7 B=27 boot-value2=1 donor=NOKNOWN
Mh01g7769.01_Mh05g3420.01_Oj01g0931400.01_Oj05g0367400.01	0.180313	0.373464	0.175035	0.386781	0	0	0.00552741	0.0293758	0.206239	0.516795	0.199322	0.5438	0	0	0.00554788	0.0299665	N	N		siimilarity pA: 614 pB: 297 oA1: 434 oA2: 480		Mh01g6535.01_Mh05g3809.01_Oj01g0805900.01_Oj05g0413200.01	species=B local conversion from=1179 to=1298 D=9 B=40 boot-value2=1 donor=NOKNOWN
Mh01g7822.01_Mh05g3472.01_Oj01g0935900.01_Oj05g0372000.01	0.19833	0.47763	0.1869	0.489697	0	0.00725514	0.0225282	0.0218182	0.230342	0.759684	0.214962	0.79367	0	0.00729046	0.0228734	0.0221418	N	N		siimilarity pAr: 0.746958637469586 pBr: 0.361313868613139 oA1r: 0.527980535279805 oA2r: 0.583941605839416		Mh01g8000.01_Mh05g0135.01_Oj01g0959000.01_Oj05g0105900.01	species=B local conversion from=983 to=1031 D=10 B=20 boot-value2=1 donor=NOKNOWN
Mh01g7824.01_Mh05g3473.01_Oj01g0936100.01_Oj05g0372100.01	0.0857212	0.503994	0.0857282	0.49459	0.000974105	0.00618397	0.000974184	0.00309119	0.0910285	0.836037	0.0910364	0.807904	0.000974738	0.00620961	0.000974817	0.00309758	N	N		Mh03g7282.01_Oj03g0815100.01_Mh07g1372.01_Oj07g0225300.01: likely gene conversion occurred in A_species between Mh03g7282.01 and Mh07g1372.01	likely converted from Mh03g7282.01 to Mh07g1372.01	Mh02g0433.01_Mh06g6903.01_Oj02g0137500.01_Oj06g0704800.00	species=B local conversion from=1498 to=1510 D=2 B=4.5 boot-value2=0.97 donor=NOKNOWN
Mh01g7830.01_Mh05g3479.01_Oj01g0936800.01_Oj05g0373000.01	0.255113	0.55667	0.255938	0.550258	0.00116527	0	0.00116122	0.0109957	0.311808	1.01675	0.313059	0.992285	0.00116618	0	0.00116212	0.0110771	N	N		1320 Mh11g0122.01_Oj11g0102900.01_Mh12g0106.01_Oj12g0102500.01		Mh02g0435.01_Mh06g6903.01_Oj02g0137700.01_Oj06g0704700.01	species=B local conversion from=1777 to=1792 D=1 B=5.5 boot-value2=0.99 donor=NOKNOWN
Mh01g7844.01_Mh05g3481.01_Oj01g0938200.01_Oj05g0373400.01	0.122221	0.508749	0.103132	0.491752	0	0.00310238	0.0250391	0.0328042	0.133414	0.850677	0.110948	0.799614	0	0.00310881	0.0254666	0.0335433	N	N		siimilarity pA: 2740 pB: 2409 oA1: 2443 oA2: 2105		Mh02g0552.01_Mh06g6839.01_Oj02g0149600.01_Oj06g0698859.01	species=B local conversion from=1887 to=1943 D=12 B=19.5 boot-value2=1 donor=NOKNOWN
Mh01g7846.01_Mh05g3482.01_Oj01g0938600.01_Oj05g0373500.00	0.233163	0.502539	0.230246	0.508424	0.000929656	0	0.03234	0.0279525	0.27926	0.831616	0.275039	0.849666	0.000930233	0	0.033058	0.0284867	N	N		siimilarity pAr: 0.991675714802751 pBr: 0.871878393051032 oA1r: 0.884183858125226 oA2r: 0.761853058269996		Mh02g0974.01_Mh06g5830.01_Oj02g0195500.01_Oj06g0613000.01	species=B local conversion from=653 to=662 D=1 B=3 boot-value2=0.97 donor=NOKNOWN
Mh01g7847.01_Mh05g3483.01_Oj01g0938900.01_Oj05g0373700.01	0.0759494	0.51938	0.0759494	0.511628	0	0	0	0.00772201	0.080076	0.884476	0.080076	0.85968	0	0	0	0.00776204	N	N		Mh11g0122.01_Oj11g0102900.01_Mh12g0106.01_Oj12g0102500.01: likely gene conversion occurred in A_species between Mh11g0122.01 and Mh12g0106.01	likely converted from Mh12g0106.01 to Mh11g0122.01	Mh02g1210.01_Mh06g5303.01_Oj02g0220500.01_Oj06g0571400.01	species=B local conversion from=194 to=218 D=4 B=11 boot-value2=1 donor=NOKNOWN
Mh01g7857.01_Mh05g3487.01_Oj01g0940000.01_Oj05g0374200.00	0.132484	0.592297	0.134936	0.590949	0	0.00259403	0.00252667	0.00545455	0.145776	1.16952	0.148761	1.16314	0	0.00259853	0.00253094	0.00547448	N	N		1325 Mh11g0138.01_Oj11g0104300.01_Mh12g0117.01_Oj12g0104300.01		Mh02g1684.01_Mh06g4679.01_Oj02g0255500.01_Oj06g0526400.00	species=B local conversion from=326 to=374 D=14 B=19.5 boot-value2=1 donor=NOKNOWN
Mh01g7858.01_Mh05g3492.01_Oj01g0940100.01_Oj05g0375100.00	0.169261	0.587099	0.170676	0.592915	0.00125562	0.00372324	0	0.00749064	0.191829	1.1452	0.193658	1.17246	0.00125668	0.00373251	0	0.00752829	N	N		siimilarity pA: 1270 pB: 1192 oA1: 667 oA2: 744		Mh02g3159.01_Mh04g6180.01_Oj02g0483500.01_Oj04g0606000.01	species=B local conversion from=1259 to=1356 D=21 B=34.5 boot-value2=1 donor=NOKNOWN
Mh01g7880.01_Mh05g3505.01_Oj01g0945800.01_Oj05g0376000.00	0.160767	0.506679	0.141161	0.487042	0	0	0.0226415	0.021544	0.180939	0.844267	0.156389	0.786059	0	0	0.0229903	0.0218595	N	N		siimilarity pAr: 0.97542242703533 pBr: 0.915514592933948 oA1r: 0.512288786482335 oA2r: 0.571428571428571		Mh02g3921.01_Mh04g7016.01_Oj02g0538700.01_Oj04g0416700.01	species=B local conversion from=32 to=185 D=27 B=41 boot-value2=0.95 donor=NOKNOWN
Mh01g7909.01_Mh05g3538.01_Oj01g0949500.01_Oj05g0380900.01	0.234734	0.269802	0.23254	0.261728	0	0.0149626	0.00477327	0.0294118	0.281543	0.334406	0.278355	0.321901	0	0.0151139	0.00478852	0.030004	N	N		Mh11g0138.01_Oj11g0104300.01_Mh12g0117.01_Oj12g0104300.01: likely gene conversion occurred in A_species between Mh11g0138.01 and Mh12g0117.01	likely converted from Mh11g0138.01 to Mh12g0117.01	Mh02g5170.01_Mh04g5616.01_Oj02g0656600.00_Oj04g0549700.01	species=B local conversion from=339 to=374 D=4 B=8.5 boot-value2=0.93 donor=NOKNOWN	species=B local conversion from=537 to=559 D=3 B=7.5 boot-value2=0.88 donor=NOKNOWN
Mh01g7920.01_Mh05g3547.01_Oj01g0951100.01_Oj05g0382000.01	0.220697	0.588097	0.220318	0.585407	0.00113464	0.00405405	0	0	0.261384	1.14981	0.260847	1.13745	0.0011355	0.00406505	0	0	N	N		Mh11g0138.01_Oj11g0104300.01_Mh12g0117.01_Oj12g0104300.01: likely gene conversion occurred in C_species between Oj11g0104300.01 and Oj12g0104300.01	likely converted from Oj11g0104300.01 to Oj12g0104300.01	Mh02g5880.01_Mh06g2683.01_Oj02g0719000.01_Oj06g0318300.01	species=B local conversion from=603 to=665 D=16 B=23 boot-value2=1 donor=NOKNOWN
Mh01g7922.01_Mh05g3550.01_Oj01g0951500.01_Oj05g0382500.01	0.2141	0.295603	0.212428	0.300244	0.000865863	0.00735144	0.00347197	0.00243358	0.252094	0.375826	0.249758	0.383526	0.000866364	0.00738771	0.00348003	0.00243754	N	N		1327 Mh11g0144.01_Oj11g0104800.01_Mh12g0123.01_Oj12g0104700.01		Mh02g6056.01_Mh06g1738.01_Oj02g0736100.01_Oj06g0251700.01	species=B local conversion from=1 to=29 D=3 B=9 boot-value2=0.99 donor=NOKNOWN
Mh01g7924.01_Mh05g3553.01_Oj01g0951800.01_Oj05g0383000.01	0.114452	0.522663	0.115903	0.525424	0.00271125	0	0	0	0.12419	0.895229	0.125903	0.904393	0.00271616	0	0	0	N	N		siimilarity pA: 1354 pB: 1283 oA1: 858 oA2: 929		Mh02g6277.01_Mh06g1340.01_Oj02g0762400.01_Oj06g0213700.00	species=B local conversion from=696 to=707 D=2 B=6 boot-value2=1 donor=NOKNOWN
Mh01g7929.01_Mh05g3570.01_Oj01g0952300.00_Oj05g0384800.01	0.0684668	0.48292	0.0908691	0.492735	0.0274014	0.0363114	0.0016242	0.00381558	0.0717961	0.774394	0.0968633	0.802475	0.0279145	0.0372198	0.00162596	0.00382532	N	N		siimilarity pAr: 0.991941391941392 pBr: 0.93992673992674 oA1r: 0.628571428571429 oA2r: 0.680586080586081		Mh02g6880.01_Mh06g0851.01_Oj02g0805100.01_Oj06g0166500.01	species=B local conversion from=456 to=507 D=10 B=18 boot-value2=1 donor=NOKNOWN
Mh01g7936.01_Mh05g3571.01_Oj01g0952900.01_Oj05g0385400.01	0.261709	0.273999	0.263993	0.273735	0.00435572	0	0	0	0.321872	0.34099	0.325387	0.340574	0.00436841	0	0	0	N	N		Mh11g0144.01_Oj11g0104800.01_Mh12g0123.01_Oj12g0104700.01: likely gene conversion occurred in A_species between Mh11g0144.01 and Mh12g0123.01	likely converted from Mh11g0144.01 to Mh12g0123.01	Mh03g0702.01_Mh10g2830.01_Oj03g0164800.00_Oj10g0414800.01	species=B local conversion from=1568 to=1594 D=4 B=9 boot-value2=1 donor=NOKNOWN
Mh01g7955.01_Mh05g3587.01_Oj01g0954500.01_Oj05g0386201.00	0.197051	0.391603	0.226905	0.423135	0.00319744	0.013986	0.0776423	0.107778	0.228605	0.553824	0.270233	0.622894	0.00320428	0.0141181	0.081962	0.116354	N	N		Mh11g0144.01_Oj11g0104800.01_Mh12g0123.01_Oj12g0104700.01: likely gene conversion occurred in C_species between Oj11g0104800.01 and Oj12g0104700.01	likely converted from Oj11g0104800.01 to Oj12g0104700.01	Mh03g0758.01_Mh10g2647.01_Oj03g0171300.01_Oj10g0404300.00	species=B local conversion from=16 to=114 D=18 B=37 boot-value2=0.94 donor=NOKNOWN
Mh01g7982.01_Mh05g3600.01_Oj01g0957000.01_Oj05g0388400.01	0.140363	0.462551	0.213931	0.530724	0	0	0.0758224	0.125806	0.155407	0.719271	0.251858	0.922306	0	0	0.0799347	0.13771	N	N		1335 Mh11g0158.01_Oj11g0106700.01_Mh12g0137.01_Oj12g0106000.01		Mh03g0808.01_Mh07g4797.01_Oj03g0178400.01_Oj07g0612400.01	species=B local conversion from=648 to=661 D=4 B=6.5 boot-value2=1 donor=NOKNOWN
Mh01g7984.01_Mh05g3603.01_Oj01g0957200.01_Oj05g0388600.01	0.14399	0.462449	0.143932	0.462984	0.00120627	0	0	0.00348837	0.159882	0.719006	0.159811	0.720402	0.00120724	0	0	0.00349651	N	N		siimilarity pA: 524 pB: 495 oA1: 449 oA2: 414		Mh03g0903.01_Mh07g4886.01_Oj03g0189400.01_Oj07g0621800.01	species=B local conversion from=850 to=934 D=22 B=30.5 boot-value2=1 donor=NOKNOWN
Mh01g7991.01_Mh05g3616.01_Oj01g0958000.01_Oj05g0389700.01	0.0644569	0.525122	0.0657012	0.530026	0.000847218	0	0	0.00554529	0.0673963	0.903385	0.0687589	0.919921	0.000847697	0	0	0.00556589	N	N		siimilarity pAr: 0.954462659380692 pBr: 0.901639344262295 oA1r: 0.817850637522769 oA2r: 0.754098360655738		Mh03g1191.01_Mh07g3812.01_Oj03g0221500.01_Oj07g0510200.01	species=B local conversion from=31 to=122 D=22 B=32 boot-value2=1 donor=NOKNOWN	species=B local conversion from=222 to=356 D=34 B=43 boot-value2=1 donor=NOKNOWN
Mh01g8032.01_Mh05g3035.01_Oj01g0960900.00_Oj05g0338900.00	0.309403	0.369971	0.306433	0.324484	0.04257	0.0516746	0	0	0.398957	0.509868	0.393918	0.425078	0.0438259	0.0535411	0	0	N	N		Mh11g0158.01_Oj11g0106700.01_Mh12g0137.01_Oj12g0106000.01: likely gene conversion occurred in A_species between Mh11g0158.01 and Mh12g0137.01	likely converted from Mh12g0137.01 to Mh11g0158.01	Mh03g1292.01_Mh12g3401.01_Oj03g0232900.01_Oj12g0511200.01	species=B local conversion from=1174 to=1191 D=2 B=5 boot-value2=1 donor=NOKNOWN
Mh02g0107.01_Mh04g4069.01_Oj02g0102000.00_Oj04g0412800.01	0.418874	0.561879	0.394792	0.53703	0.284387	0.301971	0	0	0.61318	1.03724	0.560528	0.944192	0.357539	0.386411	0	0	N	N		Mh11g0158.01_Oj11g0106700.01_Mh12g0137.01_Oj12g0106000.01: likely gene conversion occurred in C_species between Oj11g0106700.01 and Oj12g0106000.01	likely converted from Oj12g0106000.01 to Oj11g0106700.01	Mh03g1840.01_Mh07g5495.01_Oj03g0291800.01_Oj07g0693600.01	species=B local conversion from=1127 to=1141 D=1 B=6 boot-value2=1 donor=NOKNOWN
Mh02g0116.01_Mh06g0231.01_Oj02g0102800.01_Oj06g0116500.01	0.127879	0.529024	0.146796	0.530774	0.00237295	0	0.0197211	0.0215405	0.140204	0.916513	0.163364	0.922479	0.00237671	0	0.019985	0.0218559	N	N		1338 Mh11g0163.01_Oj11g0107000.01_Mh12g0140.01_Oj12g0106300.01		Mh03g7427.01_Mh07g5482.01_Oj03g0299200.01_Oj07g0691600.01	species=B local conversion from=287 to=595 D=34 B=57.5 boot-value2=0.94 donor=NOKNOWN
Mh02g0123.01_Mh06g0170.01_Oj02g0103500.00_Oj06g0109300.01	0.297769	0.671989	0.299095	0.673231	0.0111259	0.0143229	0	0.00409556	0.37941	1.69742	0.381613	1.70945	0.0112093	0.0144614	0	0.00410679	N	N		siimilarity pA: 1477 pB: 1477 oA1: 1297 oA2: 1295		Mh03g2688.01_Mh07g5050.01_Oj03g0366700.01_Oj07g0641000.01	species=B local conversion from=1 to=13 D=3 B=5.5 boot-value2=1 donor=NOKNOWN
Mh02g0124.01_Mh06g0160.01_Oj02g0103800.01_Oj06g0107700.01	0.128354	0.603811	0.125926	0.600263	0.00241012	0.00390371	0	0	0.140777	1.22638	0.137853	1.20839	0.002414	0.0039139	0	0	N	N		siimilarity pAr: 0.98074369189907 pBr: 0.98074369189907 oA1r: 0.861221779548473 oA2r: 0.859893758300133		Mh03g2704.01_Mh07g5038.01_Oj03g0367900.01_Oj07g0639600.01	species=B local conversion from=429 to=551 D=26 B=45.5 boot-value2=1 donor=NOKNOWN
Mh02g0127.01_Mh06g0164.01_Oj02g0104100.00_Oj06g0108500.01	0.266275	0.517422	0.276253	0.530348	0.127192	0.135374	0	0	0.328918	0.878134	0.34455	0.92102	0.139376	0.149294	0	0	N	N		Mh11g0163.01_Oj11g0107000.01_Mh12g0140.01_Oj12g0106300.01: likely gene conversion occurred in A_species between Mh11g0163.01 and Mh12g0140.01	likely converted from Mh12g0140.01 to Mh11g0163.01	Mh03g2912.01_Mh07g4872.01_Oj03g0392300.01_Oj07g0620400.01	species=B local conversion from=16 to=26 D=0 B=3.5 boot-value2=1 donor=B_1
Mh02g0128.01_Mh06g0151.01_Oj02g0104200.01_Oj06g0106900.01	0.248545	0.691594	0.240166	0.68863	0	0	0.00795229	0.0140845	0.30192	1.91449	0.289491	1.87736	0	0	0.00799475	0.0142184	N	N		Mh11g0163.01_Oj11g0107000.01_Mh12g0140.01_Oj12g0106300.01: likely gene conversion occurred in C_species between Oj11g0107000.01 and Oj12g0106300.01	likely converted from Oj12g0106300.01 to Oj11g0107000.01	Mh03g3217.01_Mh07g4818.01_Oj03g0406200.01_Oj07g0614500.01	species=B local conversion from=403 to=479 D=13 B=24.5 boot-value2=1 donor=NOKNOWN
Mh02g0139.01_Mh06g0141.01_Oj02g0105100.01_Oj06g0105600.01	0.664129	0.77243	0.662116	0.769566	0.00358594	0.00986031	0	0	1.62542	-1	1.60804	-1	0.00359454	0.0099257	0	0	N	N		1339 Mh11g0167.01_Oj11g0107400.01_Mh12g0141.01_Oj12g0106500.00		Mh03g3309.01_Mh07g4736.01_Oj03g0416300.01_Oj07g0604300.01	species=B local conversion from=51 to=123 D=15 B=25 boot-value2=1 donor=NOKNOWN
Mh02g0141.01_Mh06g0136.01_Oj02g0105400.01_Oj06g0104900.01	0.13136	0.311335	0.13136	0.307783	0	0.00360577	0	0	0.144412	0.402252	0.144412	0.396205	0	0.00361446	0	0	N	N		siimilarity pA: 1441 pB: 1603 oA1: 1564 oA2: 1447		Mh03g5070.01_Mh12g4195.01_Oj03g0626600.01_Oj12g0596800.01	species=B local conversion from=16 to=49 D=2 B=11.5 boot-value2=1 donor=NOKNOWN
Mh02g0142.01_Mh06g0133.01_Oj02g0105500.01_Oj06g0104400.01	0.210902	0.44061	0.211965	0.441489	0.00238284	0.00395778	0.00118647	0	0.247632	0.664104	0.249112	0.666238	0.00238664	0.00396826	0.00118741	0	N	N		siimilarity pAr: 0.87973137973138 pBr: 0.978632478632479 oA1r: 0.954822954822955 oA2r: 0.883394383394383		Mh03g5072.01_Mh12g4196.01_Oj03g0626800.01_Oj12g0597000.01	species=B local conversion from=621 to=665 D=3 B=15.5 boot-value2=0.98 donor=NOKNOWN
Mh02g0147.01_Mh04g5487.01_Oj02g0106100.01_Oj04g0535600.01	0.265132	0.522857	0.265132	0.522857	0	0	0	0	0.327147	0.895871	0.327147	0.895871	0	0	0	0	N	N		Mh11g0167.01_Oj11g0107400.01_Mh12g0141.01_Oj12g0106500.00: likely gene conversion occurred in C_species between Oj11g0107400.01 and Oj12g0106500.00	likely converted from Oj12g0106500.00 to Oj11g0107400.01	Mh03g5106.01_Mh12g4237.01_Oj03g0633400.01_Oj12g0601000.00	species=B local conversion from=849 to=866 D=1 B=6.5 boot-value2=1 donor=NOKNOWN
Mh02g0189.01_Mh06g0119.01_Oj02g0110700.01_Oj06g0102900.01	0.479611	0.616579	0.482279	0.611681	0.00525762	0	0.0180023	0.0280053	0.76516	1.29492	0.772595	1.26788	0.00527614	0	0.0182218	0.0285415	N	N		1342 Mh11g0181.01_Oj11g0108700.00_Mh12g0156.01_Oj12g0108000.01		Mh03g5157.01_Mh12g4316.01_Oj03g0639600.01_Oj12g0611000.01	species=B local conversion from=483 to=505 D=1 B=7.5 boot-value2=1 donor=NOKNOWN
Mh02g0193.01_Mh06g0534.01_Oj02g0111600.01_Oj06g0142500.00	0.330401	0.724863	0.323463	0.720462	0.0141253	0.0213224	0	0	0.435581	2.54679	0.423281	2.42579	0.01426	0.0216313	0	0	N	N		siimilarity pA: 967 pB: 784 oA1: 698 oA2: 810		Mh03g6444.01_Mh10g2811.01_Oj03g0735900.00_Oj10g0413400.00	species=B local conversion from=654 to=689 D=4 B=12 boot-value2=1 donor=NOKNOWN
Mh02g0197.01_Mh06g0118.01_Oj02g0112000.00_Oj06g0102750.00	0.529522	0.616422	0.563444	0.635071	0.348227	0.409193	0.021645	0.0289855	0.918205	1.29404	1.04351	1.40682	0.46814	0.591567	0.0219635	0.0295605	N	N		siimilarity pAr: 0.988752556237219 pBr: 0.801635991820041 oA1r: 0.713701431492842 oA2r: 0.828220858895706		Mh03g7003.01_Mh07g0838.01_Oj03g0793000.01_Oj07g0169500.00	species=B local conversion from=32 to=89 D=9 B=14 boot-value2=0.86 donor=NOKNOWN
Mh02g0259.01_Mh06g1250.01_Oj02g0119800.01_Oj06g0204400.01	0.107308	0.549813	0.112042	0.548689	0.00145879	0.00894855	0.00581818	0	0.115805	0.990615	0.12135	0.986417	0.00146021	0.00900236	0.00584087	0	N	N		Mh11g0181.01_Oj11g0108700.00_Mh12g0156.01_Oj12g0108000.01: likely gene conversion occurred in A_species between Mh11g0181.01 and Mh12g0156.01	likely converted from Mh11g0181.01 to Mh12g0156.01	Mh03g7141.01_Mh07g0947.01_Oj03g0797600.01_Oj07g0182200.01	species=B local conversion from=382 to=404 D=2 B=7 boot-value2=0.96 donor=NOKNOWN
Mh02g0340.01_Mh06g5865.01_Oj02g0127700.01_Oj06g0617800.01	0.303232	0.681769	0.322881	0.684699	0.0318302	0.0198456	0	0	0.388525	1.79788	0.422258	1.8308	0.0325254	0.0201129	0	0	N	N		1346 Mh11g0188.01_Oj11g0109600.00_Mh12g0169.01_Oj12g0109300.01		Mh03g7329.01_Mh07g1533.01_Oj03g0819900.01_Oj07g0239400.01	species=B local conversion from=479 to=522 D=2 B=14 boot-value2=0.97 donor=NOKNOWN
Mh02g0377.01_Mh04g5197.01_Oj02g0131700.00_Oj04g0372800.01	0.422245	0.748248	0.472568	0.656688	0	0	0.518215	0.708185	0.620855	4.54441	0.745874	1.5631	0	0	0.880699	2.16511	N	N		siimilarity pA: 1878 pB: 1663 oA1: 1653 oA2: 1428		Mh04g6384.01_Mh08g1102.01_Oj04g0625800.01_Oj08g0190200.00	species=B local conversion from=1 to=82 D=14 B=28.5 boot-value2=1 donor=NOKNOWN
Mh02g0395.01_Mh06g7110.01_Oj02g0133900.01_Oj06g0730300.01	0.413702	0.71025	0.41421	0.715909	0	0	0.00116709	0.00360794	0.601556	2.20311	0.60269	2.31828	0	0	0.001168	0.00361664	N	N		siimilarity pAr: 0.970542635658915 pBr: 0.859431524547804 oA1r: 0.854263565891473 oA2r: 0.737984496124031		Mh04g6406.01_Mh08g1022.01_Oj04g0628400.01_Oj08g0180500.00	species=B local conversion from=2335 to=2349 D=3 B=6 boot-value2=0.99 donor=NOKNOWN
Mh02g0410.01_Mh06g6926.01_Oj02g0135500.01_Oj06g0707200.01	0.296621	0.35743	0.468239	0.569521	0.260695	0.424842	0	0	0.377509	0.485518	0.734261	1.06834	0.320316	0.626821	0	0	N	N		Mh11g0188.01_Oj11g0109600.00_Mh12g0169.01_Oj12g0109300.01: likely gene conversion occurred in A_species between Mh11g0188.01 and Mh12g0169.01	likely converted from Mh12g0169.01 to Mh11g0188.01	Mh08g2777.01_Mh09g0270.01_Oj08g0319900.01_Oj09g0110300.01	species=B local conversion from=600 to=618 D=4 B=7.5 boot-value2=1 donor=NOKNOWN
Mh02g0433.01_Mh06g6903.01_Oj02g0137500.01_Oj06g0704700.01	0.679668	0.742361	0.680911	0.742922	0	0	0.006956	0.00481455	1.77514	3.44014	1.7885	3.4973	0	0	0.00698846	0.00483007	N	N		Mh11g0188.01_Oj11g0109600.00_Mh12g0169.01_Oj12g0109300.01: likely gene conversion occurred in C_species between Oj11g0109600.00 and Oj12g0109300.01	likely converted from Oj12g0109300.01 to Oj11g0109600.00	Mh08g2973.01_Mh09g1519.01_Oj08g0327400.01_Oj09g0277800.01	species=B local conversion from=891 to=913 D=2 B=6.5 boot-value2=0.97 donor=NOKNOWN
Mh02g0438.01_Mh06g6902.01_Oj02g0138000.00_Oj06g0704500.01	0.19289	0.41958	0.195634	0.421605	0	0	0.0045219	0.00605296	0.222982	0.614782	0.226686	0.619393	0	0	0.00453559	0.00607752	N	N		1348 Mh11g0193.01_Oj11g0109950.00_Mh12g0178.01_Oj12g0110050.00		Mh08g3647.01_Mh09g2267.01_Oj08g0371608.00_Oj09g0321200.00	species=B local conversion from=1453 to=1549 D=20 B=30.5 boot-value2=1 donor=NOKNOWN	species=B local conversion from=1421 to=1433 D=1 B=3 boot-value2=0.83 donor=NOKNOWN
Mh02g0439.01_Mh06g6899.01_Oj02g0138100.00_Oj06g0704200.01	0.371659	0.385875	0.307861	0.367934	0.00437796	0	0.156697	0.188199	0.513207	0.541932	0.396337	0.50586	0.00439079	0	0.175776	0.216695	N	N		siimilarity pA: 384 pB: 385 oA1: 352 oA2: 352		Mh08g4125.01_Mh09g2895.01_Oj08g0420600.01_Oj09g0381100.01	species=B local conversion from=1 to=43 D=4 B=15 boot-value2=1 donor=NOKNOWN
Mh02g0448.01_Mh06g6896.01_Oj02g0139000.01_Oj06g0703900.01	0.228208	0.655968	0.227273	0.649602	0.0009298	0	0.000941472	0.00623377	0.272104	1.55733	0.27076	1.5082	0.000930377	0	0.000942063	0.00625982	N	N		siimilarity pAr: 0.992248062015504 pBr: 0.994832041343669 oA1r: 0.909560723514212 oA2r: 0.909560723514212		Mh08g4432.01_Mh09g1616.01_Oj08g0451800.01_Oj09g0283600.01	species=B local conversion from=531 to=679 D=34 B=49 boot-value2=1 donor=B_1
Mh02g0449.01_Mh06g6894.01_Oj02g0139100.01_Oj06g0703800.01	0.103739	0.47555	0.103739	0.49022	0	0.00734394	0	0.00732601	0.111652	0.753978	0.111652	0.795179	0	0.00738013	0	0.00736202	N	N		Mh11g0193.01_Oj11g0109950.00_Mh12g0178.01_Oj12g0110050.00: likely gene conversion occurred in A_species between Mh11g0193.01 and Mh12g0178.01	likely converted from NO_KNOWN to NO_KNOWN	Mh08g5157.01_Mh09g4073.01_Oj08g0517800.00_Oj09g0498300.00	species=B local conversion from=542 to=694 D=84 B=101 boot-value2=1 donor=B_1
Mh02g0453.01_Mh06g6893.01_Oj02g0139400.01_Oj06g0703500.01	0.183177	0.536701	0.188004	0.561154	0.0140625	0.0257732	0	0.00519481	0.21002	0.943034	0.216434	1.03436	0.014196	0.0262264	0	0.00521288	N	N		Mh11g0193.01_Oj11g0109950.00_Mh12g0178.01_Oj12g0110050.00: likely gene conversion occurred in C_species between Oj11g0109950.00 and Oj12g0110050.00	likely converted from NO_KNOWN to NO_KNOWN	Mh08g5175.01_Mh09g4070.01_Oj08g0519400.01_Oj09g0497700.01	species=B local conversion from=1283 to=1319 D=4 B=13 boot-value2=1 donor=NOKNOWN
Mh02g0465.01_Mh06g6887.01_Oj02g0141000.01_Oj06g0702700.01	0.205757	0.532283	0.202926	0.532283	0.00283688	0	0	0	0.240509	0.927659	0.236617	0.927659	0.00284226	0	0	0	N	N		1353 Mh11g0214.01_Oj11g0112100.00_Mh12g0189.01_Oj12g0111700.00		Mh08g5179.01_Mh09g4066.01_Oj08g0519800.01_Oj09g0497100.01	species=B local conversion from=3 to=26 D=1 B=9 boot-value2=1 donor=NOKNOWN	species=B local conversion from=2151 to=2164 D=3 B=5.5 boot-value2=0.99 donor=NOKNOWN
Mh02g0467.01_Mh06g6886.01_Oj02g0141100.00_Oj06g0702600.01	0.104659	0.542766	0.104359	0.54543	0.00540459	0.00797872	0	0.0144154	0.112721	0.964668	0.112372	0.974373	0.00542416	0.00802147	0	0.0145557	N	N		siimilarity pA: 584 pB: 585 oA1: 452 oA2: 451		Mh08g5301.01_Mh09g1470.01_Oj08g0533700.01_Oj09g0272500.01	species=B local conversion from=588 to=671 D=21 B=29 boot-value2=1 donor=NOKNOWN
Mh02g0469.01_Mh06g6885.01_Oj02g0141300.01_Oj06g0702500.01	0.114555	0.447669	0.114999	0.446322	0.000448112	0.00696945	0	0.00280702	0.124311	0.681413	0.124835	0.67808	0.000448246	0.00700203	0	0.00281228	N	N		siimilarity pAr: 0.973333333333333 pBr: 0.975 oA1r: 0.753333333333333 oA2r: 0.751666666666667		Mh08g5312.01_Mh09g4152.01_Oj08g0535400.01_Oj09g0508300.01	species=B local conversion from=1185 to=1205 D=3 B=8.5 boot-value2=0.99 donor=NOKNOWN
Mh02g0484.01_Mh06g6877.01_Oj02g0143400.00_Oj06g0701900.00	0.160987	0.707031	0.157647	0.70428	0.0034904	0	0.00356506	0	0.181219	2.1447	0.176978	2.09816	0.00349855	0	0.00357356	0	N	N		Mh11g0214.01_Oj11g0112100.00_Mh12g0189.01_Oj12g0111700.00: likely gene conversion occurred in A_species between Mh11g0214.01 and Mh12g0189.01	likely converted from Mh12g0189.01 to Mh11g0214.01	Mh08g5538.01_Mh09g4514.01_Oj08g0550700.00_Oj09g0545300.01	species=B local conversion from=263 to=284 D=4 B=8 boot-value2=1 donor=NOKNOWN
Mh02g0536.01_Mh06g1555.01_Oj02g0147800.01_Oj06g0229300.01	0.51945	0.693171	0.51945	0.696913	0	0	0.00106364	0.00367872	0.884703	1.93502	0.884703	1.98611	0	0	0.0010644	0.00368778	N	N		Mh11g0214.01_Oj11g0112100.00_Mh12g0189.01_Oj12g0111700.00: likely gene conversion occurred in C_species between Oj11g0112100.00 and Oj12g0111700.00	likely converted from Oj12g0111700.00 to Oj11g0112100.00	Mh11g0439.01_Mh12g0589.01_Oj11g0137300.01_Oj12g0148400.01	species=B local conversion from=1 to=81 D=11 B=26 boot-value2=1 donor=NOKNOWN
Mh02g0537.01_Mh06g6848.01_Oj02g0148000.01_Oj06g0699600.01	0.25603	0.417311	0.258693	0.41839	0.00103324	0	0.00308114	0.00905433	0.313198	0.609649	0.317253	0.612086	0.00103395	0	0.00308748	0.00910942	N	N		1355 Mh11g0218.01_Oj11g0112400.01_Mh12g0192.01_Oj12g0112000.01		Mh11g3876.01_Mh12g2519.01_Oj11g0483600.01_Oj12g0442900.01	species=B local conversion from=493 to=512 D=2 B=8 boot-value2=1 donor=NOKNOWN
Mh02g0538.01_Mh06g6846.01_Oj02g0148100.01_Oj06g0699400.01	0.0373229	0.567399	0.0385481	0.572641	0.0011705	0.00791557	0	0.0116883	0.0382836	1.05958	0.039574	1.08142	0.00117142	0.00795763	0	0.0117803	N	N		siimilarity pA: 935 pB: 932 oA1: 780 oA2: 781		Mh11g6575.01_Mh12g3935.01_Oj11g0700500.01_Oj12g0567300.00	species=B local conversion from=1 to=26 D=4 B=15.5 boot-value2=0.99 donor=B_1
Mh02g0542.01_Mh06g6840.01_Oj02g0148500.01_Oj06g0698900.01	0.195609	0.469673	0.196837	0.47012	0.00301887	0	0.00150263	0	0.226652	0.738087	0.228315	0.739283	0.00302496	0	0.00150414	0	N	N		siimilarity pAr: 0.961934156378601 pBr: 0.958847736625514 oA1r: 0.802469135802469 oA2r: 0.803497942386831		XI-ZS97 vs. GJ
Mh02g0553.01_Mh06g6831.01_Oj02g0149700.01_Oj06g0698600.01	0.14533	0.562683	0.14533	0.562683	0	0	0	0.00502513	0.161542	1.04045	0.161542	1.04045	0	0	0	0.00504204	N	N		Mh11g0218.01_Oj11g0112400.01_Mh12g0192.01_Oj12g0112000.01: likely gene conversion occurred in A_species between Mh11g0218.01 and Mh12g0192.01	likely converted from Mh11g0218.01 to Mh12g0192.01	Zs01g0295.01_Zs05g0593.01_Oj01g0121800.01_Oj05g0152400.01	species=A local conversion from=496 to=644 D=34 B=47 boot-value2=1 donor=NOKNOWN
Mh02g0554.01_Mh06g6826.01_Oj02g0149800.01_Oj06g0698300.01	0.0887128	0.655724	0.0871788	0.660648	0.00152788	0.00498753	0	0.00486224	0.0944137	1.55539	0.092676	1.59562	0.00152944	0.00500419	0	0.00487807	N	N		Mh11g0218.01_Oj11g0112400.01_Mh12g0192.01_Oj12g0112000.01: likely gene conversion occurred in C_species between Oj11g0112400.01 and Oj12g0112000.01	likely converted from Oj11g0112400.01 to Oj12g0112000.01	Zs01g0460.01_Zs05g5686.01_Oj01g0139600.01_Oj05g0549900.00	species=A local conversion from=291 to=307 D=3 B=7.5 boot-value2=1 donor=NOKNOWN
Mh02g0566.01_Mh06g6789.01_Oj02g0150800.01_Oj06g0694000.01	0.0963941	0.510994	0.0947587	0.506991	0.00532923	0.00327035	0	0.00435888	0.103176	0.857688	0.101302	0.845231	0.00534825	0.0032775	0	0.0043716	N	N		1356 Mh11g0221.01_Oj11g0112800.01_Mh12g0194.01_Oj12g0112200.01		Zs01g0646.01_Zs05g0758.01_Oj01g0159800.01_Oj05g0163900.01	species=A local conversion from=285 to=346 D=8 B=24 boot-value2=1 donor=NOKNOWN
Mh02g0567.01_Mh06g6786.01_Oj02g0150900.01_Oj06g0693700.01	0.126424	0.615689	0.118505	0.59019	0.013303	0.0346752	0.00136971	0.00943767	0.138452	1.28994	0.128987	1.15957	0.0134224	0.0355023	0.00137096	0.00949755	N	N		siimilarity pA: 425 pB: 406 oA1: 317 oA2: 338		Zs01g0684.01_Zs05g0768.01_Oj01g0166400.01_Oj05g0165400.01	species=A local conversion from=85 to=113 D=5 B=9 boot-value2=0.98 donor=NOKNOWN
Mh02g0586.01_Mh06g6775.01_Oj02g0153000.01_Oj06g0692800.01	0.133931	0.537806	0.134952	0.540511	0.00294599	0.00650054	0.00584131	0.0535416	0.147535	0.946929	0.14878	0.956551	0.00295179	0.00652888	0.00586418	0.0555488	N	N		siimilarity pAr: 0.963718820861678 pBr: 0.920634920634921 oA1r: 0.718820861678005 oA2r: 0.766439909297052		Zs01g0715.01_Zs05g0795.01_Oj01g0169900.01_Oj05g0169400.01	species=A local conversion from=1 to=31 D=5 B=10 boot-value2=1 donor=NOKNOWN
Mh02g0625.01_Mh06g6732.01_Oj02g0158100.01_Oj06g0687800.01	0.0792264	0.490069	0.0784052	0.474425	0	0	0.000796178	0.0299728	0.0837312	0.794743	0.0828135	0.75091	0	0	0.000796601	0.0305881	N	N		Mh11g0221.01_Oj11g0112800.01_Mh12g0194.01_Oj12g0112200.01: likely gene conversion occurred in A_species between Mh11g0221.01 and Mh12g0194.01	likely converted from Mh11g0221.01 to Mh12g0194.01	Zs01g0719.01_Zs05g0797.01_Oj01g0170500.01_Oj05g0169800.00	species=A local conversion from=329 to=350 D=6 B=9.5 boot-value2=0.99 donor=NOKNOWN
Mh02g0628.01_Mh06g0566.01_Oj02g0158400.01_Oj06g0145800.00	0.431663	0.788528	0.415765	0.796821	0.0337867	0.0352609	0	0	0.642721	-1	0.606172	-1	0.0345714	0.0361168	0	0	N	N		Mh11g0221.01_Oj11g0112800.01_Mh12g0194.01_Oj12g0112200.01: likely gene conversion occurred in C_species between Oj11g0112800.01 and Oj12g0112200.01	likely converted from Oj11g0112800.01 to Oj12g0112200.01	Zs01g0801.01_Zs05g0944.01_Oj01g0180400.01_Oj05g0180500.01	species=A local conversion from=35 to=53 D=4 B=7.5 boot-value2=0.99 donor=NOKNOWN	species=A local conversion from=18 to=28 D=0 B=2 boot-value2=0.85 donor=A_2
Mh02g0629.01_Mh06g6730.01_Oj02g0158500.00_Oj06g0687600.00	0.199141	0.26836	0.202996	0.261854	0.00280243	0	0.00277168	0.0149022	0.231445	0.332157	0.236713	0.322094	0.00280768	0	0.00277682	0.0150522	N	N		1367 Mh11g0239.01_Oj11g0114900.01_Mh12g0350.01_Oj12g0114500.01		Zs01g0838.01_Zs05g0967.01_Oj01g0185100.00_Oj05g0182700.01	species=A local conversion from=55 to=65 D=0 B=5 boot-value2=0.81 donor=A_2
Mh02g0631.01_Mh06g6727.01_Oj02g0158800.01_Oj06g0687400.01	0.114148	0.542453	0.204881	0.54902	0.00641711	0.00949367	0.0859984	0.0779423	0.12383	0.963536	0.239301	0.987649	0.00644472	0.00955427	0.0913415	0.0822968	N	N		siimilarity pA: 350 pB: 350 oA1: 229 oA2: 229		Zs01g0851.01_Zs05g1077.01_Oj01g0186900.01_Oj05g0183900.00	species=A local conversion from=797 to=862 D=12 B=21 boot-value2=1 donor=NOKNOWN
Mh02g0634.01_Mh06g6724.01_Oj02g0159200.01_Oj06g0687000.00	0.298734	0.566158	0.299468	0.570648	0.00194932	0.00228311	0.00457541	0.00671016	0.381013	1.0545	0.382233	1.07304	0.00195186	0.00228659	0.00458943	0.00674036	N	N		siimilarity pAr: 0.980392156862745 pBr: 0.980392156862745 oA1r: 0.641456582633053 oA2r: 0.641456582633053		Zs01g1205.01_Zs05g1275.01_Oj01g0220200.01_Oj05g0212400.01	species=A local conversion from=280 to=335 D=6 B=17.5 boot-value2=0.99 donor=NOKNOWN
Mh02g0644.01_Mh06g6699.01_Oj02g0160250.00_Oj06g0683950.01	0.234109	0.660704	0.233155	0.667386	0.00149981	0.00477897	0.00075662	0.00464756	0.280634	1.59609	0.279248	1.65442	0.00150131	0.00479426	0.000757002	0.00466202	N	N		Mh11g0239.01_Oj11g0114900.01_Mh12g0350.01_Oj12g0114500.01: likely gene conversion occurred in A_species between Mh11g0239.01 and Mh12g0350.01	likely converted from NO_KNOWN to NO_KNOWN	Zs01g1212.01_Zs05g6014.01_Oj01g0221100.01_Oj05g0586200.01	species=A local conversion from=1182 to=1312 D=35 B=44.5 boot-value2=1 donor=NOKNOWN
Mh02g0649.01_Mh06g6696.01_Oj02g0160900.01_Oj06g0683700.01	0.288245	0.455504	0.288245	0.455504	0	0	0	0	0.36378	0.701105	0.36378	0.701105	0	0	0	0	N	N		Mh11g0239.01_Oj11g0114900.01_Mh12g0350.01_Oj12g0114500.01: likely gene conversion occurred in C_species between Oj11g0114900.01 and Oj12g0114500.01	likely converted from NO_KNOWN to NO_KNOWN	Zs01g1217.01_Zs05g1309.01_Oj01g0221500.01_Oj05g0215600.01	species=A local conversion from=356 to=397 D=5 B=13.5 boot-value2=1 donor=NOKNOWN
Mh02g0654.01_Mh06g6687.01_Oj02g0161200.01_Oj06g0682800.01	0.203608	0.414062	0.359389	0.497519	0	0	0.2305	0.371007	0.237553	0.602361	0.48927	0.816552	0	0	0.275404	0.511917	N	N		1375 Mh11g0258.01_Oj11g0116900.01_Mh12g0335.01_Oj12g0116400.00		Zs01g1294.01_Zs05g5395.01_Oj01g0229400.01_Oj05g0513800.01	species=A local conversion from=378 to=395 D=3 B=6.5 boot-value2=0.92 donor=NOKNOWN
Mh02g0661.01_Mh06g6681.01_Oj02g0161800.01_Oj06g0681600.01	0.223064	0.318957	0.220301	0.323027	0.00273973	0	0	0.00794702	0.264745	0.415399	0.260823	0.422515	0.00274474	0	0	0.00798942	N	N		siimilarity pA: 469 pB: 481 oA1: 341 oA2: 332		Zs01g1298.01_Zs05g1502.01_Oj01g0229800.00_Oj05g0228000.01	species=A local conversion from=411 to=458 D=5 B=13.5 boot-value2=1 donor=NOKNOWN
Mh02g0670.01_Mh06g6653.01_Oj02g0162766.01_Oj06g0678651.00	0.646268	0.764078	0.61342	0.816117	0.00157563	0.00501672	0.221676	0.322101	1.4837	-1	1.27737	-1	0.00157729	0.00503358	0.262772	0.420889	N	N		siimilarity pAr: 0.914230019493177 pBr: 0.937621832358674 oA1r: 0.664717348927875 oA2r: 0.647173489278752		Zs01g1825.01_Zs05g4904.01_Oj01g0273200.00_Oj05g0475600.00	species=A local conversion from=410 to=478 D=11 B=26 boot-value2=1 donor=NOKNOWN	species=A local conversion from=534 to=575 D=4 B=14.5 boot-value2=0.97 donor=NOKNOWN
Mh02g0677.01_Mh06g6663.01_Oj02g0164400.00_Oj06g0679600.00	0.297832	0.383758	0.299268	0.409273	0.00759253	0.0389927	0	0.00940439	0.379514	0.537584	0.3819	0.591743	0.00763123	0.0400429	0	0.00946385	N	N		Mh11g0258.01_Oj11g0116900.01_Mh12g0335.01_Oj12g0116400.00: likely gene conversion occurred in A_species between Mh11g0258.01 and Mh12g0335.01	likely converted from Mh12g0335.01 to Mh11g0258.01	Zs01g1898.01_Zs05g5104.01_Oj01g0808100.01_Oj05g0492000.00	species=A local conversion from=597 to=652 D=12 B=20 boot-value2=1 donor=NOKNOWN
Mh02g0685.01_Mh06g6642.01_Oj02g0164900.01_Oj06g0677800.01	0.0820731	0.527774	0.0813706	0.531279	0	0	0.000481618	0.00626305	0.0869208	0.912284	0.0861325	0.924206	0	0	0.000481773	0.00628935	N	N		Mh11g0258.01_Oj11g0116900.01_Mh12g0335.01_Oj12g0116400.00: likely gene conversion occurred in C_species between Oj11g0116900.01 and Oj12g0116400.00	likely converted from Oj12g0116400.00 to Oj11g0116900.01	Zs01g1909.01_Zs05g5109.01_Oj01g0281200.01_Oj05g0493500.00	species=A local conversion from=125 to=136 D=1 B=5 boot-value2=1 donor=NOKNOWN
Mh02g0686.01_Mh06g6636.01_Oj02g0165000.01_Oj06g0677300.01	0.175542	0.502704	0.175065	0.494723	0.00608931	0.00614125	0.00202156	0.00621762	0.199985	0.832116	0.199363	0.808294	0.00611416	0.00616653	0.00202429	0.00624353	N	N		1376 Mh11g0274.01_Oj11g0119200.01_Mh12g0227.01_Oj12g0118700.01		Zs01g2338.01_Zs05g3644.01_Oj01g0314800.01_Oj05g0362600.00	species=A local conversion from=1 to=40 D=10 B=13.5 boot-value2=1 donor=NOKNOWN
Mh02g0692.01_Mh06g6626.01_Oj02g0165500.01_Oj06g0675200.01	0.209577	0.44351	0.210822	0.436975	0	0.00313152	0.00119928	0.00317292	0.245791	0.671167	0.24752	0.655342	0	0.00313808	0.00120024	0.00317966	N	N		siimilarity pA: 1389 pB: 1384 oA1: 1388 oA2: 1386		Zs01g2787.01_Zs05g3641.01_Oj01g0348600.01_Oj05g0362100.01	species=A local conversion from=1348 to=1360 D=0 B=3 boot-value2=0.98 donor=A_1
Mh02g0702.01_Mh06g6603.01_Oj02g0166800.01_Oj06g0672400.01	0.149153	0.216771	0.149063	0.210286	0	0	0	0.0066778	0.166299	0.255842	0.166188	0.246775	0	0	0	0.0067077	N	N		siimilarity pAr: 0.942973523421589 pBr: 0.939579090291921 oA1r: 0.942294636795655 oA2r: 0.940936863543788		Zs01g2824.01_Zs05g0560.01_Oj01g0353400.00_Oj05g0148900.01	species=A local conversion from=524 to=534 D=1 B=3.5 boot-value2=0.98 donor=NOKNOWN
Mh02g0705.01_Mh06g6599.01_Oj02g0167300.01_Oj06g0671900.01	0.00920245	0.434471	0.00920245	0.434471	0	0.00331309	0	0.00988468	0.00925938	0.649368	0.00925938	0.649368	0	0.00332043	0	0.00995039	N	N		Mh11g0274.01_Oj11g0119200.01_Mh12g0227.01_Oj12g0118700.01: likely gene conversion occurred in A_species between Mh11g0274.01 and Mh12g0227.01	likely converted from Mh12g0227.01 to Mh11g0274.01	Zs01g4482.01_Zs05g5594.01_Oj01g0186000.01_Oj05g0537100.00	species=A local conversion from=275 to=315 D=0 B=3 boot-value2=0.87 donor=A_2
Mh02g0719.01_Mh06g6584.01_Oj02g0168300.01_Oj06g0670100.01	0.342685	0.623614	0.342758	0.623168	0	0.00434783	0	0	0.457865	1.33555	0.457999	1.33291	0	0.00436048	0	0	N	N		1385 Mh11g0324.01_Oj11g0123600.00_Mh12g0357.01_Oj12g0121600.01		Zs01g4499.01_Zs05g3676.01_Oj01g0586600.01_Oj05g0364650.00	species=A local conversion from=278 to=335 D=5 B=18 boot-value2=0.99 donor=NOKNOWN
Mh02g0720.01_Mh04g5997.01_Oj02g0168400.01_Oj04g0584500.01	0.564353	0.687891	0.572299	0.678522	0.016	0.0129296	0.0529079	0.10179	1.04717	1.86839	1.07998	1.76301	0.0161731	0.0130423	0.0548667	0.109394	N	N		siimilarity pA: 1527 pB: 1058 oA1: 1251 oA2: 1397		Zs01g4600.01_Zs05g3677.01_Oj01g0597400.00_Oj05g0364700.00	species=A local conversion from=416 to=460 D=4 B=13.5 boot-value2=0.93 donor=NOKNOWN
Mh02g0722.01_Mh06g6582.01_Oj02g0168600.01_Oj06g0669800.01	0.0839161	0.494357	0.0820089	0.487585	0.00191755	0.00664452	0	0	0.0889932	0.807217	0.0868488	0.787608	0.00192	0.00667413	0	0	N	N		siimilarity pAr: 0.956766917293233 pBr: 0.662907268170426 oA1r: 0.783834586466165 oA2r: 0.87531328320802		Zs01g4862.01_Zs05g3956.01_Oj01g0615500.00_Oj05g0384600.01	species=A local conversion from=1734 to=1754 D=3 B=7.5 boot-value2=1 donor=NOKNOWN
Mh02g0726.01_Mh04g6490.01_Oj02g0169000.01_Oj04g0639300.01	0.501892	0.766984	0.500632	0.761486	0	0	0.00252738	0.0162162	0.829658	-1	0.825857	-1	0	0	0.00253165	0.0163941	N	N		Mh11g0324.01_Oj11g0123600.00_Mh12g0357.01_Oj12g0121600.01: likely gene conversion occurred in A_species between Mh11g0324.01 and Mh12g0357.01	likely converted from Mh11g0324.01 to Mh12g0357.01	Zs01g4936.01_Zs05g5999.01_Oj01g0623200.01_Oj05g0584900.01	species=A local conversion from=565 to=722 D=28 B=50 boot-value2=1 donor=NOKNOWN
Mh02g0727.01_Mh06g6567.01_Oj02g0169300.01_Oj06g0668200.01	0.0463789	0.480807	0.0463789	0.480807	0	0	0	0	0.047875	0.768483	0.047875	0.768483	0	0	0	0	N	N		1386 Mh11g0331.01_Oj11g0124300.01_Mh12g0359.01_Oj12g0122000.01		Zs01g4941.01_Zs05g5996.01_Oj01g0623900.01_Oj05g0584400.01	species=A local conversion from=633 to=698 D=7 B=30.5 boot-value2=1 donor=A_1	species=A local conversion from=484 to=526 D=6 B=13.5 boot-value2=1 donor=NOKNOWN
Mh02g0742.01_Mh06g6560.01_Oj02g0170100.01_Oj06g0667600.01	0.118671	0.442933	0.118563	0.453374	0	0.00902256	0	0	0.129185	0.669755	0.129056	0.6957	0	0.00907727	0	0	N	N		siimilarity pA: 1897 pB: 1791 oA1: 1853 oA2: 1771		Zs01g4945.01_Zs05g5994.01_Oj01g0624400.00_Oj05g0584200.01	species=A local conversion from=10 to=194 D=30 B=67 boot-value2=0.85 donor=NOKNOWN
Mh02g0747.01_Mh06g6557.01_Oj02g0170500.01_Oj06g0667100.01	0.102773	0.526265	0.102773	0.532048	0	0	0	0.00571429	0.110532	0.907208	0.110532	0.926849	0	0	0	0.00573617	N	N		siimilarity pAr: 0.97431946584489 pBr: 0.919876733436055 oA1r: 0.951720595788392 oA2r: 0.909604519774011		Zs01g5091.01_Zs05g5937.01_Oj01g0642000.01_Oj05g0577200.01	species=A local conversion from=974 to=1008 D=2 B=9 boot-value2=1 donor=NOKNOWN
Mh02g0748.01_Mh06g6552.01_Oj02g0170701.00_Oj06g0666800.01	0.278875	0.344231	0.278875	0.344231	0	0	0	0	0.348713	0.460716	0.348713	0.460716	0	0	0	0	N	N		Mh11g0331.01_Oj11g0124300.01_Mh12g0359.01_Oj12g0122000.01: likely gene conversion occurred in A_species between Mh11g0331.01 and Mh12g0359.01	likely converted from Mh12g0359.01 to Mh11g0331.01	Zs01g5246.01_Zs05g5908.01_Oj01g0652000.01_Oj05g0573900.01	species=A local conversion from=3 to=20 D=1 B=6 boot-value2=0.97 donor=NOKNOWN
Mh02g0751.01_Mh06g6550.01_Oj02g0171100.01_Oj06g0666600.01	0.0822534	0.473136	0.0822534	0.476425	0	0.00981461	0	0	0.0871234	0.74741	0.0871234	0.756374	0	0.0098794	0	0	N	N		1389 Mh11g0342.01_Oj11g0125601.00_Mh12g0372.01_Oj12g0123200.01		Zs01g5246.01_Zs05g5908.01_Oj01g0651932.00_Oj05g0573900.01	species=A local conversion from=507 to=520 D=0 B=6 boot-value2=0.95 donor=A_2
Mh02g0771.01_Mh06g6548.01_Oj02g0173200.01_Oj06g0666400.01	0.277516	0.344092	0.277725	0.343377	0	0.00618557	0	0	0.346553	0.460459	0.346885	0.459139	0	0.00621122	0	0	N	N		siimilarity pA: 202 pB: 189 oA1: 190 oA2: 190		Zs01g5282.01_Zs05g5897.01_Oj01g0656200.01_Oj05g0572700.01	species=A local conversion from=702 to=730 D=6 B=10 boot-value2=1 donor=NOKNOWN
Mh02g0780.01_Mh06g6440.01_Oj02g0174100.01_Oj06g0663500.00	0.280502	0.501753	0.305542	0.534544	0.025951	0.0284679	0	0	0.351306	0.829236	0.392413	0.935486	0.0264106	0.0290223	0	0	N	N		siimilarity pAr: 0.975845410628019 pBr: 0.91304347826087 oA1r: 0.917874396135266 oA2r: 0.917874396135266		Zs01g5296.01_Zs05g5862.01_Oj01g0658700.01_Oj05g0569400.01	species=A local conversion from=187 to=223 D=6 B=10.5 boot-value2=0.91 donor=NOKNOWN
Mh02g0781.01_Mh06g6439.01_Oj02g0174200.01_Oj06g0663400.01	0.0825853	0.525585	0.0836398	0.528444	0	0.00693241	0.00102599	0.00346821	0.0874962	0.904934	0.0886821	0.914547	0	0.00696465	0.00102669	0.00347625	N	N		Mh11g0342.01_Oj11g0125601.00_Mh12g0372.01_Oj12g0123200.01: likely gene conversion occurred in A_species between Mh11g0342.01 and Mh12g0372.01	likely converted from NO_KNOWN to NO_KNOWN	Zs01g5352.01_Zs05g5686.01_Oj01g0666000.01_Oj05g0549900.00	species=A local conversion from=240 to=309 D=16 B=24.5 boot-value2=1 donor=NOKNOWN
Mh02g0783.01_Mh06g6430.01_Oj02g0174400.00_Oj06g0663000.00	0.254823	0.360433	0.337901	0.445207	0.138807	0.161196	0.00166355	0.00723327	0.311369	0.491277	0.449107	0.67533	0.153496	0.181485	0.0016654	0.00726838	N	N		1390 Mh11g0343.01_Oj11g0125700.00_Mh12g0373.01_Oj12g0123300.00		Zs01g5360.01_Zs05g5817.01_Oj01g0242900.01_Oj05g0564800.01	species=A local conversion from=57 to=118 D=12 B=20 boot-value2=0.96 donor=NOKNOWN
Mh02g0786.01_Mh04g6199.01_Oj02g0175000.01_Oj04g0607583.00	0.387998	0.745578	0.357935	0.715129	0	0	0.250339	0.478952	0.546318	3.85015	0.486484	2.30132	0	0	0.304608	0.763334	N	N		siimilarity pA: 574 pB: 573 oA1: 445 oA2: 444		Zs01g5459.01_Zs05g5743.01_Oj01g0679550.00_Oj05g0557100.01	species=A local conversion from=8 to=39 D=3 B=8.5 boot-value2=1 donor=NOKNOWN
Mh02g0790.01_Mh06g6414.01_Oj02g0175400.01_Oj06g0662000.01	0.0374689	0.482676	0.0374689	0.484888	0	0	0	0.00441989	0.0384373	0.773709	0.0384373	0.779939	0	0	0	0.00443296	N	N		siimilarity pAr: 0.981196581196581 pBr: 0.979487179487179 oA1r: 0.760683760683761 oA2r: 0.758974358974359		Zs01g5467.01_Zs05g5737.01_Oj01g0680700.01_Oj05g0556600.01	species=A local conversion from=1 to=17 D=1 B=4 boot-value2=1 donor=NOKNOWN
Mh02g0791.01_Mh06g6413.01_Oj02g0175500.01_Oj06g0661900.01	0.0885108	0.520914	0.0859081	0.517059	0.00258509	0.00421348	0	0	0.0941847	0.889481	0.0912395	0.876967	0.00258956	0.00422536	0	0	N	N		Mh11g0343.01_Oj11g0125700.00_Mh12g0373.01_Oj12g0123300.00: likely gene conversion occurred in A_species between Mh11g0343.01 and Mh12g0373.01	likely converted from Mh12g0373.01 to Mh11g0343.01	Zs01g5486.01_Zs05g5719.01_Oj01g0683550.00_Oj05g0554400.01	species=A local conversion from=510 to=566 D=7 B=19.5 boot-value2=1 donor=NOKNOWN	species=A local conversion from=281 to=304 D=3 B=9 boot-value2=0.96 donor=NOKNOWN
Mh02g0793.01_Mh06g6406.01_Oj02g0175700.01_Oj06g0661400.01	0.12577	0.532764	0.137445	0.549575	0	0	0.015062	0.0306122	0.137665	0.929315	0.151826	0.989725	0	0	0.0152153	0.0312545	N	N		Mh11g0343.01_Oj11g0125700.00_Mh12g0373.01_Oj12g0123300.00: likely gene conversion occurred in C_species between Oj11g0125700.00 and Oj12g0123300.00	likely converted from Oj12g0123300.00 to Oj11g0125700.00	Zs01g5506.01_Zs05g5704.01_Oj01g0686700.00_Oj05g0552400.01	species=A local conversion from=248 to=269 D=2 B=7.5 boot-value2=1 donor=NOKNOWN
Mh02g0796.01_Mh06g6405.01_Oj02g0176000.00_Oj06g0661200.00	0.224327	0.355682	0.224327	0.355682	0	0	0	0	0.266545	0.482187	0.266545	0.482187	0	0	0	0	N	N		1391 Mh11g0356.01_Oj11g0126900.01_Mh12g0382.01_Oj12g0123700.00		Zs01g5527.01_Zs05g5694.01_Oj01g0689451.01_Oj05g0551000.01	species=A local conversion from=2463 to=2552 D=13 B=29.5 boot-value2=1 donor=NOKNOWN
Mh02g0804.01_Mh04g6175.01_Oj02g0176700.00_Oj04g0605500.01	0.176826	0.734999	0.176819	0.73357	0	0.00151458	0	0	0.201663	2.93399	0.201654	2.86573	0	0.00151611	0	0	N	N		siimilarity pA: 498 pB: 489 oA1: 102 oA2: 112		Zs01g5553.01_Zs05g5687.01_Oj01g0692700.01_Oj05g0550000.00	species=A local conversion from=291 to=300 D=0 B=3.5 boot-value2=1 donor=A_2
Mh02g0811.01_Mh06g6276.01_Oj02g0177400.01_Oj06g0658500.01	0.380447	0.581311	0.344454	0.559449	0.0484182	0.0615385	0.00440367	0	0.530834	1.11901	0.461128	1.02761	0.0500517	0.0642103	0.00441665	0	N	N		siimilarity pAr: 0.970760233918129 pBr: 0.953216374269006 oA1r: 0.198830409356725 oA2r: 0.218323586744639		Zs01g5555.01_Zs05g5686.01_Oj01g0693300.01_Oj05g0549900.00	species=A local conversion from=239 to=309 D=15 B=25 boot-value2=1 donor=NOKNOWN
Mh02g0813.01_Mh06g6258.01_Oj02g0177600.01_Oj06g0656500.01	0.0893267	0.404694	0.0893267	0.404694	0.000808407	0.00487805	0.000810811	0.00966962	0.0951103	0.581733	0.0951103	0.581733	0.000808843	0.00489398	0.000811249	0.0097325	N	N		Mh11g0356.01_Oj11g0126900.01_Mh12g0382.01_Oj12g0123700.00: likely gene conversion occurred in A_species between Mh11g0356.01 and Mh12g0382.01	likely converted from Mh11g0356.01 to Mh12g0382.01	Zs01g5563.01_Zs05g5683.01_Oj01g0693900.01_Oj05g0549600.01	species=A local conversion from=370 to=389 D=4 B=7.5 boot-value2=1 donor=NOKNOWN
Mh02g0814.01_Mh06g6256.01_Oj02g0177700.01_Oj06g0656300.01	0.269815	0.392179	0.272056	0.399776	0.00491199	0.0135287	0.0049403	0	0.334427	0.55503	0.337934	0.571125	0.00492815	0.0136523	0.00495665	0	N	N		Mh11g0356.01_Oj11g0126900.01_Mh12g0382.01_Oj12g0123700.00: likely gene conversion occurred in C_species between Oj11g0126900.01 and Oj12g0123700.00	likely converted from Oj11g0126900.01 to Oj12g0123700.00	Zs01g5624.01_Zs05g5657.01_Oj01g0700200.01_Oj05g0545200.00	species=A local conversion from=15 to=46 D=2 B=12 boot-value2=1 donor=NOKNOWN	species=A local conversion from=1 to=10 D=0 B=2 boot-value2=0.91 donor=A_1
Mh02g0815.01_Mh04g4497.01_Oj02g0177800.01_Oj04g0444200.01	0.158248	0.722098	0.155434	0.728114	0.00209717	0	0.00104149	0.00340329	0.177739	2.46852	0.174181	2.65069	0.00210011	0	0.00104221	0.00341103	N	N		1392 Mh11g0359.01_Oj11g0127600.01_Mh12g0383.01_Oj12g0123800.01		Zs01g5670.01_Zs05g5632.01_Oj01g0706500.00_Oj05g0541900.01	species=A local conversion from=318 to=397 D=10 B=30.5 boot-value2=0.96 donor=NOKNOWN
Mh02g0818.01_Mh06g6247.01_Oj02g0178100.01_Oj06g0654900.01	0.108038	0.261834	0.108038	0.261834	0	0	0	0	0.116658	0.322064	0.116658	0.322064	0	0	0	0	N	N		siimilarity pA: 898 pB: 823 oA1: 541 oA2: 586		Zs01g5673.01_Zs05g5631.01_Oj01g0706800.00_Oj05g0541800.01	species=A local conversion from=234 to=278 D=12 B=32.5 boot-value2=0.92 donor=A_1
Mh02g0823.01_Mh06g6242.01_Oj02g0178400.01_Oj06g0653900.01	0.0377754	0.228374	0.0252366	0.185567	0	0	0.0125918	0.0415225	0.03876	0.272341	0.025671	0.213189	0	0	0.0126987	0.0427162	N	N		siimilarity pAr: 0.865125240847784 pBr: 0.792870905587669 oA1r: 0.521194605009634 oA2r: 0.564547206165703		Zs01g5685.01_Zs05g5625.01_Oj01g0194200.01_Oj05g0541100.01	species=A local conversion from=824 to=1002 D=41 B=61 boot-value2=0.81 donor=NOKNOWN
Mh02g0827.01_Mh06g6238.01_Oj02g0178700.01_Oj06g0653200.01	0.356558	0.477771	0.358954	0.477771	0.00238663	0	0	0.007034	0.483855	0.760073	0.488436	0.760073	0.00239044	0	0	0.00706719	N	N		Mh11g0359.01_Oj11g0127600.01_Mh12g0383.01_Oj12g0123800.01: likely gene conversion occurred in A_species between Mh11g0359.01 and Mh12g0383.01	likely converted from Mh11g0359.01 to Mh12g0383.01	Zs01g5754.01_Zs05g5579.01_Oj01g0716800.01_Oj05g0535600.00	species=A local conversion from=971 to=1070 D=15 B=32.5 boot-value2=1 donor=NOKNOWN
Mh02g0839.01_Mh06g6226.01_Oj02g0179500.01_Oj06g0652200.01	0.175026	0.308103	0.175147	0.291556	0	0.00534759	0.00934903	0.0079929	0.199311	0.396748	0.199469	0.369176	0	0.00536675	0.00940779	0.00803579	N	N		Mh11g0359.01_Oj11g0127600.01_Mh12g0383.01_Oj12g0123800.01: likely gene conversion occurred in C_species between Oj11g0127600.01 and Oj12g0123800.01	likely converted from Oj11g0127600.01 to Oj12g0123800.01	Zs01g5814.01_Zs05g5558.01_Oj01g0721900.01_Oj05g0533100.01	species=A local conversion from=1 to=115 D=17 B=39 boot-value2=1 donor=NOKNOWN
Mh02g0840.01_Mh06g6225.01_Oj02g0179600.01_Oj06g0652100.00	0.202097	0.29648	0.202535	0.290973	0.00214733	0.00623809	0.00211715	0.00650759	0.235481	0.377275	0.236081	0.368224	0.00215041	0.00626417	0.00212014	0.00653599	N	N		1395 Mh11g0362.01_Oj11g0127900.01_Mh12g0389.01_Oj12g0124200.01		Zs01g5882.01_Zs05g5530.01_Oj01g0730900.01_Oj05g0529600.01	species=A local conversion from=1723 to=1797 D=8 B=25.5 boot-value2=1 donor=NOKNOWN
Mh02g0843.01_Mh06g6221.01_Oj02g0180000.01_Oj06g0651600.01	0.111532	0.469912	0.0930233	0.472489	0.00390117	0.00917431	0.0205361	0.033179	0.120751	0.738727	0.0993184	0.745661	0.00391135	0.00923089	0.0208225	0.0339353	N	N		siimilarity pA: 436 pB: 435 oA1: 404 oA2: 405		Zs01g5892.01_Zs05g5523.01_Oj01g0224700.01_Oj05g0528600.01	species=A local conversion from=66 to=409 D=62 B=79 boot-value2=0.96 donor=NOKNOWN
Mh02g0847.01_Mh06g6212.01_Oj02g0180400.00_Oj06g0650300.00	0.16478	0.312198	0.164717	0.309306	0.00115696	0.0095339	0.0011446	0.0131004	0.186064	0.403729	0.185983	0.398792	0.00115785	0.00959501	0.00114548	0.0132162	N	N		siimilarity pAr: 0.975391498881432 pBr: 0.973154362416107 oA1r: 0.903803131991051 oA2r: 0.906040268456376		Zs01g6038.01_Zs05g5504.01_Oj01g0192000.01_Oj05g0525900.01	species=A local conversion from=308 to=377 D=6 B=10 boot-value2=0.81 donor=NOKNOWN
Mh02g0856.01_Mh04g5901.01_Oj02g0181800.01_Oj04g0577000.01	0.182908	0.687996	0.147541	0.666667	0.0018276	0.00588813	0.0794251	0.13992	0.209664	1.86966	0.16429	1.64792	0.00182983	0.00591136	0.0839534	0.154862	N	N		Mh11g0362.01_Oj11g0127900.01_Mh12g0389.01_Oj12g0124200.01: likely gene conversion occurred in A_species between Mh11g0362.01 and Mh12g0389.01	likely converted from Mh11g0362.01 to Mh12g0389.01	Zs01g6038.01_Zs05g5504.01_Oj01g0738400.01_Oj05g0195200.01	species=A local conversion from=245 to=289 D=5 B=8.5 boot-value2=0.81 donor=NOKNOWN	species=A local conversion from=351 to=377 D=0 B=3.5 boot-value2=0.84 donor=A_1
Mh02g0861.01_Mh06g6147.01_Oj02g0182500.01_Oj06g0643100.01	0.027937	0.415909	0.027937	0.409091	0	0.00681818	0	0	0.0284706	0.606495	0.0284706	0.591343	0	0.00684936	0	0	N	N		Mh11g0362.01_Oj11g0127900.01_Mh12g0389.01_Oj12g0124200.01: likely gene conversion occurred in C_species between Oj11g0127900.01 and Oj12g0124200.01	likely converted from Oj11g0127900.01 to Oj12g0124200.01	Zs01g6080.01_Zs05g1094.01_Oj01g0188400.01_Oj05g0186300.01	species=A local conversion from=1 to=23 D=3 B=7 boot-value2=0.9 donor=NOKNOWN
Mh02g0865.01_Mh06g6178.01_Oj02g0182700.01_Oj06g0646700.01	0.173776	0.366667	0.213722	0.387029	0	0	0.0391304	0.0841996	0.197682	0.503376	0.251566	0.544313	0	0	0.0401882	0.0893124	N	N		1398 Mh11g0368.01_Oj11g0128500.01_Mh12g0393.01_Oj12g0125000.01		Zs01g6682.01_Zs05g5104.01_Oj01g0808100.01_Oj05g0492000.00	species=A local conversion from=613 to=643 D=8 B=11 boot-value2=0.99 donor=NOKNOWN
Mh02g0866.01_Mh06g6177.01_Oj02g0182800.01_Oj06g0646600.01	0.0559051	0.543546	0.0544596	0.538671	0.00145314	0.00465477	0.00290241	0.0140242	0.0580984	0.967496	0.0565381	0.949992	0.00145455	0.00466928	0.00290804	0.0141569	N	N		siimilarity pA: 899 pB: 900 oA1: 692 oA2: 693		Zs01g6912.01_Zs05g4753.01_Oj01g0835800.01_Oj05g0119400.00	species=A local conversion from=2218 to=2384 D=31 B=42.5 boot-value2=0.9 donor=NOKNOWN
Mh02g0867.01_Mh06g6172.01_Oj02g0182850.00_Oj06g0646100.01	0.342178	0.41246	0.342178	0.41246	0	0	0	0	0.456932	0.598791	0.456932	0.598791	0	0	0	0	N	N		siimilarity pAr: 0.976112920738328 pBr: 0.977198697068404 oA1r: 0.751357220412595 oA2r: 0.752442996742671		Zs01g6985.01_Zs05g4693.01_Oj01g0843800.00_Oj05g0458300.00	species=A local conversion from=38 to=125 D=21 B=28 boot-value2=1 donor=NOKNOWN
Mh02g0868.01_Mh04g6571.01_Oj02g0182900.01_Oj04g0648500.01	0.305404	0.597525	0.309562	0.597091	0.00612384	0.0109569	0.00136426	0.00434783	0.392181	1.19481	0.399227	1.19267	0.00614898	0.0110377	0.0013655	0.00436048	N	N		Mh11g0368.01_Oj11g0128500.01_Mh12g0393.01_Oj12g0125000.01: likely gene conversion occurred in A_species between Mh11g0368.01 and Mh12g0393.01	likely converted from Mh11g0368.01 to Mh12g0393.01	Zs01g7014.01_Zs05g4675.01_Oj01g0847700.01_Oj05g0456200.00	species=A local conversion from=685 to=698 D=2 B=4.5 boot-value2=1 donor=NOKNOWN
Mh02g0872.01_Mh06g6167.01_Oj02g0183900.00_Oj06g0645400.01	0.134792	0.341534	0.156954	0.351734	0.0221833	0.0481696	0	0.00587084	0.148585	0.455748	0.176101	0.474715	0.022518	0.049786	0	0.00589394	N	N		Mh11g0368.01_Oj11g0128500.01_Mh12g0393.01_Oj12g0125000.01: likely gene conversion occurred in C_species between Oj11g0128500.01 and Oj12g0125000.01	likely converted from Oj11g0128500.01 to Oj12g0125000.01	Zs01g7029.01_Zs05g4648.01_Oj01g0849600.01_Oj05g0453700.01	species=A local conversion from=414 to=479 D=9 B=23.5 boot-value2=1 donor=NOKNOWN
Mh02g0874.01_Mh06g6161.01_Oj02g0184000.01_Oj06g0644500.01	0.113037	0.476976	0.111913	0.471729	0.00136472	0.00434311	0.00136333	0.0043573	0.122521	0.757885	0.121199	0.743608	0.00136597	0.00435573	0.00136457	0.00437001	N	N		1401 Mh11g0371.01_Oj11g0128800.01_Mh12g0397.01_Oj12g0125400.01		Zs01g7043.01_Zs05g4629.01_Oj01g0851100.01_Oj05g0451900.01	species=A local conversion from=352 to=417 D=13 B=22.5 boot-value2=1 donor=NOKNOWN
Mh02g0876.01_Mh06g6158.01_Oj02g0184200.01_Oj06g0644200.01	0.00996678	0.450626	0.00996559	0.454957	0	0.004158	0	0.00837696	0.0100336	0.688784	0.0100324	0.699713	0	0.00416957	0	0.0084241	N	N		siimilarity pA: 1131 pB: 1109 oA1: 1058 oA2: 1085		Zs01g7057.01_Zs05g4621.01_Oj01g0852400.00_Oj05g0450600.01	species=A local conversion from=1 to=91 D=9 B=26.5 boot-value2=1 donor=NOKNOWN
Mh02g0877.01_Mh06g6154.01_Oj02g0184400.01_Oj06g0643800.01	0.0731854	0.580407	0.0731854	0.580407	0	0	0	0	0.0770068	1.115	0.0770068	1.115	0	0	0	0	N	N		siimilarity pAr: 0.981770833333333 pBr: 0.962673611111111 oA1r: 0.918402777777778 oA2r: 0.941840277777778		Zs01g7178.01_Zs05g4459.01_Oj01g0866100.01_Oj05g0438800.01	species=A local conversion from=417 to=606 D=29 B=59 boot-value2=0.88 donor=NOKNOWN
Mh02g0878.01_Mh06g6145.01_Oj02g0184500.01_Oj06g0642900.01	0.16043	0.616758	0.155777	0.615068	0.00238758	0.0165062	0	0	0.18051	1.29593	0.174614	1.28648	0.00239139	0.0166905	0	0	N	N		Mh11g0371.01_Oj11g0128800.01_Mh12g0397.01_Oj12g0125400.01: likely gene conversion occurred in A_species between Mh11g0371.01 and Mh12g0397.01	likely converted from Mh11g0371.01 to Mh12g0397.01	Zs01g7264.01_Zs05g4376.01_Oj01g0875300.00_Oj05g0428400.00	species=A local conversion from=103 to=140 D=5 B=12.5 boot-value2=0.98 donor=NOKNOWN	species=A local conversion from=18 to=52 D=5 B=10.5 boot-value2=0.96 donor=NOKNOWN
Mh02g0895.01_Mh06g0854.01_Oj02g0186500.01_Oj06g0166900.01	0.290028	0.778409	0.290028	0.778409	0	0	0	0	0.366681	-1	0.366681	-1	0	0	0	0	N	N		Mh11g0371.01_Oj11g0128800.01_Mh12g0397.01_Oj12g0125400.01: likely gene conversion occurred in C_species between Oj11g0128800.01 and Oj12g0125400.01	likely converted from Oj11g0128800.01 to Oj12g0125400.01	Zs01g7304.01_Zs05g4356.01_Oj01g0880200.01_Oj05g0426400.01	species=A local conversion from=11 to=68 D=6 B=21.5 boot-value2=1 donor=NOKNOWN
Mh02g0900.01_Mh06g6123.01_Oj02g0187100.00_Oj06g0638700.01	0.244122	0.476707	0.44989	0.511905	0.24413	0.270004	0.0132762	0.00964243	0.295333	0.757146	0.686944	0.860552	0.295345	0.334722	0.0133951	0.00970495	N	N		1405 Mh11g0381.01_Oj11g0129700.01_Mh12g0406.01_Oj12g0126300.00		Zs01g7332.01_Zs05g4334.01_Oj01g0883000.00_Oj05g0423500.01	species=A local conversion from=1857 to=1870 D=1 B=4 boot-value2=1 donor=NOKNOWN
Mh02g0901.01_Mh06g6119.01_Oj02g0187200.01_Oj06g0638300.01	0.128188	0.376911	0.317564	0.443176	0.00206754	0	0.238551	0.334746	0.140576	0.523692	0.412979	0.670349	0.00207039	0	0.287119	0.443387	N	N		siimilarity pA: 609 pB: 373 oA1: 304 oA2: 501		Zs01g7351.01_Zs05g4309.01_Oj01g0885300.01_Oj05g0420500.01	species=A local conversion from=1563 to=1590 D=6 B=11 boot-value2=1 donor=NOKNOWN	species=A local conversion from=1510 to=1524 D=2 B=5.5 boot-value2=1 donor=NOKNOWN
Mh02g0904.01_Mh06g6114.01_Oj02g0187500.01_Oj06g0638200.01	0.0532348	0.466586	0.0532348	0.481166	0	0	0	0.014742	0.0552185	0.729872	0.0552185	0.769486	0	0	0	0.0148888	N	N		siimilarity pAr: 0.990243902439024 pBr: 0.60650406504065 oA1r: 0.494308943089431 oA2r: 0.814634146341463		Zs01g7380.01_Zs05g4289.01_Oj01g0888600.01_Oj05g0418100.01	species=A local conversion from=401 to=464 D=7 B=17.5 boot-value2=1 donor=NOKNOWN
Mh02g0905.01_Mh06g6113.01_Oj02g0187600.01_Oj06g0638100.01	0.299347	0.560691	0.220813	0.541772	0	0.006	0.0910165	0.108025	0.382031	1.03252	0.261548	0.96108	0	0.00602413	0.0970311	0.116643	N	N		Mh11g0381.01_Oj11g0129700.01_Mh12g0406.01_Oj12g0126300.00: likely gene conversion occurred in A_species between Mh11g0381.01 and Mh12g0406.01	likely converted from Mh11g0381.01 to Mh12g0406.01	Zs01g7435.01_Zs05g5332.01_Oj01g0895600.01_Oj05g0507300.01	species=A local conversion from=681 to=764 D=6 B=26.5 boot-value2=1 donor=NOKNOWN
Mh02g0910.01_Mh04g6709.01_Oj02g0188500.01_Oj04g0663500.00	0.561061	0.598726	0.541602	0.618455	0.00234009	0	0.100465	0.162745	1.03399	1.20074	0.960468	1.30555	0.00234375	0	0.107862	0.183461	N	N		1406 Mh11g0384.01_Oj11g0130100.01_Mh12g0410.01_Oj12g0126800.01		Zs01g7822.01_Zs05g3854.01_Oj01g0934900.00_Oj05g0370900.00	species=A local conversion from=459 to=500 D=10 B=14 boot-value2=1 donor=NOKNOWN
Mh02g0916.01_Mh06g6103.01_Oj02g0189300.01_Oj06g0636700.01	0.193548	0.253874	0.192275	0.246722	0.00127904	0.00706298	0	0	0.22387	0.309932	0.222155	0.299198	0.00128014	0.00709645	0	0	N	N		siimilarity pA: 1367 pB: 1225 oA1: 1313 oA2: 1360		Zs01g7831.01_Zs05g2572.01_Oj01g0935700.01_Oj05g0301700.01	species=A local conversion from=612 to=674 D=10 B=24.5 boot-value2=1 donor=NOKNOWN
Mh02g0917.01_Mh06g6100.01_Oj02g0189400.01_Oj06g0636100.00	0.454448	0.494078	0.456201	0.49873	0.00641711	0.00511073	0.00161074	0.00504626	0.698421	0.8064	0.702884	0.820159	0.00644472	0.00512823	0.00161247	0.00506331	N	N		siimilarity pAr: 0.969503546099291 pBr: 0.868794326241135 oA1r: 0.931205673758865 oA2r: 0.964539007092199		Zs01g7978.01_Zs05g3984.01_Oj01g0957000.01_Oj05g0388400.01	species=A local conversion from=680 to=803 D=13 B=34.5 boot-value2=1 donor=NOKNOWN
Mh02g0936.01_Mh06g6909.01_Oj02g0191200.00_Oj06g0705350.00	0.0864289	0.234192	0.0493256	0.198994	0.0035447	0.00377121	0.0367484	0.0448227	0.0918279	0.280754	0.0510224	0.231246	0.00355311	0.00378073	0.0376792	0.046218	N	N		Mh11g0384.01_Oj11g0130100.01_Mh12g0410.01_Oj12g0126800.01: likely gene conversion occurred in A_species between Mh11g0384.01 and Mh12g0410.01	likely converted from Mh11g0384.01 to Mh12g0410.01	Zs01g8140.01_Zs05g0183.01_Oj01g0974500.01_Oj05g0111900.01	species=A local conversion from=552 to=594 D=4 B=12 boot-value2=1 donor=NOKNOWN
Mh02g0943.01_Mh04g4917.01_Oj02g0192100.01_Oj04g0479100.01	0.432605	0.825517	0.42709	0.829939	0.0333283	0.0497318	0.00352113	0.0126582	0.644945	-1	0.632024	-1	0.0340915	0.0514574	0.00352942	0.0127663	N	N		1414 Mh11g0397.01_Oj11g0131400.00_Mh12g0420.01_Oj12g0128200.01		Zs02g0102.01_Zs04g1750.01_Oj02g0101000.01_Oj04g0201800.00	species=A local conversion from=1108 to=1124 D=3 B=6.5 boot-value2=0.99 donor=NOKNOWN
Mh02g0946.01_Mh06g5940.01_Oj02g0192500.01_Oj06g0625700.01	0.140432	0.374435	0.13959	0.371725	0.000840454	0.0163414	0	0.00269663	0.155492	0.518732	0.154457	0.51334	0.000840925	0.016522	0	0.00270149	N	N		siimilarity pA: 1671 pB: 1539 oA1: 1078 oA2: 979		Zs02g0119.01_Zs06g0239.01_Oj02g0102800.01_Oj06g0116500.01	species=A local conversion from=1051 to=1077 D=3 B=9 boot-value2=1 donor=NOKNOWN
Mh02g0956.01_Mh06g5914.01_Oj02g0193800.01_Oj06g0622800.01	0.163121	0.485309	0.159445	0.485063	0	0	0.00371345	0.00600901	0.18394	0.781133	0.179258	0.780437	0	0	0.00372267	0.00603322	N	N		siimilarity pAr: 0.960344827586207 pBr: 0.88448275862069 oA1r: 0.619540229885058 oA2r: 0.56264367816092		Zs02g0130.01_Zs06g0167.01_Oj02g0104100.00_Oj06g0108500.01	species=A local conversion from=585 to=605 D=4 B=8 boot-value2=1 donor=NOKNOWN
Mh02g0958.01_Mh04g4928.01_Oj02g0194000.01_Oj04g0480300.01	0.515193	0.74051	0.519077	0.753874	0.0736689	0.104829	0.00108774	0.00360144	0.870982	3.27738	0.883492	-1	0.0775428	0.112919	0.00108853	0.00361012	N	N		Mh11g0397.01_Oj11g0131400.00_Mh12g0420.01_Oj12g0128200.01: likely gene conversion occurred in A_species between Mh11g0397.01 and Mh12g0420.01	likely converted from Mh12g0420.01 to Mh11g0397.01	Zs02g0417.01_Zs06g6425.01_Oj02g0135500.01_Oj06g0707200.01	species=A local conversion from=240 to=409 D=34 B=52 boot-value2=1 donor=NOKNOWN
Mh02g0960.01_Mh06g5869.01_Oj02g0194200.01_Oj06g0618100.01	0.112385	0.549665	0.110447	0.549665	0	0	0.00193611	0	0.121754	0.990063	0.119478	0.990063	0	0	0.00193861	0	N	N		Mh11g0397.01_Oj11g0131400.00_Mh12g0420.01_Oj12g0128200.01: likely gene conversion occurred in C_species between Oj11g0131400.00 and Oj12g0128200.01	likely converted from Oj12g0128200.01 to Oj11g0131400.00	Zs02g0653.01_Zs06g6225.01_Oj02g0158800.01_Oj06g0687400.01	species=A local conversion from=356 to=415 D=8 B=17.5 boot-value2=1 donor=NOKNOWN
Mh02g0961.01_Mh06g5868.01_Oj02g0194300.01_Oj06g0618000.01	0.207083	0.435871	0.373199	0.589989	0.221438	0.39346	0.00403497	0.0126316	0.242337	0.652701	0.516268	1.15862	0.262435	0.55772	0.00404586	0.0127392	N	N		1417 Mh11g0417.01_Oj11g0133500.00_Mh12g0440.01_Oj12g0130800.00		Zs02g0688.01_Zs06g6174.01_Oj02g0162200.00_Oj06g0681200.01	species=A local conversion from=728 to=745 D=1 B=4.5 boot-value2=1 donor=NOKNOWN
Mh02g0966.01_Mh06g5841.01_Oj02g0194800.01_Oj06g0614300.01	0.111872	0.479691	0.111212	0.472349	0.00155079	0.0118953	0.00387797	0.00237718	0.121151	0.76538	0.120375	0.745281	0.00155239	0.0119907	0.00388803	0.00238095	N	N		siimilarity pA: 2440 pB: 2438 oA1: 2383 oA2: 2385		Zs02g0904.01_Zs04g7343.01_Oj02g0176900.00_Oj04g0603000.00	species=A local conversion from=732 to=747 D=0 B=5.5 boot-value2=0.99 donor=A_1
Mh02g0996.01_Mh06g5807.01_Oj02g0197200.01_Oj06g0610500.01	0.202632	0.46798	0.193017	0.473039	0	0	0.00783801	0	0.236213	0.733572	0.223154	0.747148	0	0	0.00787926	0	N	N		siimilarity pAr: 0.981101728990752 pBr: 0.980297547245678 oA1r: 0.958182549256132 oA2r: 0.958986731001206		Zs02g0962.01_Zs06g5706.01_Oj02g0182100.01_Oj06g0647200.01	species=A local conversion from=1686 to=1710 D=3 B=9 boot-value2=1 donor=NOKNOWN
Mh02g0997.01_Mh06g5806.01_Oj02g0197300.00_Oj06g0610350.00	0.234784	0.383821	0.388873	0.510097	0.00223505	0.00887137	0.213935	0.251541	0.281616	0.537713	0.548133	0.85488	0.00223839	0.00892425	0.251863	0.306414	N	N		Mh11g0417.01_Oj11g0133500.00_Mh12g0440.01_Oj12g0130800.00: likely gene conversion occurred in A_species between Mh11g0417.01 and Mh12g0440.01	likely converted from Mh11g0417.01 to Mh12g0440.01	Zs02g0966.01_Zs06g5702.01_Oj02g0182700.01_Oj06g0646700.01	species=A local conversion from=270 to=283 D=0 B=4 boot-value2=0.98 donor=A_1
Mh02g1005.01_Mh06g5799.01_Oj02g0197900.01_Oj06g0609700.01	0.0779589	0.416476	0.174524	0.463542	0.136266	0.145631	0	0	0.0823153	0.607769	0.198657	0.72186	0.150384	0.161916	0	0	N	N		Mh11g0417.01_Oj11g0133500.00_Mh12g0440.01_Oj12g0130800.00: likely gene conversion occurred in C_species between Oj11g0133500.00 and Oj12g0130800.00	likely converted from Oj11g0133500.00 to Oj12g0130800.00	Zs02g0975.01_Zs06g5692.01_Oj02g0183900.00_Oj06g0645400.01	species=A local conversion from=717 to=737 D=3 B=7.5 boot-value2=0.97 donor=NOKNOWN
Mh02g1025.01_Mh06g5781.01_Oj02g0199800.01_Oj06g0607900.01	0.136258	0.577041	0.12471	0.574245	0.0253753	0.0158537	0.00213371	0.00744417	0.150374	1.10026	0.136394	1.08824	0.0258145	0.0160236	0.00213675	0.00748136	N	N		1422 Mh11g0429.01_Oj11g0135300.00_Mh12g0455.01_Oj12g0132800.01		Zs02g1004.01_Zs06g5646.01_Oj02g0187200.01_Oj06g0638300.01	species=A local conversion from=391 to=644 D=46 B=78 boot-value2=0.99 donor=NOKNOWN
Mh02g1026.01_Mh06g5780.01_Oj02g0199900.01_Oj06g0607800.01	0.0342566	0.699766	0.0360787	0.686916	0.0010929	0.00701754	0.00109369	0.0140023	0.0350636	2.02754	0.0369754	1.8567	0.00109369	0.00705058	0.00109449	0.0141347	N	N		siimilarity pA: 1327 pB: 939 oA1: 943 oA2: 881		Zs02g1067.01_Zs06g5385.01_Oj02g0194300.01_Oj06g0618000.01	species=A local conversion from=189 to=326 D=28 B=42 boot-value2=1 donor=NOKNOWN
Mh02g1028.01_Mh06g5776.01_Oj02g0200300.01_Oj06g0607000.01	0.244996	0.778541	0.245489	0.777366	0.00325556	0.00612557	0	0.00986842	0.296631	-1	0.297362	-1	0.00326265	0.00615073	0	0.00993392	N	N		siimilarity pAr: 0.947180585296217 pBr: 0.670235546038544 oA1r: 0.673090649536046 oA2r: 0.628836545324768		Zs02g1104.01_Zs06g5328.01_Oj02g0197300.00_Oj06g0610350.00	species=A local conversion from=789 to=1226 D=103 B=136 boot-value2=1 donor=NOKNOWN
Mh02g1030.01_Mh06g5773.01_Oj02g0200800.01_Oj06g0606800.01	0.248667	0.617086	0.245065	0.61342	0.0035517	0.00409277	0.00237014	0.00407886	0.302102	1.29778	0.296733	1.27737	0.00356013	0.00410398	0.00237389	0.00408999	N	N		Mh11g0429.01_Oj11g0135300.00_Mh12g0455.01_Oj12g0132800.01: likely gene conversion occurred in A_species between Mh11g0429.01 and Mh12g0455.01	likely converted from Mh12g0455.01 to Mh11g0429.01	Zs02g1111.01_Zs06g5320.01_Oj02g0197900.01_Oj06g0609700.01	species=A local conversion from=354 to=456 D=19 B=31 boot-value2=1 donor=NOKNOWN
Mh02g1031.01_Mh06g5767.01_Oj02g0200900.01_Oj06g0605900.01	0.17943	0.459611	0.179068	0.458529	0.00362538	0.00648181	0.000724375	0.00433369	0.205078	0.711638	0.204602	0.708849	0.00363417	0.00650999	0.000724725	0.00434626	N	N		1423 Mh11g0435.01_Oj11g0136800.01_Mh12g0463.01_Oj12g0133700.00		Zs02g1306.01_Zs06g4859.01_Oj02g0220100.00_Oj06g0572300.00	species=A local conversion from=1226 to=1305 D=19 B=29.5 boot-value2=1 donor=NOKNOWN	species=A local conversion from=1431 to=1467 D=7 B=14 boot-value2=1 donor=NOKNOWN
Mh02g1036.01_Mh06g5750.01_Oj02g0201300.01_Oj06g0604600.01	0.261264	0.285934	0.264937	0.295209	0.00734169	0.0268857	0	0	0.321188	0.360035	0.326845	0.375176	0.00737786	0.0273795	0	0	N	N		siimilarity pA: 530 pB: 437 oA1: 350 oA2: 335		Zs02g1306.01_Zs06g4859.01_Oj02g0220000.00_Oj06g0572300.00	species=A local conversion from=1279 to=1470 D=56 B=66 boot-value2=1 donor=NOKNOWN	species=A local conversion from=1240 to=1254 D=2 B=6 boot-value2=0.95 donor=NOKNOWN
Mh02g1037.01_Mh06g5749.01_Oj02g0201500.00_Oj06g0604500.01	0.0896672	0.413415	0.0879233	0.410785	0.00762527	0.016469	0.000872473	0.00262582	0.0954969	0.600917	0.0935188	0.595079	0.0076643	0.0166525	0.000872981	0.00263043	N	N		siimilarity pAr: 0.981481481481482 pBr: 0.809259259259259 oA1r: 0.648148148148148 oA2r: 0.62037037037037		Zs02g1517.01_Zs06g4614.01_Oj02g0232000.01_Oj06g0553100.01	species=A local conversion from=213 to=470 D=58 B=87 boot-value2=0.89 donor=NOKNOWN
Mh02g1043.01_Mh06g5745.01_Oj02g0202000.00_Oj06g0604000.01	0.1893	0.518519	0.201232	0.496894	0.00408998	0	0.0123967	0.0731707	0.218166	0.88168	0.234298	0.8147	0.00410117	0	0.0125003	0.0769906	N	N		Mh11g0435.01_Oj11g0136800.01_Mh12g0463.01_Oj12g0133700.00: likely gene conversion occurred in A_species between Mh11g0435.01 and Mh12g0463.01	likely converted from Mh12g0463.01 to Mh11g0435.01	Zs02g1525.01_Zs06g4610.01_Oj02g0233100.01_Oj06g0552400.01	species=A local conversion from=1011 to=1142 D=25 B=46 boot-value2=1 donor=NOKNOWN
Mh02g1045.01_Mh06g5743.01_Oj02g0202200.01_Oj06g0603600.01	0.167017	0.553097	0.163947	0.55212	0.00157439	0.00535236	0.0015827	0.0157756	0.188937	1.00302	0.184998	0.99931	0.00157604	0.00537155	0.00158437	0.0159439	N	N		Mh11g0435.01_Oj11g0136800.01_Mh12g0463.01_Oj12g0133700.00: likely gene conversion occurred in C_species between Oj11g0136800.01 and Oj12g0133700.00	likely converted from Oj12g0133700.00 to Oj11g0136800.01	Zs02g1723.01_Zs06g4381.01_Oj02g0255000.01_Oj06g0527100.01	species=A local conversion from=1040 to=1126 D=15 B=28 boot-value2=1 donor=NOKNOWN
Mh02g1048.01_Mh06g5735.01_Oj02g0202500.01_Oj06g0602600.01	0.025	0.568182	0.025	0.613636	0	0.0227273	0	0.0227273	0.0254262	1.0628	0.0254262	1.27856	0	0.0230787	0	0.0230787	N	N		1430 Mh11g0452.01_Oj11g0138900.01_Mh12g0478.01_Oj12g0135500.00		Zs02g3139.01_Zs04g3374.01_Oj02g0465500.01_Oj04g0303950.01	species=A local conversion from=342 to=369 D=4 B=9.5 boot-value2=0.86 donor=NOKNOWN
Mh02g1059.01_Mh06g0522.01_Oj02g0203700.01_Oj06g0141200.01	0.2371	0.617872	0.23408	0.617872	0.003	0	0	0	0.284995	1.30223	0.280591	1.30223	0.00300602	0	0	0	N	N		siimilarity pA: 1009 pB: 533 oA1: 224 oA2: 207		Zs02g3184.01_Zs04g3448.01_Oj02g0469600.01_Oj04g0311400.01	species=A local conversion from=69 to=342 D=47 B=89.5 boot-value2=1 donor=NOKNOWN
Mh02g1066.01_Mh06g5717.01_Oj02g0204500.01_Oj06g0600700.01	0.271556	0.440806	0.26825	0.450401	0.0188828	0.0420631	0.0172739	0.047379	0.337151	0.664578	0.331987	0.688221	0.0191245	0.0432887	0.0174759	0.0489417	N	N		siimilarity pAr: 0.950094161958569 pBr: 0.501883239171375 oA1r: 0.210922787193974 oA2r: 0.194915254237288		Zs02g3215.01_Zs04g3882.01_Oj02g0473200.01_Oj04g0334951.01	species=A local conversion from=267 to=318 D=2 B=9 boot-value2=0.82 donor=NOKNOWN
Mh02g1068.01_Mh06g5715.01_Oj02g0204700.00_Oj06g0600400.01	0.106755	0.291456	0.106312	0.287789	0.000856164	0.00759494	0	0.0050399	0.115161	0.369013	0.114644	0.36304	0.000856653	0.00763365	0	0.00505691	N	N		Mh11g0452.01_Oj11g0138900.01_Mh12g0478.01_Oj12g0135500.00: likely gene conversion occurred in A_species between Mh11g0452.01 and Mh12g0478.01	likely converted from Mh12g0478.01 to Mh11g0452.01	Zs02g3226.01_Zs04g3883.01_Oj02g0474700.01_Oj04g0337201.00	species=A local conversion from=1406 to=1495 D=13 B=27.5 boot-value2=1 donor=NOKNOWN	species=A local conversion from=1311 to=1334 D=4 B=7.5 boot-value2=0.82 donor=NOKNOWN
Mh02g1073.01_Mh06g5713.01_Oj02g0205300.01_Oj06g0600100.01	0.0609337	0.480791	0.0599039	0.477401	0	0.0034188	0.00309757	0.00336134	0.0635518	0.768439	0.0624317	0.759054	0	0.00342662	0.00310399	0.0033689	N	N		Mh11g0452.01_Oj11g0138900.01_Mh12g0478.01_Oj12g0135500.00: likely gene conversion occurred in C_species between Oj11g0138900.01 and Oj12g0135500.00	likely converted from Oj12g0135500.00 to Oj11g0138900.01	Zs02g3257.01_Zs04g3973.01_Oj02g0479300.01_Oj04g0346800.01	species=A local conversion from=26 to=88 D=9 B=23 boot-value2=1 donor=NOKNOWN
Mh02g1074.01_Mh06g5698.01_Oj02g0205400.01_Oj06g0598900.01	0.0751328	0.479505	0.0738733	0.483404	0	0.00424929	0.00127632	0.012685	0.079168	0.764866	0.0777695	0.775754	0	0.00426138	0.00127741	0.0127935	N	N		1431 Mh11g0453.01_Oj11g0138900.01_Mh12g0481.01_Oj12g0135800.01		Zs02g3568.01_Zs04g4772.01_Oj02g0507400.01_Oj04g0386500.01	species=A local conversion from=9 to=33 D=3 B=8.5 boot-value2=0.97 donor=NOKNOWN
Mh02g1075.01_Mh06g5697.01_Oj02g0205500.01_Oj06g0598800.01	0.108056	0.392127	0.108872	0.387465	0.000867867	0.00763845	0.000859537	0.0131033	0.116679	0.554922	0.117634	0.545214	0.00086837	0.00767761	0.00086003	0.0132191	N	N		siimilarity pA: 946 pB: 636 oA1: 153 oA2: 113		Zs02g3742.01_Zs04g4830.01_Oj02g0514500.01_Oj04g0394100.00	species=A local conversion from=18 to=160 D=43 B=49.5 boot-value2=1 donor=NOKNOWN	species=A local conversion from=198 to=227 D=7 B=13 boot-value2=0.97 donor=NOKNOWN
Mh02g1100.01_Mh06g5678.01_Oj02g0208600.01_Oj06g0595900.01	0.34017	0.735632	0.392969	0.781898	0.00326043	0.0108352	0.0618117	0.122405	0.453247	2.96631	0.556689	-1	0.00326753	0.0109142	0.064508	0.133633	N	N		siimilarity pAr: 0.964322120285423 pBr: 0.648318042813456 oA1r: 0.155963302752294 oA2r: 0.115188583078491		Zs02g3917.01_Zs04g4967.01_Oj02g0534400.01_Oj04g0413500.01	species=A local conversion from=633 to=652 D=1 B=4 boot-value2=0.92 donor=A_1
Mh02g1108.01_Mh06g0547.01_Oj02g0209100.01_Oj06g0143900.01	0.117387	0.703182	0.1202	0.699919	0.00768335	0.0145161	0	0	0.12766	2.08035	0.131003	2.02983	0.00772298	0.0146584	0	0	N	N		Mh11g0453.01_Oj11g0138900.01_Mh12g0481.01_Oj12g0135800.01: likely gene conversion occurred in A_species between Mh11g0453.01 and Mh12g0481.01	likely converted from Mh12g0481.01 to Mh11g0453.01	Zs02g3960.01_Zs04g4994.01_Oj02g0537700.01_Oj04g0416400.01	species=A local conversion from=287 to=347 D=8 B=20.5 boot-value2=0.98 donor=NOKNOWN
Mh02g1157.01_Mh06g5507.01_Oj02g0214400.01_Oj06g0583900.01	0.229172	0.39142	0.228392	0.387483	0	0.0217279	0	0.00658979	0.27349	0.553441	0.272367	0.545252	0	0.0220488	0	0.00661891	N	N		Mh11g0453.01_Oj11g0138900.01_Mh12g0481.01_Oj12g0135800.01: likely gene conversion occurred in C_species between Oj11g0138900.01 and Oj12g0135800.01	likely converted from Oj12g0135800.01 to Oj11g0138900.01	Zs02g4228.01_Zs04g5201.01_Oj02g0551600.01_Oj04g0433300.00	species=A local conversion from=490 to=584 D=23 B=32 boot-value2=1 donor=NOKNOWN
Mh02g1190.01_Mh06g5333.01_Oj02g0217600.01_Oj06g0574500.01	0.0147747	0.464963	0.0147747	0.460016	0	0.00497512	0	0	0.0149222	0.72559	0.0149222	0.712687	0	0.0049917	0	0	N	N		1436 Mh11g0465.01_Oj11g0140600.01_Mh12g0493.01_Oj12g0137100.01		Zs02g4415.01_Zs04g5503.01_Oj02g0573200.01_Oj04g0452100.01	species=A local conversion from=436 to=533 D=19 B=29.5 boot-value2=0.98 donor=NOKNOWN
Mh02g1204.01_Mh06g5318.01_Oj02g0219200.01_Oj06g0573600.01	0.12445	0.452566	0.125312	0.458276	0	0.00552995	0.000881446	0.00273598	0.136081	0.693662	0.137115	0.708199	0	0.00555044	0.000881964	0.00274098	N	N		siimilarity pA: 819 pB: 712 oA1: 712 oA2: 601		Zs02g4689.01_Zs04g5925.01_Oj02g0597700.00_Oj04g0483000.01	species=A local conversion from=288 to=325 D=2 B=13.5 boot-value2=0.89 donor=NOKNOWN
Mh02g1206.01_Mh06g5315.01_Oj02g0219800.01_Oj06g0572400.01	0.150547	0.256471	0.148906	0.251567	0	0	0.00167504	0.0142857	0.168041	0.313868	0.165992	0.306454	0	0	0.00167692	0.0144235	N	N		siimilarity pAr: 0.982014388489209 pBr: 0.853717026378897 oA1r: 0.853717026378897 oA2r: 0.720623501199041		Zs02g4829.01_Zs04g6000.01_Oj02g0604300.01_Oj04g0490600.01	species=A local conversion from=804 to=874 D=4 B=21 boot-value2=1 donor=NOKNOWN
Mh02g1208.01_Mh06g5314.01_Oj02g0220100.00_Oj06g0572300.00	0.236327	0.687856	0.310069	0.663555	0.0320809	0.190034	0.1254	0.189834	0.283865	1.86797	0.400092	1.62043	0.0327873	0.219148	0.137221	0.21888	N	N		Mh11g0465.01_Oj11g0140600.01_Mh12g0493.01_Oj12g0137100.01: likely gene conversion occurred in A_species between Mh11g0465.01 and Mh12g0493.01	likely converted from Mh12g0493.01 to Mh11g0465.01	Zs02g4855.01_Zs04g6050.01_Oj02g0607700.01_Oj04g0496150.00	species=A local conversion from=315 to=476 D=23 B=53.5 boot-value2=0.97 donor=NOKNOWN
Mh02g1214.01_Mh06g5300.01_Oj02g0221100.00_Oj06g0570900.00	0.268649	0.443373	0.273321	0.439918	0.012462	0.0196762	0.00667656	0.0209016	0.332607	0.670831	0.339922	0.662428	0.0125667	0.0199389	0.00670645	0.0211984	N	N		1442 Mh11g0475.01_Oj11g0141400.01_Mh12g0503.01_Oj12g0138050.00		Zs02g4900.01_Zs04g6083.01_Oj02g0611500.01_Oj04g0499300.01	species=A local conversion from=21 to=50 D=2 B=10 boot-value2=1 donor=NOKNOWN
Mh02g1221.01_Mh06g5255.01_Oj02g0221500.01_Oj06g0566100.01	0.0950026	0.532787	0.0950026	0.528316	0	0.0132939	0	0.00451128	0.101581	0.929396	0.101581	0.914115	0	0.0134132	0	0.0045249	N	N		siimilarity pA: 531 pB: 530 oA1: 191 oA2: 195		Zs02g4988.01_Zs04g6269.01_Oj02g0621300.01_Oj04g0512200.01	species=A local conversion from=282 to=292 D=1 B=3.5 boot-value2=0.92 donor=NOKNOWN
Mh02g1222.01_Mh04g6883.01_Oj02g0221800.00_Oj04g0681500.01	0.473331	0.639041	0.464661	0.597482	0.0454359	0.0928668	0.00486964	0	0.747937	1.43318	0.724796	1.19459	0.0468705	0.0991398	0.00488551	0	N	N		siimilarity pAr: 0.951612903225806 pBr: 0.949820788530466 oA1r: 0.342293906810036 oA2r: 0.349462365591398		Zs02g5010.01_Zs04g6306.01_Oj02g0624300.01_Oj04g0517100.01	species=A local conversion from=1 to=13 D=1 B=4 boot-value2=1 donor=NOKNOWN
Mh02g1267.01_Mh06g5133.01_Oj02g0226600.01_Oj06g0562300.00	0.402337	0.500855	0.402569	0.5	0.000861203	0	0	0	0.57663	0.82653	0.577131	0.823959	0.000861698	0	0	0	N	N		Mh11g0475.01_Oj11g0141400.01_Mh12g0503.01_Oj12g0138050.00: likely gene conversion occurred in A_species between Mh11g0475.01 and Mh12g0503.01	likely converted from Mh11g0475.01 to Mh12g0503.01	Zs02g5022.01_Zs04g6313.01_Oj02g0626400.01_Oj04g0518100.01	species=A local conversion from=146 to=376 D=13 B=27.5 boot-value2=0.81 donor=NOKNOWN
Mh02g1268.01_Mh06g5132.01_Oj02g0226801.00_Oj06g0562200.01	0.171939	0.231472	0.204851	0.269153	0.0625703	0.0428714	0.00222387	0.00616016	0.195295	0.27681	0.23926	0.333393	0.0653352	0.0441455	0.00222717	0.0061856	N	N		Mh11g0475.01_Oj11g0141400.01_Mh12g0503.01_Oj12g0138050.00: likely gene conversion occurred in C_species between Oj11g0141400.01 and Oj12g0138050.00	likely converted from Oj11g0141400.01 to Oj12g0138050.00	Zs02g5023.01_Zs04g6313.01_Oj02g0626600.00_Oj04g0518100.01	species=A local conversion from=41 to=154 D=18 B=42 boot-value2=1 donor=NOKNOWN
Mh02g1269.01_Mh04g5595.01_Oj02g0226900.01_Oj04g0547900.01	0.605229	0.631228	0.605469	0.630428	0	0	0.0023636	0	1.23369	1.38215	1.23494	1.37712	0	0	0.00236733	0	N	N		1444 Mh11g0480.01_Oj11g0141900.00_Mh12g0505.01_Oj12g0138500.01		Zs02g5040.01_Zs04g6329.01_Oj02g0628600.01_Oj04g0519700.01	species=A local conversion from=1058 to=1141 D=10 B=24.5 boot-value2=1 donor=NOKNOWN
Mh02g1271.01_Mh06g5103.01_Oj02g0227100.01_Oj06g0559400.01	0.444013	0.648678	0.444013	0.655154	0	0	0	0.00610376	0.672399	1.50133	0.672399	1.55086	0	0	0	0.00612874	N	N		siimilarity pA: 964 pB: 823 oA1: 846 oA2: 953		Zs02g5091.01_Zs04g6368.01_Oj02g0634100.00_Oj04g0525100.01	species=A local conversion from=1 to=14 D=3 B=7.5 boot-value2=0.98 donor=A_2
Mh02g1273.01_Mh06g5100.01_Oj02g0227400.01_Oj06g0558766.00	0.160621	0.591466	0.159202	0.585342	0.00190961	0.00580271	0	0	0.180753	1.16558	0.17895	1.13715	0.00191205	0.00582527	0	0	N	N		siimilarity pAr: 0.988717948717949 pBr: 0.844102564102564 oA1r: 0.867692307692308 oA2r: 0.977435897435897		Zs02g5204.01_Zs04g8018.01_Oj02g0638900.01_Oj04g0678300.01	species=A local conversion from=36 to=109 D=11 B=23 boot-value2=1 donor=NOKNOWN	species=A local conversion from=1545 to=1561 D=2 B=5.5 boot-value2=1 donor=NOKNOWN	species=A local conversion from=8 to=18 D=3 B=5.5 boot-value2=0.93 donor=NOKNOWN
Mh02g1302.01_Mh06g5062.01_Oj02g0229600.00_Oj06g0554700.01	0.13907	0.558546	0.140236	0.559299	0	0.00808625	0.00244698	0.00403769	0.153818	1.02407	0.155251	1.02703	0	0.00813016	0.00245098	0.00404859	N	N		Mh11g0480.01_Oj11g0141900.00_Mh12g0505.01_Oj12g0138500.01: likely gene conversion occurred in A_species between Mh11g0480.01 and Mh12g0505.01	likely converted from Mh11g0480.01 to Mh12g0505.01	Zs02g5204.01_Zs04g6405.01_Oj02g0638900.01_Oj04g0529400.01	species=A local conversion from=1 to=40 D=13 B=24.5 boot-value2=1 donor=A_1
Mh02g1410.01_Mh06g4952.01_Oj02g0232000.01_Oj06g0553100.01	0.160732	0.353085	0.430648	0.639775	0.00245801	0.00718563	0.377457	0.484036	0.180895	0.477263	0.640335	1.43816	0.00246205	0.00722027	0.52479	0.777534	N	N		1450 Mh11g0492.01_Oj11g0143600.00_Mh12g0519.01_Oj12g0139700.00		Zs02g5205.01_Zs04g6406.01_Oj02g0639000.01_Oj04g0529500.01	species=A local conversion from=348 to=367 D=1 B=6.5 boot-value2=1 donor=NOKNOWN
Mh02g1418.01_Mh06g4948.01_Oj02g0233100.01_Oj06g0552400.01	0.240506	0.501597	0.308416	0.531351	0.00225585	0.0155996	0.0850601	0.0918335	0.289992	0.828767	0.39728	0.924454	0.00225925	0.0157641	0.0902824	0.0979614	N	N		siimilarity pA: 547 pB: 594 oA1: 525 oA2: 488		Zs02g5238.01_Zs04g6449.01_Oj02g0642700.01_Oj04g0534100.01	species=A local conversion from=1075 to=1104 D=3 B=10 boot-value2=1 donor=NOKNOWN
Mh02g1432.01_Mh06g4940.01_Oj02g0234700.01_Oj06g0551500.01	0.281978	0.339884	0.276031	0.34299	0	0	0.00855049	0.0455607	0.353668	0.452726	0.344199	0.458426	0	0	0.0085996	0.0470033	N	N		siimilarity pAr: 0.880837359098229 pBr: 0.956521739130435 oA1r: 0.845410628019324 oA2r: 0.785829307568438		Zs02g5399.01_Zs04g6559.01_Oj02g0655200.01_Oj04g0547600.01	species=A local conversion from=68 to=87 D=0 B=5.5 boot-value2=1 donor=A_2
Mh02g1442.01_Mh06g4905.01_Oj02g0236000.01_Oj06g0548000.01	0.0649558	0.442837	0.0649558	0.442837	0.00202463	0.00330943	0.00100705	0.010101	0.0679424	0.669522	0.0679424	0.669522	0.00202737	0.00331675	0.00100773	0.0101696	N	N		Mh11g0492.01_Oj11g0143600.00_Mh12g0519.01_Oj12g0139700.00: likely gene conversion occurred in A_species between Mh11g0492.01 and Mh12g0519.01	likely converted from Mh12g0519.01 to Mh11g0492.01	Zs02g5443.01_Zs04g6613.01_Oj02g0661100.01_Oj04g0554000.00	species=A local conversion from=875 to=917 D=7 B=17 boot-value2=1 donor=NOKNOWN
Mh02g1444.01_Mh06g4904.01_Oj02g0236200.01_Oj06g0547900.01	0.057399	0.55364	0.0584866	0.550729	0.00221811	0.00356718	0.00110885	0.0107079	0.0597144	1.00509	0.060893	0.994055	0.0022214	0.00357569	0.00110967	0.0107851	N	N		Mh11g0492.01_Oj11g0143600.00_Mh12g0519.01_Oj12g0139700.00: likely gene conversion occurred in C_species between Oj11g0143600.00 and Oj12g0139700.00	likely converted from Oj12g0139700.00 to Oj11g0143600.00	Zs02g5682.01_Zs04g6985.01_Oj02g0683500.01_Oj04g0581400.01	species=A local conversion from=785 to=870 D=22 B=30 boot-value2=1 donor=NOKNOWN	species=A local conversion from=661 to=680 D=2 B=8 boot-value2=0.86 donor=NOKNOWN
Mh02g1462.01_Mh04g6122.01_Oj02g0238500.01_Oj04g0599400.01	0.023088	0.0577778	0.159229	0.266787	0.158959	0.211538	0.00578174	0.0132646	0.0234509	0.0601246	0.178983	0.329712	0.178641	0.248518	0.00580414	0.0133833	N	N		1455 Mh11g0507.01_Oj11g0145700.00_Mh12g0554.01_Oj12g0143200.01		Zs02g5689.01_Zs04g6993.01_Oj02g0684400.01_Oj04g0583200.01	species=A local conversion from=458 to=491 D=9 B=13.5 boot-value2=0.98 donor=NOKNOWN
Mh02g1482.01_Mh06g4869.01_Oj02g0241100.01_Oj06g0544100.01	0.232287	0.421943	0.23168	0.427192	0.00142942	0.00390752	0.00324285	0.0124204	0.277989	0.620164	0.277111	0.632262	0.00143079	0.00391774	0.00324988	0.0125244	N	N		siimilarity pA: 1018 pB: 995 oA1: 952 oA2: 992		Zs02g6224.01_Zs06g1730.01_Oj02g0734500.00_Oj06g0254700.01	species=A local conversion from=531 to=569 D=8 B=16 boot-value2=1 donor=NOKNOWN
Mh02g1483.01_Mh06g4864.01_Oj02g0241200.00_Oj06g0543200.01	0.346319	0.521957	0.344963	0.517768	0.00431624	0.014022	0.00426257	0.00877193	0.464586	0.892904	0.462071	0.879251	0.0043287	0.0141547	0.00427473	0.00882363	N	N		siimilarity pAr: 0.96952380952381 pBr: 0.947619047619048 oA1r: 0.906666666666667 oA2r: 0.944761904761905		Zs02g6258.01_Zs06g1674.01_Oj02g0738600.01_Oj06g0247900.01	species=A local conversion from=1 to=78 D=6 B=22.5 boot-value2=1 donor=NOKNOWN
Mh02g1617.01_Mh06g4828.01_Oj02g0247200.01_Oj06g0538000.01	0.0353314	0.47525	0.0353382	0.47494	0	0.00523903	0	0	0.0361907	0.753158	0.0361978	0.752314	0	0.00525741	0	0	N	N		Mh11g0507.01_Oj11g0145700.00_Mh12g0554.01_Oj12g0143200.01: likely gene conversion occurred in A_species between Mh11g0507.01 and Mh12g0554.01	likely converted from Mh11g0507.01 to Mh12g0554.01	Zs02g6267.01_Zs06g1667.01_Oj02g0739400.01_Oj06g0247000.01	species=A local conversion from=1 to=95 D=6 B=22.5 boot-value2=1 donor=NOKNOWN
Mh02g1626.01_Mh06g4791.01_Oj02g0248200.00_Oj06g0534950.00	0.381481	0.712963	0.4	0.611111	0.111111	0.333333	0	0	0.532937	2.25612	0.571605	1.2648	0.120257	0.44084	0	0	N	N		Mh11g0507.01_Oj11g0145700.00_Mh12g0554.01_Oj12g0143200.01: likely gene conversion occurred in C_species between Oj11g0145700.00 and Oj12g0143200.01	likely converted from Oj11g0145700.00 to Oj12g0143200.01	Zs02g6300.01_Zs06g1532.01_Oj02g0743600.00_Oj06g0232000.01	species=A local conversion from=446 to=464 D=3 B=6.5 boot-value2=0.84 donor=NOKNOWN
Mh02g1675.01_Mh06g4718.01_Oj02g0254700.01_Oj06g0528600.01	0.0817232	0.494787	0.144025	0.532946	0.0727618	0.100856	0	0	0.086528	0.80848	0.159926	0.929944	0.0765376	0.108314	0	0	N	N		1458 Mh11g0512.01_Oj11g0146800.00_Mh12g0560.01_Oj12g0143800.01		Zs02g6301.01_Zs06g1530.01_Oj02g0743700.01_Oj06g0231600.01	species=A local conversion from=552 to=648 D=8 B=33 boot-value2=1 donor=NOKNOWN
Mh02g1679.01_Mh06g4701.01_Oj02g0255000.01_Oj06g0527100.01	0.161596	0.518995	0.258077	0.562296	0.100698	0.159227	0	0.0227129	0.181994	0.883227	0.316314	1.03891	0.108131	0.178981	0	0.023064	N	N		siimilarity pA: 962 pB: 987 oA1: 894 oA2: 920		Zs02g6318.01_Zs06g1497.01_Oj02g0745400.01_Oj06g0227250.00	species=A local conversion from=1437 to=1465 D=4 B=9 boot-value2=1 donor=NOKNOWN
Mh02g1685.01_Mh04g6546.01_Oj02g0255700.01_Oj04g0645100.01	0.35631	0.640664	0.358116	0.639451	0.00415704	0.0281588	0.0013852	0.00216841	0.483382	1.44424	0.48683	1.43596	0.00416861	0.0287011	0.00138648	0.00217155	N	N		siimilarity pAr: 0.937621832358674 pBr: 0.961988304093567 oA1r: 0.871345029239766 oA2r: 0.896686159844055		Zs02g6341.01_Zs06g1479.01_Oj02g0749300.01_Oj06g0225800.01	species=A local conversion from=1 to=40 D=4 B=14.5 boot-value2=0.91 donor=NOKNOWN
Mh02g1702.01_Mh06g4675.01_Oj02g0257500.00_Oj06g0526100.01	0.360486	0.413414	0.361371	0.414152	0	0.0131651	0.00358494	0.00989555	0.49138	0.600915	0.493087	0.602562	0	0.013282	0.00359354	0.00996141	N	N		Mh11g0512.01_Oj11g0146800.00_Mh12g0560.01_Oj12g0143800.01: likely gene conversion occurred in A_species between Mh11g0512.01 and Mh12g0560.01	likely converted from Mh11g0512.01 to Mh12g0560.01	Zs02g6363.01_Zs06g1455.01_Oj02g0751800.01_Oj06g0223200.00	species=A local conversion from=350 to=418 D=14 B=21.5 boot-value2=1 donor=NOKNOWN
Mh02g1710.01_Mh06g4662.01_Oj02g0258300.01_Oj06g0524300.01	0.221391	0.513846	0.221239	0.512067	0	0.00350058	0.00217529	0.00528945	0.262368	0.866692	0.262152	0.861062	0	0.00350878	0.00217845	0.00530819	N	N		Mh11g0512.01_Oj11g0146800.00_Mh12g0560.01_Oj12g0143800.01: likely gene conversion occurred in C_species between Oj11g0146800.00 and Oj12g0143800.01	likely converted from Oj11g0146800.00 to Oj12g0143800.01	Zs02g6370.01_Zs06g1444.01_Oj02g0752800.01_Oj06g0222400.01	species=A local conversion from=5 to=19 D=0 B=4.5 boot-value2=0.91 donor=A_1
Mh02g1714.01_Mh06g4647.01_Oj02g0258800.01_Oj06g0523300.01	0.252259	0.336114	0.24302	0.349584	0.00953137	0.0138568	0	0	0.307496	0.445863	0.293701	0.470677	0.00959246	0.0139864	0	0	N	N		1472 Mh11g0555.01_Oj11g0151300.01_Mh12g0603.01_Oj12g0150100.01		Zs02g6371.01_Zs06g1443.01_Oj02g0753000.01_Oj06g0222100.00	species=A local conversion from=252 to=617 D=74 B=133.5 boot-value2=1 donor=NOKNOWN
Mh02g1717.01_Mh06g4637.01_Oj02g0259100.01_Oj06g0162550.00	0.208829	0.524904	0.695564	0.752437	0.00841696	0.0183861	0.670036	0.779401	0.244753	0.90266	1.96728	-1	0.00846455	0.0186152	1.67887	-1	N	N		siimilarity pA: 436 pB: 433 oA1: 377 oA2: 377		Zs02g6382.01_Zs06g1436.01_Oj02g0754000.01_Oj06g0221100.01	species=A local conversion from=441 to=543 D=19 B=30.5 boot-value2=1 donor=NOKNOWN
Mh02g1726.01_Mh06g4448.01_Oj02g0260500.00_Oj06g0507900.01	0.303766	0.518081	0.302522	0.527905	0.00396214	0	0.00393744	0.00462784	0.389421	0.880265	0.387334	0.912727	0.00397264	0	0.00394781	0.00464218	N	N		siimilarity pAr: 0.968888888888889 pBr: 0.962222222222222 oA1r: 0.837777777777778 oA2r: 0.837777777777778		Zs02g6450.01_Zs06g1362.01_Oj02g0763800.01_Oj06g0212600.00	species=A local conversion from=168 to=251 D=10 B=19.5 boot-value2=1 donor=NOKNOWN
Mh02g1730.01_Mh06g4438.01_Oj02g0260700.01_Oj06g0507400.01	0.096687	0.542832	0.0990674	0.541129	0.00161638	0.0107914	0	0.0131694	0.103513	0.964907	0.10625	0.958769	0.00161812	0.0108698	0	0.0132864	N	N		Mh11g0555.01_Oj11g0151300.01_Mh12g0603.01_Oj12g0150100.01: likely gene conversion occurred in A_species between Mh11g0555.01 and Mh12g0603.01	likely converted from NO_KNOWN to NO_KNOWN	Zs02g6450.01_Zs06g1259.01_Oj02g0763200.01_Oj06g0212400.00	species=A local conversion from=1101 to=1110 D=0 B=2 boot-value2=0.9 donor=A_1
Mh02g1740.01_Mh06g4421.01_Oj02g0264300.01_Oj06g0506000.01	0.256925	0.534358	0.254031	0.532011	0.00508834	0.0054225	0.00169707	0.0162382	0.314559	0.93484	0.31017	0.926721	0.00510568	0.0054422	0.001699	0.0164165	N	N		Mh11g0555.01_Oj11g0151300.01_Mh12g0603.01_Oj12g0150100.01: likely gene conversion occurred in C_species between Oj11g0151300.01 and Oj12g0150100.01	likely converted from NO_KNOWN to NO_KNOWN	Zs02g6450.01_Zs06g1259.01_Oj02g0763800.01_Oj06g0212300.00	species=A local conversion from=174 to=202 D=3 B=6.5 boot-value2=0.92 donor=NOKNOWN
Mh02g1761.01_Mh06g4309.01_Oj02g0265900.01_Oj06g0503400.01	0.156452	0.593933	0.131427	0.575248	0.00577478	0.0477612	0.0371567	0.0808179	0.175466	1.17734	0.144493	1.09253	0.00579713	0.0493498	0.0381087	0.0855128	N	N		1474 Mh11g0558.01_Oj11g0151700.01_Mh12g0615.01_Oj12g0151000.01		Zs02g6592.01_Zs06g1228.01_Oj02g0771400.00_Oj06g0208700.01	species=A local conversion from=342 to=395 D=8 B=19 boot-value2=1 donor=NOKNOWN
Mh02g1811.01_Mh06g2852.01_Oj02g0273700.01_Oj06g0332400.01	0.208668	0.587296	0.208998	0.586399	0.00141426	0.0157009	0.00212967	0	0.24453	1.1461	0.244987	1.14198	0.0014156	0.0158676	0.0021327	0	N	N		siimilarity pA: 1158 pB: 555 oA1: 916 oA2: 809		Zs02g6629.01_Zs06g1213.01_Oj02g0775400.01_Oj06g0206700.01	species=A local conversion from=931 to=953 D=4 B=8 boot-value2=0.98 donor=NOKNOWN
Mh02g1812.01_Mh04g7077.01_Oj02g0273800.01_Oj04g0692500.01	0.399301	0.816069	0.41473	0.788425	0.0123114	0.0618132	0.146054	0.184699	0.570108	-1	0.603853	-1	0.0124135	0.0645097	0.162442	0.212036	N	N		siimilarity pAr: 0.889400921658986 pBr: 0.426267281105991 oA1r: 0.703533026113671 oA2r: 0.621351766513057		Zs02g6656.01_Zs06g1179.01_Oj02g0778400.01_Oj06g0203500.01	species=A local conversion from=381 to=404 D=1 B=4.5 boot-value2=1 donor=NOKNOWN
Mh02g1813.01_Mh06g2853.01_Oj02g0273900.01_Oj06g0332500.01	0.184874	0.340426	0.18522	0.310588	0.00566038	0.0276498	0.00555556	0	0.212268	0.453716	0.212727	0.400977	0.00568185	0.0281723	0.00557623	0	N	N		Mh11g0558.01_Oj11g0151700.01_Mh12g0615.01_Oj12g0151000.01: likely gene conversion occurred in A_species between Mh11g0558.01 and Mh12g0615.01	likely converted from Mh12g0615.01 to Mh11g0558.01	Zs02g6744.01_Zs06g1023.01_Oj02g0787600.01_Oj06g0190800.01	species=A local conversion from=1505 to=1662 D=19 B=30.5 boot-value2=1 donor=NOKNOWN
Mh02g1814.01_Mh06g2854.01_Oj02g0274000.01_Oj06g0332600.01	0.126781	0.644444	0.126781	0.644444	0	0	0	0.0134831	0.138881	1.47063	0.138881	1.47063	0	0	0	0.0136058	N	N		1478 Mh11g0569.01_Oj11g0153400.01_Mh12g0643.01_Oj12g0155200.01		Zs02g6763.01_Zs06g1016.01_Oj02g0790600.01_Oj06g0187300.00	species=A local conversion from=201 to=260 D=3 B=19 boot-value2=1 donor=NOKNOWN	species=A local conversion from=106 to=139 D=8 B=13 boot-value2=1 donor=NOKNOWN
Mh02g1936.01_Mh06g2875.01_Oj02g0280100.00_Oj06g0335101.01	0.229108	0.645161	0.27176	0.610979	0	0.0444444	0.106726	0.164162	0.273398	1.47574	0.33747	1.26408	0	0.0458158	0.115126	0.185272	N	N		siimilarity pA: 357 pB: 255 oA1: 278 oA2: 163		Zs02g6804.01_Zs06g0982.01_Oj02g0795800.00_Oj06g0184000.00	species=A local conversion from=17 to=354 D=69 B=112.5 boot-value2=1 donor=NOKNOWN
Mh02g1947.01_Mh06g0950.01_Oj02g0280700.01_Oj06g0176700.01	0.0989399	0.139691	0.0592392	0.114842	0.0408649	0.0371506	0	0	0.106103	0.154581	0.0617098	0.12465	0.0420203	0.0381023	0	0	N	N		siimilarity pAr: 0.922480620155039 pBr: 0.65891472868217 oA1r: 0.718346253229974 oA2r: 0.421188630490956		Zs02g6923.01_Zs04g4418.01_Oj02g0798900.01_Oj04g0370500.00	species=A local conversion from=546 to=588 D=9 B=14.5 boot-value2=1 donor=NOKNOWN
Mh02g2041.01_Mh06g3018.01_Oj02g0290500.01_Oj06g0340600.01	0.153966	0.59189	0.154817	0.580659	0	0	0.00233387	0.0104552	0.172332	1.16758	0.173403	1.11612	0	0	0.00233751	0.0105288	N	N		Mh11g0569.01_Oj11g0153400.01_Mh12g0643.01_Oj12g0155200.01: likely gene conversion occurred in A_species between Mh11g0569.01 and Mh12g0643.01	likely converted from Mh12g0643.01 to Mh11g0569.01	Zs02g6953.01_Zs06g0936.01_Oj02g0803200.01_Oj06g0176150.00	species=A local conversion from=72 to=100 D=4 B=10 boot-value2=1 donor=NOKNOWN
Mh02g2152.01_Mh06g3044.01_Oj02g0300700.01_Oj06g0342200.01	0.0548902	0.224638	0.0548902	0.213768	0	0.010772	0	0	0.0570026	0.266989	0.0570026	0.25163	0	0.0108501	0	0	N	N		1525 Mh11g2233.01_Oj11g0282300.01_Mh12g1302.01_Oj12g0230600.01		Zs03g0122.01_Zs10g4472.01_Oj03g0103000.01_Oj10g0554200.01	species=A local conversion from=29 to=100 D=11 B=21 boot-value2=1 donor=NOKNOWN
Mh02g2168.01_Mh06g3054.01_Oj02g0301500.01_Oj06g0343100.01	0.0815568	0.690585	0.0820043	0.690538	0	0.00263389	0.00159947	0.00774027	0.0863413	1.90164	0.0868435	1.90105	0	0.00263853	0.00160117	0.00778049	N	N		siimilarity pA: 490 pB: 396 oA1: 431 oA2: 480		Zs03g0143.01_Zs10g4440.01_Oj03g0105800.01_Oj10g0550750.00	species=A local conversion from=1851 to=1943 D=23 B=32.5 boot-value2=1 donor=NOKNOWN
Mh02g2377.01_Mh06g3557.01_Oj02g0321800.01_Oj06g0367500.01	0.208827	0.489503	0.204502	0.489525	0.00206256	0	0.00618132	0	0.244751	0.793112	0.238781	0.793174	0.00206541	0	0.00620693	0	N	N		siimilarity pAr: 0.770440251572327 pBr: 0.622641509433962 oA1r: 0.677672955974843 oA2r: 0.754716981132076		Zs03g0161.01_Zs10g4395.01_Oj03g0108000.01_Oj10g0545700.01	species=A local conversion from=3 to=15 D=1 B=5 boot-value2=0.96 donor=NOKNOWN
Mh02g2485.01_Mh06g3615.01_Oj02g0329800.01_Oj06g0475400.01	0.194186	0.441284	0.436007	0.539978	0	0.00254022	0.458955	0.542807	0.22473	0.665739	0.653026	0.954647	0	0.00254453	0.709947	0.964816	N	N		Mh11g2233.01_Oj11g0282300.01_Mh12g1302.01_Oj12g0230600.01: likely gene conversion occurred in A_species between Mh11g2233.01 and Mh12g1302.01	likely converted from Mh11g2233.01 to Mh12g1302.01	Zs03g0163.01_Zs10g4394.01_Oj03g0108200.00_Oj10g0545600.00	species=A local conversion from=564 to=587 D=3 B=8.5 boot-value2=1 donor=NOKNOWN	species=A local conversion from=522 to=533 D=0 B=3.5 boot-value2=0.97 donor=A_2
Mh02g2512.01_Mh06g5134.01_Oj02g0332200.01_Oj06g0562600.01	0.443525	0.659719	0.443108	0.66674	0	0.00508259	0.00329874	0.0027366	0.671202	1.58786	0.670184	1.64858	0	0.00509989	0.00330602	0.00274161	N	N		1547 Mh01g5216.01_Oj01g0667450.00_Mh05g5320.01_Oj05g0564500.00		Zs03g0165.01_Zs07g3827.01_Oj03g0108400.01_Oj07g0479400.01	species=A local conversion from=192 to=217 D=6 B=9 boot-value2=0.92 donor=NOKNOWN
Mh02g2669.01_Mh04g6074.01_Oj02g0439200.00_Oj04g0592400.01	0.295211	0.633527	0.294516	0.634217	0.00243605	0.00856531	0	0	0.37518	1.39681	0.374034	1.40127	0.00244002	0.0086146	0	0	N	N		siimilarity pA: 183 pB: 183 oA1: 135 oA2: 135		Zs03g0213.01_Zs10g4077.01_Oj03g0114400.01_Oj10g0519300.00	species=A local conversion from=48 to=254 D=30 B=62.5 boot-value2=1 donor=NOKNOWN
Mh02g2762.01_Mh06g0487.01_Oj02g0448000.00_Oj06g0136900.01	0.311301	0.546413	0.311301	0.546413	0	0.00810263	0	0	0.402195	0.977984	0.402195	0.977984	0	0.00814672	0	0	N	N		siimilarity pAr: 0.938461538461538 pBr: 0.938461538461538 oA1r: 0.692307692307692 oA2r: 0.692307692307692		Zs03g0252.01_Zs10g4223.01_Oj03g0118700.00_Oj10g0524500.01	species=A local conversion from=119 to=731 D=89 B=205 boot-value2=1 donor=NOKNOWN
Mh02g2889.01_Mh04g5022.01_Oj02g0457500.01_Oj04g0490300.01	0.419958	0.543156	0.419578	0.534091	0	0	0	0.0102652	0.615639	0.966081	0.614778	0.933912	0	0	0	0.0103361	N	N		Mh01g5216.01_Oj01g0667450.00_Mh05g5320.01_Oj05g0564500.00: likely gene conversion occurred in A_species between Mh01g5216.01 and Mh05g5320.01	likely converted from NO_KNOWN to NO_KNOWN	Zs03g0479.01_Zs10g3601.01_Oj03g0143300.01_Oj10g0463100.00	species=A local conversion from=246 to=293 D=5 B=14 boot-value2=0.98 donor=NOKNOWN
Mh02g3010.01_Mh04g4632.01_Oj02g0465900.01_Oj04g0448600.01	0.332427	0.578549	0.33204	0.580747	0	0	0.00234192	0.00746269	0.43921	1.10683	0.438515	1.11651	0	0	0.00234558	0.00750006	N	N		Mh01g5216.01_Oj01g0667450.00_Mh05g5320.01_Oj05g0564500.00: likely gene conversion occurred in C_species between Oj01g0667450.00 and Oj05g0564500.00	likely converted from NO_KNOWN to NO_KNOWN	Zs03g0522.01_Zs10g3471.01_Oj03g0147700.01_Oj10g0447600.01	species=A local conversion from=1932 to=1961 D=3 B=9.5 boot-value2=1 donor=NOKNOWN
Mh02g3022.01_Mh06g0779.01_Oj02g0468200.01_Oj06g0158600.01	0.524713	0.749096	0.524713	0.749096	0	0	0	0	0.902024	5.04089	0.902024	5.04089	0	0	0	0	N	N		1634 Mh02g4998.01_Oj02g0633300.01_Mh04g6810.01_Oj04g0524900.00		Zs03g0614.01_Zs10g3285.01_Oj03g0793600.00_Oj10g0422500.01	species=A local conversion from=108 to=271 D=25 B=39 boot-value2=0.85 donor=NOKNOWN
Mh02g3120.01_Mh04g3095.01_Oj02g0478700.01_Oj04g0346100.01	0.00503356	0.370787	0.00502934	0.371831	0	0	0	0.0169014	0.00505052	0.51148	0.00504628	0.513549	0	0	0	0.0170948	N	N		siimilarity pA: 510 pB: 336 oA1: 469 oA2: 452		Zs03g0617.01_Zs10g3281.01_Oj03g0161100.00_Oj10g0422075.00	species=A local conversion from=3120 to=3169 D=14 B=18.5 boot-value2=1 donor=NOKNOWN
Mh02g3123.01_Mh04g3100.01_Oj02g0479300.01_Oj04g0346800.01	0.259451	0.491803	0.35723	0.60274	0.151846	0.177393	0	0.0274809	0.318412	0.799764	0.485137	1.2209	0.169669	0.202405	0	0.027997	N	N		siimilarity pAr: 0.726495726495726 pBr: 0.478632478632479 oA1r: 0.668091168091168 oA2r: 0.643874643874644		Zs03g0693.01_Zs10g3158.01_Oj03g0169600.01_Oj10g0406300.01	species=A local conversion from=536 to=558 D=3 B=7 boot-value2=1 donor=NOKNOWN
Mh02g3289.01_Mh04g3144.01_Oj02g0489800.00_Oj04g0350300.00	0.217503	0.551243	0.217503	0.551243	0	0	0	0	0.256872	0.995992	0.256872	0.995992	0	0	0	0	N	N		Mh02g4998.01_Oj02g0633300.01_Mh04g6810.01_Oj04g0524900.00: likely gene conversion occurred in A_species between Mh02g4998.01 and Mh04g6810.01	likely converted from Mh04g6810.01 to Mh02g4998.01	Zs03g0703.01_Zs10g3143.01_Oj03g0170900.01_Oj10g0404533.00	species=A local conversion from=296 to=333 D=8 B=14 boot-value2=1 donor=NOKNOWN
Mh02g3318.01_Mh04g4302.01_Oj02g0494600.01_Oj04g0431800.01	0.00806452	0.107527	0.0107479	0.0969479	0.00268697	0	0	0.0107527	0.00810819	0.116061	0.0108256	0.103812	0.00269179	0	0	0.0108305	N	N		1669 Mh02g6475.01_Oj02g0776900.01_Mh06g1254.01_Oj06g0204800.00		Zs03g0830.01_Zs07g5281.01_Oj03g0187600.01_Oj07g0621300.01	species=A local conversion from=30 to=106 D=19 B=26.5 boot-value2=1 donor=NOKNOWN
Mh02g3346.01_Mh04g3565.01_Oj02g0497700.01_Oj04g0372800.01	0.195432	0.483764	0.195432	0.48092	0	0	0	0.00283956	0.226412	0.776767	0.226412	0.768797	0	0	0	0.00284495	N	N		siimilarity pA: 616 pB: 538 oA1: 362 oA2: 460		Zs03g0843.01_Zs10g2813.01_Oj03g0188400.01_Oj10g0376900.01	species=A local conversion from=103 to=113 D=0 B=1.5 boot-value2=0.99 donor=A_1
Mh02g3347.01_Mh04g3567.01_Oj02g0498300.01_Oj04g0373000.00	0.121866	0.571079	0.126443	0.578861	0.0132812	0.0121359	0.0163043	0.0173267	0.132989	1.07485	0.138474	1.1082	0.0134003	0.0122352	0.0164842	0.01753	N	N		siimilarity pAr: 0.741275571600481 pBr: 0.647412755716005 oA1r: 0.435619735258724 oA2r: 0.553549939831528		Zs03g0877.01_Zs10g2760.01_Oj03g0193000.01_Oj10g0369600.01	species=A local conversion from=319 to=341 D=0 B=6 boot-value2=1 donor=A_1
Mh02g3400.01_Mh04g3591.01_Oj02g0503400.01_Oj04g0376000.01	0.0180397	0.185118	0.0180397	0.196007	0	0.0107914	0	0.021978	0.0182602	0.212592	0.0182602	0.227191	0	0.0108698	0	0.0223065	N	N		Mh02g6475.01_Oj02g0776900.01_Mh06g1254.01_Oj06g0204800.00: likely gene conversion occurred in A_species between Mh02g6475.01 and Mh06g1254.01	likely converted from Mh02g6475.01 to Mh06g1254.01	Zs03g0983.01_Zs10g2575.01_Oj03g0204100.01_Oj10g0347800.00	species=A local conversion from=18 to=91 D=15 B=28 boot-value2=1 donor=NOKNOWN	species=A local conversion from=554 to=587 D=1 B=8.5 boot-value2=1 donor=NOKNOWN	species=A local conversion from=327 to=368 D=7 B=14 boot-value2=1 donor=NOKNOWN	species=A local conversion from=623 to=659 D=5 B=12 boot-value2=0.98 donor=NOKNOWN	species=A local conversion from=212 to=236 D=3 B=7.5 boot-value2=0.94 donor=NOKNOWN
Mh02g3401.01_Mh04g3595.01_Oj02g0503500.01_Oj04g0376300.01	0.0821561	0.543193	0.0821561	0.543193	0	0	0	0	0.087014	0.966215	0.087014	0.966215	0	0	0	0	N	N		Mh02g6475.01_Oj02g0776900.01_Mh06g1254.01_Oj06g0204800.00: likely gene conversion occurred in C_species between Oj02g0776900.01 and Oj06g0204800.00	likely converted from Oj02g0776900.01 to Oj06g0204800.00	Zs03g1032.01_Zs07g4926.01_Oj03g0209500.01_Oj07g0596000.01	species=A local conversion from=678 to=710 D=6 B=12 boot-value2=1 donor=NOKNOWN
Mh02g3433.01_Mh04g3628.01_Oj02g0504700.00_Oj04g0379600.01	0.317946	0.628614	0.316737	0.633656	0.0120421	0.00848656	0.0174672	0	0.413642	1.36582	0.411545	1.39764	0.0121399	0.00853494	0.0176739	0	N	N		1689 Mh03g0208.01_Oj03g0116300.01_Mh10g3880.01_Oj10g0521500.01		Zs03g1460.01_Zs10g1088.01_Oj03g0250200.01_Oj10g0177400.01	species=A local conversion from=472 to=595 D=52 B=79.5 boot-value2=1 donor=A_1
Mh02g3435.01_Mh04g3634.01_Oj02g0504900.01_Oj04g0380300.01	0.151625	0.573977	0.147159	0.563754	0.00232716	0.00753059	0.0117682	0.0290645	0.169391	1.08709	0.163815	1.04475	0.00233078	0.00756865	0.0118615	0.0296426	N	N		siimilarity pA: 550 pB: 558 oA1: 133 oA2: 37		Zs03g1480.01_Zs07g2797.01_Oj03g0251600.00_Oj07g0409100.01	species=A local conversion from=1 to=16 D=3 B=6.5 boot-value2=1 donor=NOKNOWN	species=A local conversion from=48 to=62 D=4 B=6.5 boot-value2=1 donor=NOKNOWN
Mh02g3443.01_Mh04g3771.01_Oj02g0506400.00_Oj04g0385600.01	0.259327	0.388475	0.258389	0.394215	0.00485584	0.00670578	0.00122624	0	0.318222	0.547307	0.316789	0.55931	0.00487163	0.00673594	0.00122725	0	N	N		siimilarity pAr: 0.652431791221827 pBr: 0.661921708185053 oA1r: 0.157769869513642 oA2r: 0.0438908659549229		Zs03g1911.01_Zs07g5859.01_Oj03g0302200.01_Oj07g0690300.01	species=A local conversion from=1263 to=1332 D=8 B=21.5 boot-value2=1 donor=NOKNOWN
Mh02g3445.01_Mh04g3773.01_Oj02g0506600.01_Oj04g0385900.01	0.24785	0.412535	0.243364	0.412535	0	0.0115385	0.00907029	0.0218579	0.300881	0.598959	0.294211	0.598959	0	0.0116281	0.00912559	0.0221828	N	N		Mh03g0208.01_Oj03g0116300.01_Mh10g3880.01_Oj10g0521500.01: likely gene conversion occurred in A_species between Mh03g0208.01 and Mh10g3880.01	likely converted from Mh10g3880.01 to Mh03g0208.01	Zs03g2160.01_Zs07g5827.01_Oj03g0322700.00_Oj07g0686100.01	species=A local conversion from=641 to=673 D=7 B=12.5 boot-value2=1 donor=NOKNOWN
Mh02g3557.01_Mh04g3778.01_Oj02g0507400.01_Oj04g0386500.01	0.18626	0.396375	0.222407	0.47503	0	0	0.0905865	0.15124	0.21411	0.563876	0.263812	0.75256	0	0	0.0965418	0.168909	N	N		Mh03g0208.01_Oj03g0116300.01_Mh10g3880.01_Oj10g0521500.01: likely gene conversion occurred in C_species between Oj03g0116300.01 and Oj10g0521500.01	likely converted from Oj10g0521500.01 to Oj03g0116300.01	Zs03g2175.01_Zs07g5823.01_Oj03g0324200.01_Oj07g0685700.01	species=A local conversion from=1701 to=1712 D=2 B=4.5 boot-value2=1 donor=NOKNOWN
Mh02g3563.01_Mh04g3793.01_Oj02g0508100.01_Oj04g0387600.01	0.140704	0.138528	0.140704	0.138528	0	0.0174419	0	0	0.155826	0.153153	0.155826	0.153153	0	0.0176479	0	0	N	N		1690 Mh03g0225.01_Oj03g0117900.01_Mh10g3902.01_Oj10g0523900.00		Zs03g2262.01_Zs10g3974.01_Oj03g0335600.01_Oj10g0506200.00	species=A local conversion from=1595 to=1610 D=0 B=4.5 boot-value2=1 donor=A_2
Mh02g3567.01_Mh04g3805.01_Oj02g0510000.01_Oj04g0388800.01	0.123479	0.537048	0.122753	0.524828	0.00146637	0.055814	0	0	0.134919	0.944256	0.13405	0.902408	0.0014678	0.0579999	0	0	N	N		siimilarity pA: 384 pB: 327 oA1: 246 oA2: 162		Zs03g2281.01_Zs07g5775.01_Oj03g0337500.00_Oj07g0679000.01	species=A local conversion from=2127 to=2340 D=28 B=72.5 boot-value2=1 donor=NOKNOWN	species=A local conversion from=3 to=25 D=2 B=8 boot-value2=0.85 donor=NOKNOWN
Mh02g3568.01_Mh04g3806.01_Oj02g0510100.01_Oj04g0388900.01	0.0510865	0.411968	0.0510865	0.411968	0	0.0967742	0	0	0.0529097	0.597699	0.0529097	0.597699	0	0.103613	0	0	N	N		siimilarity pAr: 0.699453551912568 pBr: 0.595628415300546 oA1r: 0.448087431693989 oA2r: 0.295081967213115		Zs03g2415.01_Zs07g5670.01_Oj03g0348800.01_Oj07g0668700.01	species=A local conversion from=405 to=452 D=8 B=16.5 boot-value2=1 donor=NOKNOWN
Mh02g3569.01_Mh04g3810.01_Oj02g0510200.01_Oj04g0389800.01	0.145855	0.62215	0.146316	0.635484	0.00621762	0.0610169	0	0	0.162194	1.32691	0.162766	1.40952	0.00624353	0.0636424	0	0	N	N		Mh03g0225.01_Oj03g0117900.01_Mh10g3902.01_Oj10g0523900.00: likely gene conversion occurred in A_species between Mh03g0225.01 and Mh10g3902.01	likely converted from Mh10g3902.01 to Mh03g0225.01	Zs03g2713.01_Zs07g5590.01_Oj03g0356638.00_Oj07g0658300.01	species=A local conversion from=12 to=77 D=8 B=25 boot-value2=1 donor=NOKNOWN
Mh02g3572.01_Mh04g3813.01_Oj02g0510600.01_Oj04g0390100.01	0.122372	0.590151	0.121098	0.603489	0.00397878	0.0239234	0	0	0.133594	1.15938	0.132073	1.22473	0.00398937	0.0243133	0	0	N	N		Mh03g0225.01_Oj03g0117900.01_Mh10g3902.01_Oj10g0523900.00: likely gene conversion occurred in C_species between Oj03g0117900.01 and Oj10g0523900.00	likely converted from Oj10g0523900.00 to Oj03g0117900.01	Zs03g2714.01_Zs07g5584.01_Oj03g0356652.01_Oj07g0657500.01	species=A local conversion from=19 to=30 D=2 B=4.5 boot-value2=1 donor=NOKNOWN
Mh02g3644.01_Mh04g3941.01_Oj02g0516800.00_Oj04g0397500.00	0.212693	0.629442	0.703831	0.780034	0.678363	0.615873	0	0.0434783	0.250128	1.37095	2.09082	-1	1.76134	1.29096	0	0.0447894	N	N		1712 Mh03g0715.01_Oj03g0166600.00_Mh10g2811.01_Oj10g0413400.00		Zs03g3562.01_Zs07g5053.01_Oj03g0422600.00_Oj07g0601600.00	species=A local conversion from=789 to=808 D=1 B=7 boot-value2=0.95 donor=NOKNOWN
Mh02g3752.01_Mh04g3968.01_Oj02g0519100.01_Oj04g0401700.01	0.149108	0.354639	0.149108	0.352872	0	0	0	0.00176887	0.166243	0.480206	0.166243	0.476861	0	0	0	0.00177096	N	N		siimilarity pA: 497 pB: 212 oA1: 311 oA2: 159		Zs03g3709.01_Zs07g5826.01_Oj03g0430500.00_Oj07g0685900.01	species=A local conversion from=2172 to=2228 D=12 B=19.5 boot-value2=1 donor=NOKNOWN
Mh02g3756.01_Mh04g6689.01_Oj02g0519300.01_Oj04g0661300.01	0.0356738	0.293542	0.062066	0.336421	0.0296736	0.0443131	0	0.0116279	0.0365502	0.372433	0.0647853	0.446419	0.0302766	0.0456762	0	0.011719	N	N		siimilarity pAr: 0.756468797564688 pBr: 0.322678843226788 oA1r: 0.473363774733638 oA2r: 0.242009132420091		Zs03g3919.01_Zs07g4932.01_Oj03g0444900.00_Oj07g0596900.00	species=A local conversion from=882 to=923 D=5 B=15.5 boot-value2=1 donor=NOKNOWN	species=A local conversion from=839 to=869 D=6 B=10 boot-value2=1 donor=NOKNOWN
Mh02g3762.01_Mh04g3954.01_Oj02g0520000.00_Oj04g0399800.00	0.207721	0.273175	0.210068	0.28841	0	0.00540541	0.00808407	0.0473426	0.243219	0.339693	0.246472	0.364047	0	0.00542498	0.00812796	0.0489028	N	N		Mh03g0715.01_Oj03g0166600.00_Mh10g2811.01_Oj10g0413400.00: likely gene conversion occurred in A_species between Mh03g0715.01 and Mh10g2811.01	likely converted from Mh10g2811.01 to Mh03g0715.01	Zs03g5377.01_Zs12g4565.01_Oj03g0607600.00_Oj12g0581800.01	species=A local conversion from=276 to=312 D=3 B=12 boot-value2=1 donor=NOKNOWN	species=A local conversion from=92 to=133 D=4 B=11 boot-value2=1 donor=NOKNOWN
Mh02g3768.01_Mh04g3948.01_Oj02g0520750.01_Oj04g0398600.01	0.0737216	0.559079	0.0737471	0.555088	0	0	0	0.0135823	0.0776012	1.02616	0.0776295	1.01064	0	0	0	0.0137068	N	N		1732 Mh03g2286.01_Oj03g0341000.01_Mh07g5330.01_Oj07g0674800.01		Zs03g5629.01_Zs12g4669.01_Oj03g0625300.00_Oj12g0594000.00	species=A local conversion from=200 to=349 D=24 B=51 boot-value2=1 donor=NOKNOWN
Mh02g3769.01_Mh04g3947.01_Oj02g0520800.01_Oj04g0398500.01	0.100287	0.714861	0.100287	0.714861	0	0	0	0	0.107657	2.29557	0.107657	2.29557	0	0	0	0	N	N		siimilarity pA: 405 pB: 336 oA1: 371 oA2: 306		Zs03g5646.01_Zs12g4694.01_Oj03g0627500.01_Oj12g0597600.01	species=A local conversion from=461 to=473 D=0 B=3.5 boot-value2=1 donor=A_1
Mh02g3770.01_Mh04g3944.01_Oj02g0521100.01_Oj04g0398000.01	0.360058	0.353147	0.351312	0.353147	0.00872093	0.0211268	0	0	0.490557	0.47738	0.47392	0.47738	0.00877203	0.02143	0	0	N	N		siimilarity pAr: 0.665024630541872 pBr: 0.551724137931034 oA1r: 0.609195402298851 oA2r: 0.502463054187192		Zs03g5684.01_Zs12g4758.01_Oj03g0635800.01_Oj12g0604200.00	species=A local conversion from=780 to=793 D=1 B=6 boot-value2=1 donor=NOKNOWN
Mh02g3808.01_Mh04g3993.01_Oj02g0525600.01_Oj04g0403900.00	0.151325	0.359879	0.151325	0.359879	0	0	0	0	0.169016	0.490212	0.169016	0.490212	0	0	0	0	N	N		Mh03g2286.01_Oj03g0341000.01_Mh07g5330.01_Oj07g0674800.01: likely gene conversion occurred in A_species between Mh03g2286.01 and Mh07g5330.01	likely converted from Mh07g5330.01 to Mh03g2286.01	Zs03g5816.01_Zs12g5032.01_Oj03g0655100.00_Oj12g0623600.01	species=A local conversion from=839 to=857 D=3 B=9 boot-value2=1 donor=NOKNOWN	species=A local conversion from=792 to=811 D=4 B=9 boot-value2=1 donor=NOKNOWN
Mh02g3811.01_Mh04g4004.01_Oj02g0525900.01_Oj04g0404800.01	0.0498389	0.553815	0.0513966	0.554492	0	0.00245902	0.00158103	0.00485437	0.0515721	1.00576	0.0532426	1.00835	0	0.00246306	0.0015827	0.00487015	N	N		1784 Mh08g4267.01_Oj08g0436200.01_Mh09g3157.01_Oj09g0413000.01		Zs03g6335.01_Zs07g4752.01_Oj03g0701000.01_Oj07g0575100.00	species=A local conversion from=1404 to=1414 D=3 B=5 boot-value2=1 donor=NOKNOWN
Mh02g3812.01_Mh04g4005.01_Oj02g0526000.01_Oj04g0404900.01	0.124389	0.510317	0.123883	0.514847	0	0.00607287	0	0.00900901	0.136008	0.855567	0.135402	0.869876	0	0.00609759	0	0.00906355	N	N		siimilarity pA: 172 pB: 172 oA1: 118 oA2: 120		Zs03g7076.01_Zs07g0115.01_Oj03g0758000.01_Oj07g0111400.00	species=A local conversion from=14 to=48 D=7 B=13 boot-value2=1 donor=NOKNOWN
Mh02g3814.01_Mh04g4007.01_Oj02g0526500.01_Oj04g0405100.01	0.15953	0.44898	0.16298	0.457358	0.00331858	0.009375	0	0.0175439	0.179366	0.684671	0.18376	0.705844	0.00332595	0.00943409	0	0.0177523	N	N		siimilarity pAr: 0.785388127853881 pBr: 0.785388127853881 oA1r: 0.538812785388128 oA2r: 0.547945205479452		Zs03g7155.01_Zs07g0209.01_Oj03g0769000.00_Oj07g0123400.01	species=A local conversion from=1 to=26 D=2 B=7 boot-value2=1 donor=NOKNOWN
Mh02g3816.01_Mh04g4016.01_Oj02g0526700.00_Oj04g0405500.01	0.204073	0.337336	0.221426	0.352035	0	0	0.0316869	0.0400146	0.238192	0.44808	0.262417	0.475282	0	0	0.0323757	0.0411215	N	N		Mh08g4267.01_Oj08g0436200.01_Mh09g3157.01_Oj09g0413000.01: likely gene conversion occurred in A_species between Mh08g4267.01 and Mh09g3157.01	likely converted from Mh08g4267.01 to Mh09g3157.01	Zs03g7278.01_Zs12g4922.01_Oj03g0640000.00_Oj12g0611300.00	species=A local conversion from=884 to=1250 D=138 B=188.5 boot-value2=1 donor=A_1
Mh02g3820.01_Mh04g4020.01_Oj02g0527200.01_Oj04g0405900.01	0.318767	0.633144	0.391105	0.753934	0	0	0.0994072	0.171761	0.415069	1.39435	0.552783	-1	0	0	0.106642	0.195065	N	N		Mh08g4267.01_Oj08g0436200.01_Mh09g3157.01_Oj09g0413000.01: likely gene conversion occurred in C_species between Oj08g0436200.01 and Oj09g0413000.01	likely converted from Oj08g0436200.01 to Oj09g0413000.01	Zs03g7278.01_Zs07g0531.01_Oj03g0784100.00_Oj07g0144500.00	species=A local conversion from=27 to=462 D=111 B=147 boot-value2=1 donor=NOKNOWN
Mh02g3829.01_Mh04g4031.01_Oj02g0528100.01_Oj04g0408600.01	0.194595	0.402619	0.185886	0.391837	0	0	0.00880842	0.019917	0.225281	0.577238	0.213613	0.554313	0	0	0.00886055	0.0201862	N	N		1847 Mh08g5090.01_Oj08g0508500.00_Mh09g4000.01_Oj09g0489200.00		Zs03g7343.01_Zs07g0818.01_Oj03g0790700.01_Oj07g0164900.01	species=A local conversion from=1725 to=1782 D=8 B=20.5 boot-value2=1 donor=NOKNOWN	species=A local conversion from=1689 to=1715 D=5 B=10 boot-value2=1 donor=NOKNOWN
Mh02g3830.01_Mh04g4036.01_Oj02g0528200.01_Oj04g0409200.00	0.592951	0.768087	0.596293	0.764865	0	0	0.0105971	0.0130124	1.17263	-1	1.18877	-1	0	0	0.0106727	0.0131266	N	N		siimilarity pA: 1001 pB: 996 oA1: 497 oA2: 484		Zs03g7369.01_Zs07g0904.01_Oj03g0663700.01_Oj07g0175900.01	species=A local conversion from=242 to=501 D=35 B=46.5 boot-value2=0.99 donor=NOKNOWN
Mh02g3841.01_Mh04g4039.01_Oj02g0529400.01_Oj04g0409900.01	0.120892	0.618988	0.121404	0.619821	0.000766773	0	0	0	0.131827	1.30859	0.132439	1.31337	0.000767165	0	0	0	N	N		siimilarity pAr: 0.809870550161812 pBr: 0.805825242718447 oA1r: 0.40210355987055 oA2r: 0.391585760517799		Zs03g7384.01_Zs07g0906.01_Oj03g0795300.01_Oj07g0176500.01	species=A local conversion from=953 to=977 D=3 B=10.5 boot-value2=1 donor=NOKNOWN
Mh02g3853.01_Mh04g4051.01_Oj02g0530500.01_Oj04g0411200.00	0.209692	0.275862	0.209692	0.275862	0	0	0	0	0.24595	0.343931	0.24595	0.343931	0	0	0	0	N	N		Mh08g5090.01_Oj08g0508500.00_Mh09g4000.01_Oj09g0489200.00: likely gene conversion occurred in A_species between Mh08g5090.01 and Mh09g4000.01	likely converted from Mh09g4000.01 to Mh08g5090.01	Zs03g7394.01_Zs07g0949.01_Oj03g0796600.01_Oj07g0181500.01	species=A local conversion from=576 to=600 D=1 B=9.5 boot-value2=0.99 donor=A_1
Mh02g3861.01_Mh04g4054.01_Oj02g0531600.01_Oj04g0411400.01	0.0473651	0.307592	0.0499786	0.31436	0	0	0.00256355	0.0232708	0.0489268	0.395881	0.0517218	0.407442	0	0	0.00256795	0.0236395	N	N		Mh08g5090.01_Oj08g0508500.00_Mh09g4000.01_Oj09g0489200.00: likely gene conversion occurred in C_species between Oj08g0508500.00 and Oj09g0489200.00	likely converted from Oj09g0489200.00 to Oj08g0508500.00	Zs03g7397.01_Zs07g0954.01_Oj03g0797400.01_Oj07g0182100.01	species=A local conversion from=591 to=644 D=3 B=8.5 boot-value2=0.82 donor=NOKNOWN
Mh02g3869.01_Mh04g4065.01_Oj02g0532900.01_Oj04g0412300.01	0.164004	0.322824	0.17063	0.343885	0	0	0.0289395	0.0425941	0.185071	0.422158	0.193599	0.460078	0	0	0.0295126	0.0438515	N	N		1896 Mh08g5538.01_Oj08g0550700.00_Mh09g4517.01_Oj09g0545500.00		Zs03g7456.01_Zs07g1151.01_Oj03g0803900.01_Oj07g0195200.01	species=A local conversion from=1651 to=1696 D=5 B=16 boot-value2=1 donor=NOKNOWN
Mh02g3871.01_Mh06g5696.01_Oj02g0533200.00_Oj06g0597900.01	0.557055	0.651272	0.559486	0.653365	0	0	0.00312134	0.0192077	1.01825	1.52078	1.02776	1.53685	0	0	0.00312786	0.0194579	N	N		siimilarity pA: 268 pB: 270 oA1: 25 oA2: 24		Zs03g7462.01_Zs07g1189.01_Oj03g0804400.01_Oj07g0200000.01	species=A local conversion from=1836 to=1921 D=11 B=27.5 boot-value2=1 donor=NOKNOWN
Mh02g3872.01_Mh04g4067.01_Oj02g0533300.01_Oj04g0412500.01	0.243763	0.615797	0.244714	0.622717	0	0	0	0.015748	0.294801	1.29054	0.296212	1.33025	0	0	0	0.0159157	N	N		siimilarity pAr: 0.666666666666667 pBr: 0.671641791044776 oA1r: 0.0621890547263682 oA2r: 0.0597014925373134		Zs03g7502.01_Zs07g1267.01_Oj03g0808900.01_Oj07g0209100.01	species=A local conversion from=1445 to=1489 D=2 B=14 boot-value2=0.98 donor=NOKNOWN
Mh02g3878.01_Mh04g4072.01_Oj02g0534000.00_Oj04g0413100.01	0.434487	0.367462	0.434487	0.359925	0	0	0	0.00757576	0.649406	0.504935	0.649406	0.4903	0	0	0	0.00761428	N	N		Mh08g5538.01_Oj08g0550700.00_Mh09g4517.01_Oj09g0545500.00: likely gene conversion occurred in A_species between Mh08g5538.01 and Mh09g4517.01	likely converted from Mh09g4517.01 to Mh08g5538.01	Zs03g7504.01_Zs07g1265.01_Oj03g0809100.01_Oj07g0208900.01	species=A local conversion from=113 to=140 D=4 B=8.5 boot-value2=0.92 donor=NOKNOWN
Mh02g3882.01_Mh04g4073.01_Oj02g0534400.01_Oj04g0413500.01	0.253929	0.499397	0.156744	0.486161	0	0	0.244599	0.361222	0.310016	0.822153	0.175835	0.783549	0	0	0.296041	0.492799	N	N		Mh08g5538.01_Oj08g0550700.00_Mh09g4517.01_Oj09g0545500.00: likely gene conversion occurred in C_species between Oj08g0550700.00 and Oj09g0545500.00	likely converted from Oj09g0545500.00 to Oj08g0550700.00	Zs03g7696.01_Zs10g4772.01_Oj03g0823200.01_Oj10g0579200.01	species=A local conversion from=274 to=294 D=2 B=5.5 boot-value2=1 donor=NOKNOWN
Mh02g3893.01_Mh04g4076.01_Oj02g0535700.01_Oj04g0414000.00	0.18809	0.552261	0.18809	0.552261	0	0	0	0.0117188	0.216549	0.999842	0.216549	0.999842	0	0	0	0.0118113	N	N		1910 Mh11g0432.01_Oj11g0136400.00_Mh12g0458.01_Oj12g0133100.01		Zs03g8104.01_Zs07g2003.01_Oj03g0840800.01_Oj07g0260400.01	species=A local conversion from=921 to=1019 D=19 B=31.5 boot-value2=1 donor=NOKNOWN
Mh02g3894.01_Mh04g4084.01_Oj02g0535901.00_Oj04g0414500.01	0.151702	0.288908	0.161113	0.28522	0	0	0.00779727	0	0.169488	0.364857	0.181379	0.358882	0	0	0.00783809	0	N	N		siimilarity pA: 563 pB: 410 oA1: 467 oA2: 342		Zs03g8165.01_Zs07g2454.01_Oj03g0848400.01_Oj07g0291200.01	species=A local conversion from=296 to=387 D=15 B=34.5 boot-value2=0.97 donor=NOKNOWN
Mh02g3910.01_Mh04g4101.01_Oj02g0537500.01_Oj04g0416100.01	0.137931	0.484725	0.139821	0.484232	0	0	0.00736196	0	0.152421	0.77948	0.154741	0.778087	0	0	0.00739833	0	N	N		siimilarity pAr: 0.972366148531952 pBr: 0.708117443868739 oA1r: 0.806563039723662 oA2r: 0.590673575129534		Zs03g8232.01_Zs12g4070.01_Oj03g0855700.01_Oj12g0539751.00	species=A local conversion from=1026 to=1094 D=14 B=21 boot-value2=1 donor=NOKNOWN
Mh02g3911.01_Mh04g4103.01_Oj02g0537700.01_Oj04g0416400.01	0.164899	0.464789	0.313644	0.594722	0	0	0.210238	0.275701	0.186216	0.725132	0.406211	1.18114	0	0	0.246709	0.343676	N	N		Mh11g0432.01_Oj11g0136400.00_Mh12g0458.01_Oj12g0133100.01: likely gene conversion occurred in A_species between Mh11g0432.01 and Mh12g0458.01	likely converted from Mh12g0458.01 to Mh11g0432.01	Zs04g4302.01_Zs08g0207.01_Oj04g0361500.00_Oj08g0114300.01	species=A local conversion from=1072 to=1632 D=86 B=195 boot-value2=1 donor=NOKNOWN
Mh02g3912.01_Mh04g4104.01_Oj02g0537800.00_Oj04g0416500.01	0.31238	0.391788	0.341057	0.421951	0.0465288	0.0599334	0.00326797	0	0.404042	0.554211	0.454873	0.620182	0.0480347	0.0624638	0.00327511	0	N	N		1919 Mh01g0122.01_Oj01g0102700.01_Mh05g0107.01_Oj05g0103100.01		Zs04g7407.01_Zs08g1652.01_Oj04g0609700.01_Oj08g0223833.00	species=A local conversion from=81 to=154 D=12 B=25.5 boot-value2=1 donor=NOKNOWN
Mh02g3921.01_Mh04g4105.01_Oj02g0538700.01_Oj04g0685400.01	0.219804	0.375691	0.408554	0.398904	0	0	0.394133	0.445967	0.260119	0.521243	0.590163	0.569261	0	0	0.559138	0.677202	N	N		siimilarity pA: 449 pB: 449 oA1: 352 oA2: 353		Zs04g7561.01_Zs08g1153.01_Oj04g0625000.01_Oj08g0190700.00	species=A local conversion from=8 to=30 D=1 B=6.5 boot-value2=1 donor=NOKNOWN
Mh02g3925.01_Mh04g4107.01_Oj02g0539100.01_Oj04g0416900.01	0.199711	0.678733	0.205104	0.682853	0	0	0	0.0182927	0.232222	1.76523	0.239608	1.80989	0	0	0	0.0185195	N	N		siimilarity pAr: 0.800356506238859 pBr: 0.800356506238859 oA1r: 0.627450980392157 oA2r: 0.629233511586453		Zs04g7654.01_Zs08g0890.01_Oj04g0637000.01_Oj08g0176900.01	species=A local conversion from=964 to=1010 D=4 B=17 boot-value2=1 donor=NOKNOWN
Mh02g3932.01_Mh04g4112.01_Oj02g0539900.00_Oj04g0417800.01	0.291853	0.678279	0.306775	0.67341	0.0350303	0.0511834	0.00288809	0.00696258	0.369663	1.76046	0.394498	1.7112	0.0358748	0.0530137	0.00289366	0.0069951	N	N		Mh01g0122.01_Oj01g0102700.01_Mh05g0107.01_Oj05g0103100.01: likely gene conversion occurred in A_species between Mh01g0122.01 and Mh05g0107.01	likely converted from Mh01g0122.01 to Mh05g0107.01	Zs08g3799.01_Zs09g1525.01_Oj08g0346400.01_Oj09g0299000.01	species=A local conversion from=308 to=323 D=0 B=4.5 boot-value2=0.95 donor=A_1
Mh02g3936.01_Mh04g4117.01_Oj02g0540700.00_Oj04g0418500.01	0.170376	0.334009	0.170673	0.333333	0	0	0.00716051	0.00541394	0.19327	0.442058	0.193655	0.44084	0	0	0.00719492	0.00543358	N	N		Mh01g0122.01_Oj01g0102700.01_Mh05g0107.01_Oj05g0103100.01: likely gene conversion occurred in C_species between Oj01g0102700.01 and Oj05g0103100.01	likely converted from Oj01g0102700.01 to Oj05g0103100.01	Zs08g4341.01_Zs09g1767.01_Oj08g0369000.01_Oj09g0320400.01	species=A local conversion from=251 to=265 D=3 B=6 boot-value2=0.9 donor=NOKNOWN
Mh02g3941.01_Mh04g4125.01_Oj02g0541500.00_Oj04g0419550.01	0.323585	0.70093	0.310325	0.697639	0	0	0.0149477	0.0212314	0.423495	2.04512	0.400528	1.99643	0	0	0.0150986	0.0215377	N	N		1967 Mh01g4431.01_Oj01g0186900.01_Mh05g0906.01_Oj05g0183900.00		Zs08g4371.01_Zs09g1778.01_Oj08g0371608.00_Oj09g0321200.00	species=A local conversion from=1572 to=1582 D=3 B=8 boot-value2=0.98 donor=A_1
Mh02g3945.01_Mh04g5110.01_Oj02g0541900.01_Oj04g0500400.00	0.32734	0.332209	0.32734	0.342327	0	0	0	0.010118	0.430129	0.438819	0.430129	0.457206	0	0	0	0.0101869	N	N		siimilarity pA: 574 pB: 303 oA1: 524 oA2: 538		Zs08g4509.01_Zs09g1889.01_Oj08g0386300.01_Oj09g0334600.00	species=A local conversion from=5 to=21 D=5 B=7 boot-value2=0.86 donor=NOKNOWN
Mh02g3947.01_Mh04g4151.01_Oj02g0542200.01_Oj04g0421700.01	0.23654	0.650263	0.237072	0.652063	0	0	0.000532198	0.00179533	0.284176	1.51315	0.284953	1.52681	0	0	0.000532387	0.00179748	N	N		siimilarity pAr: 0.662053056516724 pBr: 0.349480968858132 oA1r: 0.604382929642445 oA2r: 0.620530565167243		Zs08g4613.01_Zs09g2142.01_Oj08g0398350.00_Oj09g0360900.01	species=A local conversion from=777 to=797 D=2 B=8 boot-value2=1 donor=NOKNOWN
Mh02g3955.01_Mh04g4167.01_Oj02g0543100.00_Oj04g0423700.01	0.113546	0.458181	0.114584	0.460882	0	0	0.00307903	0.00860421	0.12312	0.707954	0.124345	0.714929	0	0	0.00308537	0.00865394	N	N		Mh01g4431.01_Oj01g0186900.01_Mh05g0906.01_Oj05g0183900.00: likely gene conversion occurred in A_species between Mh01g4431.01 and Mh05g0906.01	likely converted from Mh01g4431.01 to Mh05g0906.01	Zs08g4648.01_Zs09g2173.01_Oj08g0403300.00_Oj09g0364800.01	species=A local conversion from=1 to=53 D=5 B=19.5 boot-value2=1 donor=NOKNOWN
Mh02g4030.01_Mh04g4284.01_Oj02g0549600.01_Oj04g0430100.01	0.101263	0.47158	0.00241643	0.4291	0	0	0.0964049	0.104413	0.108785	0.743208	0.00242033	0.636707	0	0	0.103189	0.112435	N	N		1974 Mh01g5868.01_Oj01g0192000.01_Mh05g4981.01_Oj05g0525900.01		Zs08g4692.01_Zs04g7461.01_Oj08g0407200.01_Oj04g0615000.01	species=A local conversion from=2 to=26 D=2 B=7.5 boot-value2=0.93 donor=NOKNOWN
Mh02g4035.01_Mh04g4296.01_Oj02g0550000.01_Oj04g0431000.01	0.256192	0.537298	0.251238	0.53125	0.00496141	0.00601202	0	0	0.313444	0.945137	0.305959	0.924108	0.00497789	0.00603625	0	0	N	N		siimilarity pA: 435 pB: 412 oA1: 142 oA2: 350		Zs08g4750.01_Zs09g2322.01_Oj08g0415600.00_Oj09g0378700.00	species=A local conversion from=1884 to=2006 D=21 B=41 boot-value2=1 donor=NOKNOWN
Mh02g4038.01_Mh04g4315.01_Oj02g0550300.00_Oj04g0432500.01	0.136898	0.512619	0.129001	0.508169	0	0	0.00774194	0.0200893	0.151156	0.862806	0.141558	0.848876	0	0	0.00778217	0.0203632	N	N		siimilarity pAr: 0.653153153153153 pBr: 0.618618618618619 oA1r: 0.213213213213213 oA2r: 0.525525525525526		Zs08g4752.01_Zs09g2328.01_Oj08g0416000.01_Oj09g0379600.00	species=A local conversion from=34 to=68 D=6 B=13.5 boot-value2=1 donor=NOKNOWN
Mh02g4042.01_Mh04g4314.01_Oj02g0550600.01_Oj04g0432400.01	0.111905	0.617501	0.111162	0.614256	0	0.0100209	0	0.04914	0.12119	1.30012	0.120317	1.28198	0	0.0100884	0	0.0508238	N	N		Mh01g5868.01_Oj01g0192000.01_Mh05g4981.01_Oj05g0525900.01: likely gene conversion occurred in A_species between Mh01g5868.01 and Mh05g4981.01	likely converted from Mh01g5868.01 to Mh05g4981.01	Zs08g5015.01_Zs09g2769.01_Oj08g0439000.01_Oj09g0415800.01	species=A local conversion from=652 to=731 D=14 B=25 boot-value2=1 donor=NOKNOWN
Mh02g4051.01_Mh04g4320.01_Oj02g0551600.01_Oj04g0433300.00	0.329773	0.421527	0.414982	0.478754	0.00239712	0.0055607	0.190972	0.248913	0.434458	0.619213	0.604417	0.762784	0.00240096	0.00558142	0.220405	0.302469	N	N		Mh01g5868.01_Oj01g0192000.01_Mh05g4981.01_Oj05g0525900.01: likely gene conversion occurred in C_species between Oj01g0192000.01 and Oj05g0525900.01	likely converted from Oj01g0192000.01 to Oj05g0525900.01	Zs08g5068.01_Zs09g2864.01_Oj08g0443800.01_Oj09g0425900.01	species=A local conversion from=507 to=518 D=1 B=5.5 boot-value2=0.99 donor=NOKNOWN
Mh02g4060.01_Mh06g1572.01_Oj02g0552100.01_Oj06g0231400.01	0.390476	0.642816	0.390162	0.638777	0.00153453	0.00464396	0.00154699	0.00226672	0.551468	1.45915	0.550815	1.43141	0.0015361	0.0046584	0.00154859	0.00227015	N	N		1995 Mh01g1442.01_Oj01g0233100.00_Mh05g1491.01_Oj05g0237100.01		Zs08g5237.01_Zs09g3053.01_Oj08g0453700.00_Oj09g0438000.01	species=A local conversion from=882 to=1053 D=20 B=62.5 boot-value2=1 donor=NOKNOWN	species=A local conversion from=2510 to=2538 D=1 B=9 boot-value2=0.93 donor=NOKNOWN
Mh02g4071.01_Mh04g4328.01_Oj02g0553200.01_Oj04g0434800.01	0.0577643	0.480283	0.0577643	0.480283	0	0	0	0	0.06011	0.767024	0.06011	0.767024	0	0	0	0	N	N		siimilarity pA: 441 pB: 444 oA1: 0 oA2: 0		Zs08g5461.01_Zs09g3198.01_Oj08g0467600.00_Oj09g0451700.00	species=A local conversion from=510 to=525 D=1 B=7 boot-value2=0.97 donor=NOKNOWN
Mh02g4074.01_Mh04g4335.01_Oj02g0554100.01_Oj04g0435700.01	0.105009	0.534914	0.105009	0.538041	0	0.00622084	0	0	0.113128	0.936777	0.113128	0.947759	0	0.00624678	0	0	N	N		siimilarity pAr: 0.761658031088083 pBr: 0.766839378238342 oA1r: 0 oA2r: 0		Zs08g5477.01_Zs09g3218.01_Oj08g0469700.01_Oj09g0453900.01	species=A local conversion from=1 to=15 D=2 B=5 boot-value2=1 donor=NOKNOWN
Mh02g4081.01_Mh04g4338.01_Oj02g0554900.01_Oj04g0436300.01	0.244487	0.651712	0.274371	0.653469	0.00313234	0.00911162	0.041975	0.046786	0.295875	1.52413	0.341576	1.53766	0.0031389	0.00916742	0.0431953	0.048309	N	N		Mh01g1442.01_Oj01g0233100.00_Mh05g1491.01_Oj05g0237100.01: likely gene conversion occurred in A_species between Mh01g1442.01 and Mh05g1491.01	likely converted from NO_KNOWN to NO_KNOWN	Zs08g5528.01_Zs09g3265.01_Oj08g0474700.01_Oj09g0460200.00	species=A local conversion from=1 to=116 D=22 B=39 boot-value2=1 donor=NOKNOWN
Mh02g4084.01_Mh04g4345.01_Oj02g0555300.01_Oj04g0437000.01	0.155207	0.539768	0.153726	0.555383	0	0.0268256	0	0	0.173895	0.953897	0.172029	1.01178	0	0.0273171	0	0	N	N		Mh01g1442.01_Oj01g0233100.00_Mh05g1491.01_Oj05g0237100.01: likely gene conversion occurred in C_species between Oj01g0233100.00 and Oj05g0237100.01	likely converted from NO_KNOWN to NO_KNOWN	Zs08g5575.01_Zs09g3361.01_Oj08g0480400.01_Oj09g0471000.01	species=A local conversion from=432 to=521 D=10 B=28 boot-value2=1 donor=NOKNOWN
Mh02g4088.01_Mh04g4348.01_Oj02g0555900.00_Oj04g0437600.01	0.242207	0.530098	0.309852	0.563983	0.12383	0.148893	0	0.002079	0.292499	0.920168	0.399722	1.04568	0.135339	0.165975	0	0.00208189	N	N		2018 Mh01g2213.01_Oj01g0299300.00_Mh05g2319.01_Oj05g0280500.01		Zs08g5646.01_Zs09g3393.01_Oj08g0487800.01_Oj09g0474300.01	species=A local conversion from=1682 to=1933 D=33 B=80 boot-value2=1 donor=NOKNOWN
Mh02g4094.01_Mh04g3989.01_Oj02g0556100.01_Oj04g0403500.01	0.533469	0.733931	0.473718	0.734863	0.210407	0.200634	0	0	0.931754	2.88237	0.748988	2.92718	0.246943	0.233482	0	0	N	N		siimilarity pA: 929 pB: 492 oA1: 512 oA2: 778		Zs08g5837.01_Zs09g3463.01_Oj08g0500700.01_Oj09g0482400.01	species=A local conversion from=1 to=101 D=4 B=34.5 boot-value2=1 donor=NOKNOWN
Mh02g4097.01_Mh04g4362.01_Oj02g0556700.01_Oj04g0439200.00	0.222542	0.590026	0.246824	0.65562	0.00278966	0.00359281	0.0729612	0.236328	0.264003	1.15879	0.29935	1.55456	0.00279486	0.00360145	0.0767584	0.283866	N	N		siimilarity pAr: 0.590966921119593 pBr: 0.312977099236641 oA1r: 0.325699745547074 oA2r: 0.494910941475827		Zs08g6235.01_Zs09g3651.01_Oj08g0535200.01_Oj09g0508250.00	species=A local conversion from=38 to=70 D=4 B=12 boot-value2=0.91 donor=NOKNOWN	species=A local conversion from=459 to=494 D=5 B=12.5 boot-value2=0.93 donor=NOKNOWN
Mh02g4099.01_Mh04g4365.01_Oj02g0556900.01_Oj04g0439400.01	0.125383	0.601183	0.147971	0.606848	0	0.014218	0.0429741	0.0778302	0.137201	1.21302	0.164826	1.24212	0	0.0143545	0.0442544	0.0821717	N	N		Mh01g2213.01_Oj01g0299300.00_Mh05g2319.01_Oj05g0280500.01: likely gene conversion occurred in A_species between Mh01g2213.01 and Mh05g2319.01	likely converted from Mh01g2213.01 to Mh05g2319.01	Zs08g6241.01_Zs09g3659.01_Oj08g0536100.01_Oj09g0509400.01	species=A local conversion from=1455 to=1488 D=5 B=13.5 boot-value2=1 donor=NOKNOWN
Mh02g4104.01_Mh04g4378.01_Oj02g0557100.01_Oj04g0441600.00	0.246132	0.729272	0.242884	0.719348	0	0.00671141	0.0168513	0.0340329	0.298319	2.69146	0.2935	2.39802	0	0.00674162	0.0170435	0.0348292	N	N		2021 Mh01g2396.01_Oj01g0311800.01_Mh05g3329.01_Oj05g0361500.01		Zs08g6279.01_Zs09g3695.01_Oj08g0540300.01_Oj09g0513800.01	species=A local conversion from=11 to=35 D=5 B=10 boot-value2=0.99 donor=NOKNOWN
Mh02g4105.01_Mh04g4382.01_Oj02g0557200.01_Oj04g0442000.01	0.12011	0.515168	0.119996	0.517743	0.00194985	0.0148489	0.000648508	0	0.130896	0.870901	0.13076	0.879172	0.00195238	0.0149978	0.000648789	0	N	N		siimilarity pA: 146 pB: 214 oA1: 177 oA2: 198		Zs08g6327.01_Zs09g3853.01_Oj08g0546400.01_Oj09g0525600.01	species=A local conversion from=1546 to=1584 D=4 B=12 boot-value2=1 donor=NOKNOWN
Mh02g4219.01_Mh04g4504.01_Oj02g0564100.01_Oj04g0444900.01	0.137161	0.464286	0.133729	0.464734	0.00169683	0	0.00169635	0	0.151478	0.723811	0.14729	0.724989	0.00169875	0	0.00169827	0	N	N		siimilarity pAr: 0.579365079365079 pBr: 0.849206349206349 oA1r: 0.702380952380952 oA2r: 0.785714285714286		Zs08g6339.01_Zs09g3900.01_Oj08g0547600.00_Oj09g0531600.01	species=A local conversion from=489 to=866 D=77 B=125 boot-value2=1 donor=NOKNOWN
Mh02g4226.01_Mh06g1076.01_Oj02g0564700.01_Oj06g0193400.01	0.490079	0.769938	0.493446	0.767534	0.00283019	0.00591716	0.00281867	0.00899101	0.794772	-1	0.804552	-1	0.00283554	0.00594063	0.00282398	0.00904534	N	N		Mh01g2396.01_Oj01g0311800.01_Mh05g3329.01_Oj05g0361500.01: likely gene conversion occurred in C_species between Oj01g0311800.01 and Oj05g0361500.01	likely converted from Oj01g0311800.01 to Oj05g0361500.01	Zs08g6355.01_Zs09g3965.01_Oj08g0549100.01_Oj09g0538600.01	species=A local conversion from=11 to=31 D=2 B=6 boot-value2=0.89 donor=NOKNOWN
Mh02g4228.01_Mh04g4510.01_Oj02g0565000.01_Oj04g0445600.00	0.234514	0.466207	0.236085	0.461878	0.00111618	0.00335477	0.00562852	0.00327154	0.281222	0.728871	0.283512	0.717518	0.00111701	0.00336229	0.00564974	0.00327869	N	N		2024 Mh01g2551.01_Oj01g0328400.01_Mh05g0624.01_Oj05g0160200.01		Zs08g6397.01_Zs09g4169.01_Oj08g0554400.01_Oj09g0555700.01	species=A local conversion from=549 to=575 D=0 B=7.5 boot-value2=0.96 donor=A_1
Mh02g4231.01_Mh04g4517.01_Oj02g0565200.01_Oj04g0446300.01	0.119157	0.407005	0.121502	0.392039	0.00695249	0.0282686	0	0	0.129762	0.586768	0.132556	0.554736	0.00698492	0.0288151	0	0	N	N		siimilarity pA: 439 pB: 439 oA1: 237 oA2: 237		Zs11g0113.01_Zs12g0117.01_Oj11g0103800.01_Oj12g0104200.00	species=A local conversion from=40 to=56 D=7 B=12.5 boot-value2=1 donor=A_1
Mh02g4242.01_Mh04g4626.01_Oj02g0566400.01_Oj04g0448000.00	0.208748	0.316911	0.207136	0.321666	0.00517539	0	0	0.00530504	0.244642	0.411847	0.24241	0.420127	0.00519333	0	0	0.00532389	N	N		siimilarity pAr: 0.944086021505376 pBr: 0.944086021505376 oA1r: 0.509677419354839 oA2r: 0.509677419354839		Zs11g0407.01_Zs12g0396.01_Oj11g0138900.01_Oj12g0135500.00	species=A local conversion from=335 to=462 D=21 B=62 boot-value2=1 donor=A_1
Mh02g4244.01_Mh04g4627.01_Oj02g0566700.01_Oj04g0448200.01	0.313861	0.528844	0.320461	0.528072	0.000728863	0.0117647	0.0230429	0.0197122	0.406584	0.915905	0.418021	0.913291	0.000729217	0.011858	0.0234043	0.0199759	N	N		Mh01g2551.01_Oj01g0328400.01_Mh05g0624.01_Oj05g0160200.01: likely gene conversion occurred in A_species between Mh01g2551.01 and Mh05g0624.01	likely converted from NO_KNOWN to NO_KNOWN	Zs11g0476.01_Zs12g0489.01_Oj11g0148400.01_Oj12g0145632.00	species=A local conversion from=540 to=611 D=8 B=26.5 boot-value2=1 donor=NOKNOWN
Mh02g4249.01_Mh04g4639.01_Oj02g0567200.01_Oj04g0449400.01	0.149468	0.533333	0.149515	0.532778	0.00374649	0	0	0	0.166693	0.931285	0.166752	0.929366	0.00375588	0	0	0	N	N		Mh01g2551.01_Oj01g0328400.01_Mh05g0624.01_Oj05g0160200.01: likely gene conversion occurred in C_species between Oj01g0328400.01 and Oj05g0160200.01	likely converted from NO_KNOWN to NO_KNOWN	Zs11g0706.01_Zs12g0791.01_Oj11g0176300.01_Oj12g0174100.01	species=A local conversion from=934 to=1021 D=13 B=30.5 boot-value2=1 donor=NOKNOWN
Mh02g4253.01_Mh04g4644.01_Oj02g0567900.01_Oj04g0449900.01	0.0564988	0.461339	0.0582109	0.461339	0.00171086	0	0	0	0.0587402	0.716115	0.060594	0.716115	0.00171282	0	0	0	N	N		2044 Mh01g2906.01_Oj01g0358400.01_Mh05g3434.01_Oj05g0368300.01		Zs11g2288.01_Zs12g1247.01_Oj11g0295000.01_Oj12g0233300.01	species=A local conversion from=19 to=36 D=0 B=7 boot-value2=1 donor=A_2
Mh02g4258.01_Mh04g4645.01_Oj02g0568600.00_Oj04g0450000.01	0.359458	0.413069	0.359458	0.406068	0	0.007034	0.00246609	0	0.489404	0.600146	0.489404	0.584721	0	0.00706719	0.00247015	0	N	N		siimilarity pA: 653 pB: 548 oA1: 210 oA2: 339		Zs11g4119.01_Zs12g2158.01_Oj11g0472000.01_Oj12g0405100.01	species=A local conversion from=7 to=17 D=1 B=3.5 boot-value2=0.96 donor=NOKNOWN
Mh02g4390.01_Mh04g4669.01_Oj02g0573200.01_Oj04g0452100.01	0.0857143	0.400485	0.241976	0.477273	0	0	0.181107	0.240453	0.0910206	0.572646	0.292159	0.758701	0	0	0.207286	0.289914	N	N		siimilarity pAr: 0.827629911280101 pBr: 0.694550063371356 oA1r: 0.26615969581749 oA2r: 0.429657794676806		Zs11g5792.01_Zs12g3946.01_Oj11g0642800.01_Oj12g0528400.01	species=A local conversion from=1 to=61 D=8 B=22.5 boot-value2=1 donor=NOKNOWN
Mh02g4402.01_Mh04g4714.01_Oj02g0574800.01_Oj04g0456900.00	0.584643	0.460366	0.579929	0.489634	0.00467654	0.0075	0.0595804	0.0779762	1.13397	0.713591	1.11289	0.793489	0.00469118	0.00753775	0.0620802	0.0823346	N	N		Mh01g2906.01_Oj01g0358400.01_Mh05g3434.01_Oj05g0368300.01: likely gene conversion occurred in A_species between Mh01g2906.01 and Mh05g3434.01	likely converted from Mh01g2906.01 to Mh05g3434.01	Zs11g5891.01_Zs12g4091.01_Oj11g0657400.00_Oj12g0542200.00	species=A local conversion from=93 to=144 D=9 B=21 boot-value2=1 donor=NOKNOWN	species=A local conversion from=39 to=49 D=2 B=4 boot-value2=0.93 donor=NOKNOWN
Mh02g4409.01_Mh04g4726.01_Oj02g0575700.01_Oj04g0458200.01	0.202763	0.594644	0.204198	0.59235	0.00215195	0.00426515	0	0.00896861	0.236393	1.18076	0.238362	1.16977	0.00215504	0.00427732	0	0.00902267	N	N		Mh01g2906.01_Oj01g0358400.01_Mh05g3434.01_Oj05g0368300.01: likely gene conversion occurred in C_species between Oj01g0358400.01 and Oj05g0368300.01	likely converted from Oj01g0358400.01 to Oj05g0368300.01	Zs01g1983.01_Zs05g0462.01_Oj01g0663400.01_Oj05g0137400.01	species=A local conversion from=27 to=117 D=17 B=27.5 boot-value2=0.86 donor=NOKNOWN	species=B local conversion from=1323 to=1395 D=15 B=23.5 boot-value2=1 donor=NOKNOWN
Mh02g4410.01_Mh04g4727.01_Oj02g0575800.01_Oj04g0458300.01	0.180193	0.365294	0.184384	0.377317	0.00487706	0.00662617	0.00487211	0.00664452	0.206082	0.500696	0.211619	0.524508	0.00489298	0.00665562	0.004888	0.00667413	N	N		2091 Mh01g5824.01_Oj01g0732700.01_Mh05g5000.01_Oj05g0528600.01		Zs01g5613.01_Zs05g5659.01_Oj01g0699500.01_Oj05g0545400.01	species=A local conversion from=65 to=95 D=2 B=5.5 boot-value2=0.89 donor=NOKNOWN	species=B local conversion from=362 to=443 D=6 B=11 boot-value2=1 donor=NOKNOWN
Mh02g4420.01_Mh04g4738.01_Oj02g0576700.01_Oj04g0459700.01	0.165925	0.429299	0.17006	0.436665	0.00411029	0.0228282	0	0	0.187533	0.637174	0.192861	0.654599	0.0041216	0.0231828	0	0	N	N		siimilarity pA: 917 pB: 699 oA1: 364 oA2: 651		Zs01g5727.01_Zs05g5594.01_Oj01g0186000.01_Oj05g0537100.00	species=A local conversion from=327 to=469 D=15 B=26 boot-value2=1 donor=NOKNOWN	species=B local conversion from=91 to=103 D=1 B=5 boot-value2=0.97 donor=NOKNOWN
Mh02g4421.01_Mh04g4741.01_Oj02g0576900.00_Oj04g0460050.00	0.26071	0.648236	0.26071	0.648236	0	0	0	0	0.320339	1.49807	0.320339	1.49807	0	0	0	0	N	N		siimilarity pAr: 0.762261014131338 pBr: 0.581047381546135 oA1r: 0.302576891105569 oA2r: 0.541147132169576		Zs01g6069.01_Zs05g5486.01_Oj01g0742400.01_Oj05g0522600.01	species=A local conversion from=2289 to=2353 D=8 B=22.5 boot-value2=1 donor=NOKNOWN	species=B local conversion from=56 to=124 D=16 B=22.5 boot-value2=1 donor=NOKNOWN
Mh02g4426.01_Mh06g1554.01_Oj02g0577300.00_Oj06g0229200.01	0.257011	0.697547	0.256164	0.695158	0.00634921	0.0232288	0	0	0.314689	1.99511	0.313402	1.96171	0.00637623	0.0235961	0	0	N	N		Mh01g5824.01_Oj01g0732700.01_Mh05g5000.01_Oj05g0528600.01: likely gene conversion occurred in A_species between Mh01g5824.01 and Mh05g5000.01	likely converted from Mh01g5824.01 to Mh05g5000.01	Zs01g6718.01_Zs05g5088.01_Oj01g0813100.00_Oj05g0489700.01	species=A local conversion from=906 to=928 D=12 B=16.5 boot-value2=1 donor=A_2	species=B local conversion from=908 to=938 D=16 B=21 boot-value2=1 donor=B_1
Mh02g4436.01_Mh04g4746.01_Oj02g0579000.01_Oj04g0460600.01	0.150115	0.300346	0.19201	0.335867	0	0.00835655	0.0578374	0.0741758	0.167501	0.383696	0.221799	0.445415	0	0.00840345	0.0601892	0.0781052	N	N		Mh01g5824.01_Oj01g0732700.01_Mh05g5000.01_Oj05g0528600.01: likely gene conversion occurred in C_species between Oj01g0732700.01 and Oj05g0528600.01	likely converted from Oj01g0732700.01 to Oj05g0528600.01	Zs02g0445.01_Zs06g6399.01_Oj02g0138100.00_Oj06g0704200.01	species=A local conversion from=310 to=323 D=3 B=5.5 boot-value2=0.89 donor=NOKNOWN	species=B local conversion from=237 to=278 D=9 B=14.5 boot-value2=1 donor=NOKNOWN
Mh02g4596.01_Mh04g4861.01_Oj02g0588500.01_Oj04g0472300.01	0.182222	0.649832	0.177987	0.645216	0.0172654	0.00835422	0	0.0102389	0.208757	1.50992	0.203184	1.47613	0.0174672	0.0084011	0	0.0103094	N	N		2095 Mh01g5868.01_Oj01g0738400.01_Mh05g4981.01_Oj05g0195200.01		Zs02g0974.01_Zs06g5694.01_Oj02g0183500.00_Oj06g0645600.00	species=A local conversion from=37 to=628 D=171 B=207.5 boot-value2=1 donor=NOKNOWN	species=B local conversion from=5 to=24 D=9 B=12 boot-value2=1 donor=B_2
Mh02g4629.01_Mh04g4866.01_Oj02g0591500.01_Oj04g0472700.00	0.240439	0.491471	0.242118	0.498935	0.00214209	0.0062435	0	0	0.289893	0.7988	0.292369	0.820771	0.00214516	0.00626963	0	0	N	N		siimilarity pA: 434 pB: 342 oA1: 345 oA2: 139		Zs03g0188.01_Zs10g3961.01_Oj03g0111200.01_Oj10g0503800.01	species=A local conversion from=309 to=371 D=15 B=23.5 boot-value2=1 donor=NOKNOWN	species=B local conversion from=3 to=115 D=25 B=42 boot-value2=1 donor=NOKNOWN
Mh02g4632.01_Mh04g4883.01_Oj02g0591700.01_Oj04g0473400.01	0.0553691	0.221414	0.0533557	0.221414	0	0.00618557	0.00200803	0	0.0575195	0.2624	0.0553487	0.2624	0	0.00621122	0.00201073	0	N	N		siimilarity pAr: 0.654600301659125 pBr: 0.515837104072398 oA1r: 0.520361990950226 oA2r: 0.209653092006033		Zs03g0194.01_Zs10g3974.01_Oj03g0111700.01_Oj10g0506200.00	species=A local conversion from=341 to=377 D=5 B=12 boot-value2=1 donor=NOKNOWN	species=B local conversion from=305 to=328 D=3 B=9.5 boot-value2=1 donor=NOKNOWN	species=B local conversion from=1 to=14 D=6 B=10.5 boot-value2=0.93 donor=B_2
Mh02g4635.01_Mh04g4901.01_Oj02g0592000.00_Oj04g0475600.01	0.148529	0.23255	0.148529	0.219729	0	0	0	0.0128848	0.165521	0.27837	0.165521	0.260014	0	0	0	0.0129967	N	N		Mh01g5868.01_Oj01g0738400.01_Mh05g4981.01_Oj05g0195200.01: likely gene conversion occurred in A_species between Mh01g5868.01 and Mh05g4981.01	likely converted from Mh05g4981.01 to Mh01g5868.01	Zs03g0618.01_Zs10g3266.01_Oj03g0161200.01_Oj10g0420400.01	species=A local conversion from=24 to=50 D=4 B=8.5 boot-value2=1 donor=NOKNOWN	species=B local conversion from=1050 to=1094 D=6 B=16 boot-value2=1 donor=NOKNOWN
Mh02g4647.01_Mh04g4908.01_Oj02g0593700.01_Oj04g0476800.01	0.359801	0.595593	0.359022	0.597208	0	0	0.0203511	0.0451454	0.490062	1.18536	0.488567	1.19325	0	0	0.0206323	0.0465613	N	N		2096 Mh01g5868.01_Oj01g0738400.01_Mh05g4981.01_Oj05g0525900.01		Zs03g7404.01_Zs07g0958.01_Oj03g0742900.01_Oj07g0182400.01	species=A local conversion from=449 to=539 D=12 B=19 boot-value2=0.91 donor=NOKNOWN	species=B local conversion from=540 to=554 D=0 B=3 boot-value2=0.86 donor=B_2
Mh02g4654.01_Mh04g4910.01_Oj02g0594700.01_Oj04g0477000.01	0.535516	0.567222	0.580213	0.507361	0.00470035	0.00692042	0.129593	0.137009	0.938878	1.05885	1.11415	0.846375	0.00471514	0.00695254	0.142273	0.151292	N	N		siimilarity pA: 437 pB: 435 oA1: 348 oA2: 350		Zs03g7453.01_Zs10g3211.01_Oj03g0166100.00_Oj10g0413500.01	species=A local conversion from=519 to=557 D=9 B=15.5 boot-value2=0.88 donor=NOKNOWN	species=B local conversion from=59 to=125 D=5 B=12 boot-value2=0.99 donor=NOKNOWN
Mh02g4655.01_Mh04g4912.01_Oj02g0594800.01_Oj04g0477200.01	0.63997	0.780696	0.640642	0.782051	0.0010925	0	0.00336763	0	1.43949	-1	1.44409	-1	0.00109329	0	0.00337522	0	N	N		siimilarity pAr: 0.647407407407407 pBr: 0.644444444444444 oA1r: 0.515555555555556 oA2r: 0.518518518518518		Zs03g7458.01_Zs07g1185.01_Oj03g0167000.01_Oj07g0198300.01	species=A local conversion from=60 to=118 D=2 B=6.5 boot-value2=0.99 donor=NOKNOWN	species=B local conversion from=230 to=248 D=1 B=5.5 boot-value2=0.91 donor=B_2
Mh02g4661.01_Mh04g4918.01_Oj02g0595500.01_Oj04g0479200.01	0.0425319	0.388628	0.0442849	0.366843	0.0024	0.00350058	0	0.03544	0.0437856	0.547625	0.0456462	0.503721	0.00240385	0.00350878	0	0.0363047	N	N		Mh01g5868.01_Oj01g0738400.01_Mh05g4981.01_Oj05g0525900.01: likely gene conversion occurred in A_species between Mh01g5868.01 and Mh05g4981.01	likely converted from Mh01g5868.01 to Mh05g4981.01	Zs04g7644.01_Zs08g0895.01_Oj04g0635900.01_Oj08g0177600.00	species=A local conversion from=1343 to=1360 D=2 B=7.5 boot-value2=1 donor=NOKNOWN	species=A local conversion from=1317 to=1328 D=1 B=4 boot-value2=0.93 donor=NOKNOWN	species=B local conversion from=3 to=28 D=3 B=9.5 boot-value2=1 donor=NOKNOWN
Mh02g4664.01_Mh04g4926.01_Oj02g0595800.01_Oj04g0480100.01	0.146719	0.50057	0.148432	0.498403	0.00265369	0.00818554	0.00176561	0.00549073	0.163267	0.825671	0.1654	0.819182	0.0026584	0.00823054	0.0017677	0.00551093	N	N		Mh01g5868.01_Oj01g0738400.01_Mh05g4981.01_Oj05g0525900.01: likely gene conversion occurred in C_species between Oj01g0738400.01 and Oj05g0525900.01	likely converted from Oj01g0738400.01 to Oj05g0525900.01	Zs08g5539.01_Zs09g3283.01_Oj08g0476000.01_Oj09g0463300.01	species=A local conversion from=1 to=27 D=10 B=21 boot-value2=1 donor=A_1	species=B local conversion from=8 to=29 D=13 B=18 boot-value2=1 donor=B_1
Mh02g4665.01_Mh04g4927.01_Oj02g0595900.00_Oj04g0480200.01	0.187377	0.220752	0.190511	0.220139	0.00292683	0	0	0	0.215598	0.261462	0.219787	0.260594	0.00293256	0	0	0	N	N		2107 Mh01g6535.01_Oj01g0805900.01_Mh05g3809.01_Oj05g0413200.01		Zs08g5623.01_Zs09g3382.01_Oj08g0485700.01_Oj09g0473350.00	species=A local conversion from=680 to=708 D=5 B=10.5 boot-value2=1 donor=NOKNOWN	species=B local conversion from=1 to=10 D=1 B=3 boot-value2=1 donor=NOKNOWN
Mh02g4673.01_Mh04g4951.01_Oj02g0596700.00_Oj04g0482300.01	0.286257	0.389238	0.584881	0.596654	0.542564	0.601134	0.0174255	0.0126382	0.360558	0.548891	1.13505	1.19053	0.963938	1.21277	0.0176311	0.0127459	N	N		siimilarity pA: 1010 pB: 1080 oA1: 950 oA2: 870		Zs08g6209.01_Zs09g3632.01_Oj08g0531000.01_Oj09g0505900.00	species=A local conversion from=72 to=117 D=12 B=18 boot-value2=1 donor=NOKNOWN	species=A local conversion from=1703 to=1721 D=4 B=8 boot-value2=0.95 donor=NOKNOWN	species=A local conversion from=255 to=271 D=3 B=6.5 boot-value2=0.9 donor=NOKNOWN	species=A local conversion from=1607 to=1629 D=4 B=7.5 boot-value2=0.95 donor=NOKNOWN	species=B local conversion from=1576 to=1587 D=2 B=5 boot-value2=1 donor=NOKNOWN
Mh02g4689.01_Mh04g4956.01_Oj02g0597700.00_Oj04g0483000.01	0.166611	0.301604	0.259048	0.390426	0	0.0121704	0.0962109	0.143982	0.188414	0.385798	0.317796	0.551364	0	0.0122702	0.102966	0.159873	N	N		siimilarity pAr: 0.77752117013087 pBr: 0.831408775981524 oA1r: 0.731331793687452 oA2r: 0.669745958429561		Zs11g0468.01_Zs12g0457.01_Oj11g0147200.00_Oj12g0141600.00	species=A local conversion from=91 to=143 D=7 B=19 boot-value2=0.99 donor=NOKNOWN	species=B local conversion from=681 to=741 D=3 B=20 boot-value2=0.97 donor=NOKNOWN
Mh02g4690.01_Mh04g4959.01_Oj02g0597800.01_Oj04g0483200.01	0.133898	0.495289	0.13371	0.498233	0	0.00469851	0	0	0.147496	0.809956	0.147267	0.818678	0	0.00471329	0	0	N	N		Mh01g6535.01_Oj01g0805900.01_Mh05g3809.01_Oj05g0413200.01: likely gene conversion occurred in A_species between Mh01g6535.01 and Mh05g3809.01	likely converted from Mh05g3809.01 to Mh01g6535.01	Zs11g0703.01_Zs12g0784.01_Oj11g0176000.01_Oj12g0172500.01	species=A local conversion from=57 to=70 D=4 B=6.5 boot-value2=0.99 donor=NOKNOWN	species=B local conversion from=97 to=235 D=40 B=47.5 boot-value2=1 donor=NOKNOWN
Mh02g4691.01_Mh04g4961.01_Oj02g0597900.01_Oj04g0483500.01	0.194128	0.54649	0.194128	0.54649	0	0	0	0	0.224652	0.978267	0.224652	0.978267	0	0	0	0	N	N		Mh01g6535.01_Oj01g0805900.01_Mh05g3809.01_Oj05g0413200.01: likely gene conversion occurred in C_species between Oj01g0805900.01 and Oj05g0413200.01	likely converted from Oj05g0413200.01 to Oj01g0805900.01	Zs01g0126.01_Zs05g0108.01_Oj01g0102700.01_Oj05g0103100.01	species=B local conversion from=454 to=563 D=13 B=33.5 boot-value2=1 donor=NOKNOWN
Mh02g4711.01_Mh04g4972.01_Oj02g0600100.01_Oj04g0485000.01	0.0426687	0.493752	0.0426687	0.497409	0	0.00367422	0	0	0.0439305	0.805445	0.0439305	0.816227	0	0.00368325	0	0	N	N		2138 Mh01g7923.01_Oj01g0951500.01_Mh05g3550.01_Oj05g0382500.01		Zs01g0698.01_Zs05g0791.01_Oj01g0168200.01_Oj05g0169000.01	species=B local conversion from=258 to=275 D=4 B=9.5 boot-value2=0.97 donor=B_2
Mh02g4714.01_Mh04g4975.01_Oj02g0600400.01_Oj04g0485300.01	0.084989	0.555087	0.0634557	0.554714	0	0	0.0208157	0.0119386	0.0902022	1.01064	0.0663018	1.00921	0	0	0.02111	0.0120346	N	N		siimilarity pA: 1111 pB: 1056 oA1: 25 oA2: 261		Zs01g0703.01_Zs05g0793.01_Oj01g0168500.01_Oj05g0169200.01	species=B local conversion from=858 to=917 D=8 B=21.5 boot-value2=1 donor=NOKNOWN
Mh02g4715.01_Mh06g4937.01_Oj02g0600650.01_Oj06g0550800.00	0.246677	0.26971	0.234267	0.279861	0.0559902	0.0669958	0.0029703	0.00817439	0.29913	0.334262	0.280864	0.350284	0.0581904	0.0701791	0.00297619	0.00821926	N	N		siimilarity pAr: 0.716312056737589 pBr: 0.680851063829787 oA1r: 0.0161186331399097 oA2r: 0.168278529980658		Zs01g0762.01_Zs05g0911.01_Oj01g0175100.01_Oj05g0176700.01	species=B local conversion from=265 to=332 D=4 B=20.5 boot-value2=1 donor=NOKNOWN
Mh02g4720.01_Mh04g4976.01_Oj02g0601100.01_Oj04g0485400.01	0.53881	0.805169	0.558153	0.803502	0	0.0255319	0.134805	0.234004	0.950487	-1	1.02253	-1	0	0.0259766	0.148601	0.28048	N	N		Mh01g7923.01_Oj01g0951500.01_Mh05g3550.01_Oj05g0382500.01: likely gene conversion occurred in A_species between Mh01g7923.01 and Mh05g3550.01	likely converted from Mh01g7923.01 to Mh05g3550.01	Zs01g0863.01_Zs05g1094.01_Oj01g0743500.01_Oj05g0186300.01	species=B local conversion from=1 to=23 D=3 B=7 boot-value2=0.93 donor=NOKNOWN
Mh02g4723.01_Mh04g4984.01_Oj02g0601300.01_Oj04g0486600.01	0.0405666	0.402985	0.0392788	0.402985	0.00128949	0	0	0	0.041705	0.578029	0.0403447	0.578029	0.0012906	0	0	0	N	N		Mh01g7923.01_Oj01g0951500.01_Mh05g3550.01_Oj05g0382500.01: likely gene conversion occurred in C_species between Oj01g0951500.01 and Oj05g0382500.01	likely converted from Oj01g0951500.01 to Oj05g0382500.01	Zs01g0873.01_Zs05g5485.01_Oj01g0742500.01_Oj05g0522500.01	species=B local conversion from=866 to=1287 D=74 B=90 boot-value2=0.81 donor=NOKNOWN
Mh02g4736.01_Mh04g5006.01_Oj02g0603000.00_Oj04g0488700.01	0.210642	0.369617	0.209276	0.364658	0	0.00279981	0.00104239	0.00588813	0.24727	0.509171	0.245373	0.499457	0	0.00280505	0.00104312	0.00591136	N	N		2147 Mh01g8123.01_Oj01g0971400.01_Mh05g0155.01_Oj05g0108600.01		Zs01g0883.01_Zs05g1147.01_Oj01g0191700.01_Oj05g0524400.01	species=B local conversion from=905 to=959 D=6 B=14 boot-value2=1 donor=B_1
Mh02g4742.01_Mh04g5017.01_Oj02g0603600.01_Oj04g0489600.01	0.67023	0.637509	0.672385	0.614889	0.0940904	0.0912491	0.115013	0.122072	1.68069	1.4229	1.70124	1.28548	0.100538	0.0972958	0.124851	0.133236	N	N		siimilarity pA: 874 pB: 538 oA1: 367 oA2: 143		Zs01g1071.01_Zs05g1224.01_Oj01g0202500.01_Oj05g0204600.01	species=B local conversion from=722 to=790 D=15 B=27 boot-value2=1 donor=NOKNOWN
Mh02g4750.01_Mh04g5025.01_Oj02g0604300.01_Oj04g0490600.01	0.056002	0.49613	0.0991341	0.535867	0	0	0.0439985	0.0693069	0.0582031	0.812438	0.106327	0.940106	0	0	0.0453419	0.0727213	N	N		siimilarity pAr: 0.827651515151515 pBr: 0.509469696969697 oA1r: 0.347537878787879 oA2r: 0.135416666666667		Zs01g1204.01_Zs05g1274.01_Oj01g0220100.01_Oj05g0212300.01	species=B local conversion from=164 to=206 D=2 B=12 boot-value2=1 donor=NOKNOWN	species=B local conversion from=444 to=469 D=5 B=9 boot-value2=0.99 donor=NOKNOWN
Mh02g4762.01_Mh04g5048.01_Oj02g0606000.01_Oj04g0493300.01	0.197637	0.564878	0.195748	0.565982	0	0	0.0017616	0	0.2294	1.04929	0.226841	1.05378	0	0	0.00176367	0	N	N		Mh01g8123.01_Oj01g0971400.01_Mh05g0155.01_Oj05g0108600.01: likely gene conversion occurred in A_species between Mh01g8123.01 and Mh05g0155.01	likely converted from Mh05g0155.01 to Mh01g8123.01	Zs01g1209.01_Zs05g1287.01_Oj01g0220700.00_Oj05g0214300.00	species=B local conversion from=13 to=58 D=30 B=33.5 boot-value2=1 donor=B_1
Mh02g4764.01_Mh04g5045.01_Oj02g0606200.01_Oj04g0493000.01	0.260923	0.383059	0.263373	0.383059	0	0	0.00245198	0	0.320665	0.536155	0.324431	0.536155	0	0	0.002456	0	N	N		Mh01g8123.01_Oj01g0971400.01_Mh05g0155.01_Oj05g0108600.01: likely gene conversion occurred in C_species between Oj01g0971400.01 and Oj05g0108600.01	likely converted from Oj05g0108600.01 to Oj01g0971400.01	Zs01g1271.01_Zs05g5419.01_Oj01g0227300.01_Oj05g0516600.01	species=B local conversion from=1 to=31 D=0 B=8.5 boot-value2=1 donor=B_2
Mh02g4775.01_Mh04g5068.01_Oj02g0607700.01_Oj04g0496150.00	0.111668	0.313112	0.289442	0.475113	0	0	0.218199	0.288336	0.120911	0.405296	0.365726	0.752785	0	0	0.257853	0.363926	N	N		2179 Mh02g1157.01_Oj02g0214400.01_Mh06g0557.01_Oj06g0144900.01		Zs01g1855.01_Zs05g5093.01_Oj01g0276000.01_Oj05g0490100.01	species=B local conversion from=300 to=316 D=1 B=6 boot-value2=0.93 donor=NOKNOWN
Mh02g4781.01_Mh04g5077.01_Oj02g0608500.01_Oj04g0496800.01	0.0927124	0.512706	0.616181	0.760068	0.622563	0.783014	0.000858861	0.00303337	0.0989636	0.863079	1.29269	-1	1.32934	-1	0.000859353	0.00303952	N	N		siimilarity pA: 890 pB: 762 oA1: 328 oA2: 59		Zs01g1909.01_Zs05g5109.01_Oj01g0805600.01_Oj05g0493500.00	species=B local conversion from=11 to=160 D=35 B=44.5 boot-value2=1 donor=NOKNOWN
Mh02g4787.01_Mh04g5081.01_Oj02g0609200.00_Oj04g0497300.00	0.20038	0.54416	0.207028	0.541311	0	0	0.00574163	0	0.233134	0.969729	0.242261	0.959419	0	0	0.00576372	0	N	N		siimilarity pAr: 0.669676448457487 pBr: 0.573363431151242 oA1r: 0.246802106847254 oA2r: 0.0443942814145974		Zs01g1983.01_Zs05g0462.01_Oj01g0290000.01_Oj05g0137400.01	species=B local conversion from=1314 to=1403 D=18 B=31 boot-value2=1 donor=NOKNOWN
Mh02g4797.01_Mh04g5084.01_Oj02g0610400.01_Oj04g0497600.01	0.167177	0.51176	0.170413	0.514756	0.00297201	0.00341783	0.00297964	0.0169396	0.189142	0.860095	0.193318	0.869587	0.00297792	0.00342564	0.00298557	0.0171338	N	N		Mh02g1157.01_Oj02g0214400.01_Mh06g0557.01_Oj06g0144900.01: likely gene conversion occurred in A_species between Mh02g1157.01 and Mh06g0557.01	likely converted from Mh06g0557.01 to Mh02g1157.01	Zs01g2090.01_Zs05g0454.01_Oj01g0292700.00_Oj05g0135900.01	species=B local conversion from=1 to=40 D=8 B=12 boot-value2=1 donor=NOKNOWN
Mh02g4798.01_Mh04g5085.01_Oj02g0610500.01_Oj04g0497700.01	0.143841	0.265327	0.145534	0.264635	0.00145103	0.00415225	0	0.00416089	0.159699	0.32745	0.161795	0.326378	0.00145243	0.00416379	0	0.00417247	N	N		Mh02g1157.01_Oj02g0214400.01_Mh06g0557.01_Oj06g0144900.01: likely gene conversion occurred in C_species between Oj02g0214400.01 and Oj06g0144900.01	likely converted from Oj06g0144900.01 to Oj02g0214400.01	Zs01g4466.01_Zs05g6084.01_Oj01g0186900.01_Oj05g0593000.01	species=B local conversion from=553 to=571 D=2 B=5 boot-value2=0.98 donor=NOKNOWN	species=B local conversion from=311 to=323 D=0 B=2.5 boot-value2=0.94 donor=B_2
Mh02g4807.01_Mh04g5094.01_Oj02g0611200.01_Oj04g0498600.01	0.096228	0.516574	0.0962371	0.502346	0.00339975	0.00347725	0.00112444	0.0320665	0.102986	0.875405	0.102996	0.831031	0.00340748	0.00348534	0.00112528	0.0327722	N	N		2180 Mh02g1163.01_Oj02g0215200.01_Mh06g5505.01_Oj06g0583400.01		Zs01g4510.01_Zs05g5586.01_Oj01g0588200.01_Oj05g0536200.01	species=B local conversion from=9 to=20 D=0 B=4.5 boot-value2=0.99 donor=B_2
Mh02g4811.01_Mh04g5103.01_Oj02g0611500.01_Oj04g0499300.01	0.178923	0.480937	0.188589	0.501532	0.00513479	0.00368834	0.0284898	0.0479389	0.204412	0.768846	0.217214	0.82857	0.00515245	0.00369743	0.029045	0.0495396	N	N		siimilarity pA: 1197 pB: 1171 oA1: 1099 oA2: 1149		Zs01g4517.01_Zs05g6068.01_Oj01g0588900.01_Oj05g0591600.01	species=B local conversion from=468 to=507 D=8 B=13 boot-value2=1 donor=NOKNOWN	species=B local conversion from=517 to=533 D=2 B=5 boot-value2=0.82 donor=NOKNOWN
Mh02g4812.01_Mh04g5113.01_Oj02g0611800.01_Oj04g0500700.01	0.0902813	0.607604	0.0902813	0.610473	0	0.0028436	0	0.00579151	0.0961948	1.2461	0.0961948	1.26136	0	0.00284901	0	0.00581398	N	N		siimilarity pAr: 0.812627291242363 pBr: 0.794976238968092 oA1r: 0.746096401900883 oA2r: 0.780040733197556		Zs01g5002.01_Zs05g5974.01_Oj01g0631500.01_Oj05g0581900.01	species=B local conversion from=8 to=23 D=1 B=4.5 boot-value2=1 donor=NOKNOWN
Mh02g4814.01_Mh04g4297.01_Oj02g0612000.01_Oj04g0431100.01	0.426023	0.786913	0.427844	0.787116	0.0448303	0.0689956	0	0	0.629551	-1	0.633779	-1	0.046226	0.0723784	0	0	N	N		Mh02g1163.01_Oj02g0215200.01_Mh06g5505.01_Oj06g0583400.01: likely gene conversion occurred in A_species between Mh02g1163.01 and Mh06g5505.01	likely converted from Mh02g1163.01 to Mh06g5505.01	Zs01g5067.01_Zs05g5944.01_Oj01g0639200.00_Oj05g0578500.01	species=B local conversion from=4 to=230 D=35 B=73 boot-value2=1 donor=NOKNOWN
Mh02g4820.01_Mh04g5119.01_Oj02g0612700.01_Oj04g0501500.00	0.12025	0.298387	0.12071	0.308953	0.00100351	0.011611	0.000996181	0.00593178	0.131063	0.380436	0.13161	0.398191	0.00100418	0.0117018	0.000996843	0.00595537	N	N		Mh02g1163.01_Oj02g0215200.01_Mh06g5505.01_Oj06g0583400.01: likely gene conversion occurred in C_species between Oj02g0215200.01 and Oj06g0583400.01	likely converted from Oj02g0215200.01 to Oj06g0583400.01	Zs01g5082.01_Zs05g5939.01_Oj01g0641000.01_Oj05g0577700.01	species=B local conversion from=627 to=777 D=23 B=45.5 boot-value2=1 donor=NOKNOWN
Mh02g4821.01_Mh04g5120.01_Oj02g0612800.01_Oj04g0501600.01	0.306858	0.597005	0.305065	0.601719	0.00174571	0.00401204	0.00115886	0.0101798	0.394638	1.19225	0.391609	1.21572	0.00174774	0.00402281	0.00115976	0.0102496	N	N		2191 Mh02g1430.01_Oj02g0234450.00_Mh04g2528.01_Oj04g0303100.00		Zs01g5252.01_Zs05g5906.01_Oj01g0652600.01_Oj05g0573700.01	species=B local conversion from=1497 to=1532 D=4 B=10.5 boot-value2=0.99 donor=NOKNOWN
Mh02g4824.01_Mh04g5133.01_Oj02g0613000.01_Oj04g0502900.01	0.179754	0.574569	0.177461	0.581482	0.016765	0.0184995	0.00189603	0.00291404	0.205504	1.08962	0.202494	1.11977	0.0169552	0.0187315	0.00189843	0.00291971	N	N		siimilarity pA: 1232 pB: 1149 oA1: 205 oA2: 2		Zs01g5402.01_Zs05g5794.01_Oj01g0672400.01_Oj05g0562200.01	species=B local conversion from=642 to=668 D=4 B=7.5 boot-value2=1 donor=NOKNOWN
Mh02g4826.01_Mh04g5137.01_Oj02g0613200.01_Oj04g0503500.01	0.148494	0.603634	0.148494	0.60733	0	0	0.00112212	0.00733048	0.165477	1.22547	0.165477	1.24465	0	0	0.00112296	0.00736654	N	N		siimilarity pAr: 0.57516339869281 pBr: 0.536414565826331 oA1r: 0.0957049486461251 oA2r: 0.000933706816059757		Zs01g5422.01_Zs05g5768.01_Oj01g0675700.01_Oj05g0559400.01	species=B local conversion from=561 to=650 D=10 B=28.5 boot-value2=1 donor=NOKNOWN
Mh02g4828.01_Mh04g5141.01_Oj02g0613600.01_Oj04g0503800.01	0.0298044	0.557013	0.084856	0.526958	0	0	0.0541045	0.0662651	0.0304128	1.01809	0.0900522	0.909536	0	0	0.0561553	0.0693772	N	N		Mh02g1430.01_Oj02g0234450.00_Mh04g2528.01_Oj04g0303100.00: likely gene conversion occurred in A_species between Mh02g1430.01 and Mh04g2528.01	likely converted from Mh04g2528.01 to Mh02g1430.01	Zs01g5522.01_Zs05g5698.01_Oj01g0688600.01_Oj05g0551600.01	species=B local conversion from=87 to=134 D=6 B=14.5 boot-value2=1 donor=NOKNOWN
Mh02g4831.01_Mh04g5142.01_Oj02g0613900.01_Oj04g0504000.01	0.118033	0.425047	0.131062	0.425856	0	0	0.0117264	0.0116054	0.128427	0.627295	0.144051	0.629163	0	0	0.011819	0.0116961	N	N		Mh02g1430.01_Oj02g0234450.00_Mh04g2528.01_Oj04g0303100.00: likely gene conversion occurred in C_species between Oj02g0234450.00 and Oj04g0303100.00	likely converted from Oj04g0303100.00 to Oj02g0234450.00	Zs01g5535.01_Zs05g5692.01_Oj01g0690800.01_Oj05g0550700.00	species=B local conversion from=912 to=974 D=15 B=25 boot-value2=1 donor=NOKNOWN
Mh02g4833.01_Mh06g1035.01_Oj02g0614100.01_Oj06g0188100.01	0.487911	0.75925	0.487911	0.76517	0	0	0	0.0230991	0.788542	-1	0.788542	-1	0	0	0	0.0234623	N	N		2207 Mh02g3041.01_Oj02g0469600.01_Mh04g2684.01_Oj04g0311400.01		Zs01g5682.01_Zs05g6089.01_Oj01g0570500.01_Oj05g0593800.01	species=B local conversion from=782 to=1064 D=38 B=55.5 boot-value2=0.83 donor=NOKNOWN
Mh02g4835.01_Mh04g5145.01_Oj02g0614300.01_Oj04g0504500.01	0.195254	0.272137	0.195254	0.272137	0	0	0.00151477	0	0.226172	0.338062	0.226172	0.338062	0	0	0.0015163	0	N	N		siimilarity pA: 878 pB: 716 oA1: 542 oA2: 536		Zs01g5727.01_Zs05g0970.01_Oj01g0186000.01_Oj05g0183100.01	species=B local conversion from=368 to=399 D=0 B=4 boot-value2=0.99 donor=B_2	species=B local conversion from=187 to=215 D=0 B=3.5 boot-value2=0.95 donor=B_2
Mh02g4838.01_Mh04g5149.01_Oj02g0614600.01_Oj04g0505000.01	0.360624	0.69145	0.359328	0.701647	0.0135981	0.03788	0.000584567	0.00207326	0.491645	1.91264	0.489154	2.05616	0.0137229	0.0388701	0.000584795	0.00207613	N	N		siimilarity pAr: 0.795289855072464 pBr: 0.648550724637681 oA1r: 0.490942028985507 oA2r: 0.485507246376812		Zs01g5757.01_Zs05g5575.01_Oj01g0183000.01_Oj05g0535400.00	species=B local conversion from=953 to=1033 D=23 B=43 boot-value2=1 donor=B_1
Mh02g4861.01_Mh04g5161.01_Oj02g0617100.01_Oj04g0506900.01	0.321564	0.618861	0.321564	0.623576	0.00138568	0.00460123	0	0	0.419948	1.30786	0.419948	1.33532	0.00138696	0.0046154	0	0	N	N		Mh02g3041.01_Oj02g0469600.01_Mh04g2684.01_Oj04g0311400.01: likely gene conversion occurred in A_species between Mh02g3041.01 and Mh04g2684.01	likely converted from Mh04g2684.01 to Mh02g3041.01	Zs01g5757.01_Zs05g5575.01_Oj01g0717000.01_Oj05g0535400.00	species=B local conversion from=954 to=1023 D=7 B=27 boot-value2=1 donor=NOKNOWN
Mh02g4863.01_Mh04g5169.01_Oj02g0617300.01_Oj04g0507500.01	0.0721965	0.393007	0.074332	0.393437	0.00215621	0.00661278	0	0.0021692	0.0759119	0.556767	0.0782786	0.557671	0.00215931	0.00664211	0	0.00217234	N	N		Mh02g3041.01_Oj02g0469600.01_Mh04g2684.01_Oj04g0311400.01: likely gene conversion occurred in C_species between Oj02g0469600.01 and Oj04g0311400.01	likely converted from Oj04g0311400.01 to Oj02g0469600.01	Zs01g5814.01_Zs05g6046.01_Oj01g0603000.01_Oj05g0589600.01	species=B local conversion from=9 to=137 D=10 B=19.5 boot-value2=0.96 donor=NOKNOWN
Mh02g4864.01_Mh04g5170.01_Oj02g0617400.01_Oj04g0507700.01	0.16357	0.32098	0.16357	0.324567	0.00123482	0.00701344	0	0	0.184514	0.418928	0.184514	0.425224	0.00123584	0.00704644	0	0	N	N		2220 Mh02g3921.01_Oj02g0538700.01_Mh04g7016.01_Oj04g0416700.01		Zs01g5999.01_Zs05g5520.01_Oj01g0734466.01_Oj05g0528000.01	species=B local conversion from=1293 to=1370 D=11 B=25.5 boot-value2=1 donor=NOKNOWN
Mh02g4871.01_Mh06g6386.01_Oj02g0618100.01_Oj06g0659500.01	0.404762	0.79595	0.404762	0.79595	0	0	0	0	0.581879	-1	0.581879	-1	0	0	0	0	N	N		siimilarity pA: 376 pB: 220 oA1: 285 oA2: 300		Zs01g6070.01_Zs05g1097.01_Oj01g0742500.01_Oj05g0187100.01	species=B local conversion from=164 to=222 D=13 B=19.5 boot-value2=1 donor=NOKNOWN
Mh02g4880.01_Mh04g5180.01_Oj02g0618700.01_Oj04g0508600.01	0.182794	0.306053	0.181345	0.304306	0.00403023	0.00289436	0	0	0.209513	0.393276	0.2076	0.39033	0.00404109	0.00289996	0	0	N	N		siimilarity pAr: 0.593996840442338 pBr: 0.347551342812006 oA1r: 0.450236966824645 oA2r: 0.4739336492891		Zs01g6123.01_Zs05g5433.01_Oj01g0748500.01_Oj05g0518300.01	species=B local conversion from=867 to=899 D=3 B=12.5 boot-value2=1 donor=NOKNOWN
Mh02g4886.01_Mh04g5183.01_Oj02g0619600.01_Oj04g0508800.01	0.155501	0.526503	0.156137	0.524564	0.00190941	0	0	0.00194363	0.174266	0.908006	0.175069	0.901527	0.00191184	0	0	0.00194616	N	N		Mh02g3921.01_Oj02g0538700.01_Mh04g7016.01_Oj04g0416700.01: likely gene conversion occurred in A_species between Mh02g3921.01 and Mh04g7016.01	likely converted from Mh02g3921.01 to Mh04g7016.01	Zs01g6421.01_Zs05g5194.01_Oj01g0782800.00_Oj05g0502000.01	species=B local conversion from=1500 to=1586 D=7 B=27.5 boot-value2=1 donor=NOKNOWN
Mh02g4896.01_Mh04g5190.01_Oj02g0620400.01_Oj04g0509400.01	0.154054	0.348548	0.154054	0.348548	0	0	0	0	0.172442	0.468738	0.172442	0.468738	0	0	0	0	N	N		2223 Mh02g4430.01_Oj02g0578300.01_Mh04g4659.01_Oj04g0451200.01		Zs01g6908.01_Zs05g4748.01_Oj01g0835000.01_Oj05g0465100.01	species=B local conversion from=2133 to=2149 D=2 B=7 boot-value2=0.97 donor=NOKNOWN
Mh02g4898.01_Mh04g5191.01_Oj02g0620600.01_Oj04g0509600.01	0.0833333	0.29362	0.0833333	0.285807	0	0.00782269	0	0	0.0883373	0.37256	0.0883373	0.35983	0	0.00786377	0	0	N	N		siimilarity pA: 1134 pB: 1127 oA1: 20 oA2: 37		Zs01g6911.01_Zs05g4752.01_Oj01g0835700.01_Oj05g0466100.01	species=B local conversion from=545 to=667 D=22 B=43.5 boot-value2=1 donor=NOKNOWN
Mh02g4902.01_Mh04g5210.01_Oj02g0621300.01_Oj04g0512200.01	0.182007	0.546436	0.220374	0.580645	0	0	0.0875862	0.128821	0.208473	0.978071	0.260927	1.11606	0	0	0.0931371	0.14134	N	N		siimilarity pAr: 0.789144050104384 pBr: 0.784272790535839 oA1r: 0.0139178844815588 oA2r: 0.0257480862908838		Zs01g6949.01_Zs05g4713.01_Oj01g0839700.01_Oj05g0460200.01	species=B local conversion from=252 to=326 D=10 B=28 boot-value2=0.97 donor=NOKNOWN
Mh02g4922.01_Mh04g5318.01_Oj02g0624300.01_Oj04g0517100.01	0.310248	0.440304	0.331819	0.461328	0	0	0.0246646	0.0287278	0.400397	0.663361	0.438119	0.716086	0	0	0.0250793	0.0292924	N	N		Mh02g4430.01_Oj02g0578300.01_Mh04g4659.01_Oj04g0451200.01: likely gene conversion occurred in A_species between Mh02g4430.01 and Mh04g4659.01	likely converted from Mh02g4430.01 to Mh04g4659.01	Zs01g7081.01_Zs05g4600.01_Oj01g0855000.01_Oj05g0448300.01	species=B local conversion from=728 to=971 D=48 B=77 boot-value2=1 donor=NOKNOWN
Mh02g4924.01_Mh04g5320.01_Oj02g0624400.01_Oj04g0517400.01	0.147777	0.55091	0.150062	0.566512	0.00149701	0.00454545	0.0103359	0.0142349	0.164583	0.994736	0.167435	1.05594	0.0014985	0.00455928	0.0104078	0.0143717	N	N		Mh02g4430.01_Oj02g0578300.01_Mh04g4659.01_Oj04g0451200.01: likely gene conversion occurred in C_species between Oj02g0578300.01 and Oj04g0451200.01	likely converted from Oj02g0578300.01 to Oj04g0451200.01	Zs01g7084.01_Zs05g4596.01_Oj01g0855200.01_Oj05g0447700.01	species=B local conversion from=1416 to=1436 D=3 B=8.5 boot-value2=1 donor=NOKNOWN
Mh02g4930.01_Mh04g5325.01_Oj02g0625500.01_Oj04g0518000.01	0.0680634	0.474765	0.0667872	0.478942	0.0012785	0.00415225	0	0	0.0713524	0.751836	0.0699501	0.763305	0.00127959	0.00416379	0	0	N	N		2224 Mh02g4431.01_Oj02g0578366.00_Mh04g4744.01_Oj04g0460400.00		Zs01g7125.01_Zs05g4574.01_Oj01g0859500.01_Oj05g0443900.01	species=B local conversion from=51 to=199 D=20 B=51 boot-value2=1 donor=NOKNOWN
Mh02g4953.01_Mh04g5344.01_Oj02g0628600.01_Oj04g0671900.01	0.185166	0.365348	0.514516	0.760387	0.00276593	0.00613706	0.503482	0.729628	0.212656	0.500801	0.868822	-1	0.00277105	0.00616231	0.834479	2.70442	N	N		siimilarity pA: 427 pB: 364 oA1: 70 oA2: 137		Zs01g7814.01_Zs05g0793.01_Oj01g0934000.01_Oj05g0169200.01	species=B local conversion from=857 to=874 D=3 B=9 boot-value2=1 donor=NOKNOWN
Mh02g4956.01_Mh04g5357.01_Oj02g0629000.01_Oj04g0520700.01	0.293004	0.417722	0.293004	0.417722	0	0	0	0	0.371549	0.610575	0.371549	0.610575	0	0	0	0	N	N		siimilarity pAr: 0.773550724637681 pBr: 0.659420289855073 oA1r: 0.126811594202899 oA2r: 0.248188405797101		Zs01g7854.01_Zs05g3871.01_Oj01g0938200.01_Oj05g0373400.01	species=B local conversion from=1327 to=1373 D=3 B=16 boot-value2=1 donor=NOKNOWN
Mh02g4958.01_Mh04g5363.01_Oj02g0629200.01_Oj04g0521100.01	0.109845	0.212034	0.109845	0.212034	0	0	0	0	0.118772	0.249209	0.118772	0.249209	0	0	0	0	N	N		Mh02g4431.01_Oj02g0578366.00_Mh04g4744.01_Oj04g0460400.00: likely gene conversion occurred in A_species between Mh02g4431.01 and Mh04g4744.01	likely converted from Mh02g4431.01 to Mh04g4744.01	Zs01g7886.01_Zs05g3895.01_Oj01g0945800.01_Oj05g0376000.00	species=B local conversion from=386 to=397 D=0 B=3 boot-value2=0.99 donor=B_1
Mh02g4961.01_Mh04g6788.01_Oj02g0629400.01_Oj04g0672100.01	0.293343	0.735639	0.293022	0.740583	0	0	0.0030704	0.0053969	0.372105	2.96666	0.371579	3.2832	0	0	0.0030767	0.00541641	N	N		Mh02g4431.01_Oj02g0578366.00_Mh04g4744.01_Oj04g0460400.00: likely gene conversion occurred in C_species between Oj02g0578366.00 and Oj04g0460400.00	likely converted from Oj02g0578366.00 to Oj04g0460400.00	Zs01g7938.01_Zs05g3957.01_Oj01g0952300.00_Oj05g0384800.01	species=B local conversion from=2624 to=2657 D=5 B=12 boot-value2=1 donor=NOKNOWN
Mh02g4962.01_Mh04g5370.01_Oj02g0630000.01_Oj04g0522100.00	0.526198	0.510981	0.520824	0.510981	0.00548948	0	0	0	0.906983	0.857648	0.889187	0.857648	0.00550967	0	0	0	N	N		2236 Mh02g4998.01_Oj02g0633300.01_Mh04g6810.01_Oj04g0674600.01		Zs01g8006.01_Zs05g0822.01_Oj01g0960600.01_Oj05g0173500.01	species=B local conversion from=409 to=475 D=12 B=19.5 boot-value2=1 donor=NOKNOWN	species=B local conversion from=14 to=40 D=3 B=9 boot-value2=0.9 donor=NOKNOWN
Mh02g4963.01_Mh06g6695.01_Oj02g0630250.00_Oj06g0683500.00	0.113048	0.254194	0.113048	0.248094	0	0.00622407	0	0	0.122534	0.310417	0.122534	0.301245	0	0.00625004	0	0	N	N		siimilarity pA: 511 pB: 501 oA1: 472 oA2: 452		Zs01g8115.01_Zs05g0166.01_Oj01g0972000.01_Oj05g0110000.01	species=B local conversion from=111 to=127 D=2 B=8 boot-value2=0.84 donor=NOKNOWN	species=B local conversion from=687 to=708 D=3 B=8.5 boot-value2=0.91 donor=NOKNOWN
Mh02g4966.01_Mh04g5372.01_Oj02g0630300.01_Oj04g0522500.01	0.227793	0.378286	0.227793	0.378286	0.00316539	0	0	0	0.271507	0.526461	0.271507	0.526461	0.00317209	0	0	0	N	N		siimilarity pAr: 0.724822695035461 pBr: 0.71063829787234 oA1r: 0.669503546099291 oA2r: 0.64113475177305		Zs01g8127.01_Zs05g0173.01_Oj01g0973200.00_Oj05g0110700.01	species=B local conversion from=3 to=22 D=4 B=8 boot-value2=1 donor=NOKNOWN
Mh02g4969.01_Mh04g6794.01_Oj02g0631000.01_Oj04g0672900.01	0.309489	0.628942	0.310648	0.628942	0	0	0.00116212	0.00350263	0.399104	1.36785	0.401079	1.36785	0	0	0.00116302	0.00351083	N	N		Mh02g4998.01_Oj02g0633300.01_Mh04g6810.01_Oj04g0674600.01: likely gene conversion occurred in A_species between Mh02g4998.01 and Mh04g6810.01	likely converted from Mh04g6810.01 to Mh02g4998.01	Zs01g8157.01_Zs05g0221.01_Oj01g0976200.01_Oj05g0116000.01	species=B local conversion from=872 to=995 D=23 B=43.5 boot-value2=1 donor=NOKNOWN
Mh02g4970.01_Mh04g5378.01_Oj02g0631200.01_Oj04g0673000.01	0.269265	0.525313	0.446676	0.755164	0.0364416	0.0645161	0.455435	0.717141	0.333568	0.904023	0.678954	-1	0.0373567	0.0674612	0.70093	2.34589	N	N		Mh02g4998.01_Oj02g0633300.01_Mh04g6810.01_Oj04g0674600.01: likely gene conversion occurred in C_species between Oj02g0633300.01 and Oj04g0674600.01	likely converted from Oj04g0674600.01 to Oj02g0633300.01	Zs02g0202.01_Zs06g0518.01_Oj02g0111600.01_Oj06g0142500.00	species=B local conversion from=523 to=539 D=5 B=7.5 boot-value2=1 donor=NOKNOWN
Mh02g4972.01_Mh04g5380.01_Oj02g0631601.00_Oj04g0523350.00	0.228261	0.692907	0.232517	0.659427	0	0	0.0575503	0.0523207	0.272179	1.93154	0.278322	1.58543	0	0	0.0598782	0.0542352	N	N		2251 Mh02g5173.01_Oj02g0657000.01_Mh04g5616.01_Oj04g0550200.01		Zs02g0441.01_Zs06g6402.01_Oj02g0137700.01_Oj06g0704700.01	species=B local conversion from=1777 to=1792 D=1 B=5.5 boot-value2=0.98 donor=NOKNOWN
Mh02g4973.01_Mh04g5386.01_Oj02g0631700.01_Oj04g0673300.01	0.093244	0.409619	0.147939	0.561798	0	0	0.168809	0.561983	0.0995705	0.592505	0.164786	1.03692	0	0	0.191246	1.03766	N	N		siimilarity pA: 494 pB: 453 oA1: 338 oA2: 391		Zs02g0747.01_Zs06g5989.01_Oj02g0169300.01_Oj06g0668200.01	species=B local conversion from=852 to=894 D=6 B=13.5 boot-value2=0.99 donor=NOKNOWN
Mh02g4998.01_Mh04g5388.01_Oj02g0633300.01_Oj04g0674600.01	0.108696	0.644509	0.164423	0.6054	0	0	0.158604	0.813591	0.117427	1.47108	0.185606	1.23458	0	0	0.178191	-1	N	N		siimilarity pAr: 0.769470404984424 pBr: 0.705607476635514 oA1r: 0.526479750778816 oA2r: 0.609034267912773		Zs02g0761.01_Zs06g5982.01_Oj02g0170300.01_Oj06g0667200.00	species=B local conversion from=460 to=503 D=9 B=17.5 boot-value2=1 donor=NOKNOWN
Mh02g5004.01_Mh04g5392.01_Oj02g0634100.00_Oj04g0525100.01	0.283599	0.453741	0.286429	0.458375	0.0665856	0.0766882	0.00633052	0.00502681	0.35627	0.696631	0.360835	0.708454	0.0697288	0.0808985	0.00635739	0.00504373	N	N		Mh02g5173.01_Oj02g0657000.01_Mh04g5616.01_Oj04g0550200.01: likely gene conversion occurred in A_species between Mh02g5173.01 and Mh04g5616.01	likely converted from Mh02g5173.01 to Mh04g5616.01	Zs02g0782.01_Zs06g5967.01_Oj02g0172800.01_Oj06g0666100.01	species=B local conversion from=684 to=697 D=1 B=4.5 boot-value2=0.93 donor=NOKNOWN
Mh02g5005.01_Mh04g5395.01_Oj02g0634500.01_Oj04g0525600.01	0.171613	0.399571	0.171613	0.399571	0	0	0	0	0.194872	0.570687	0.194872	0.570687	0	0	0	0	N	N		Mh02g5173.01_Oj02g0657000.01_Mh04g5616.01_Oj04g0550200.01: likely gene conversion occurred in C_species between Oj02g0657000.01 and Oj04g0550200.01	likely converted from Oj02g0657000.01 to Oj04g0550200.01	Zs02g0925.01_Zs06g5761.01_Oj02g0178800.01_Oj06g0653000.01	species=B local conversion from=9 to=230 D=32 B=78.5 boot-value2=1 donor=NOKNOWN
Mh02g5016.01_Mh04g5398.01_Oj02g0635800.01_Oj04g0526000.01	0.272904	0.393725	0.228511	0.303947	0.11641	0.145655	0.00231125	0.00619835	0.339266	0.558277	0.272538	0.389726	0.126504	0.161947	0.00231482	0.0062241	N	N		2268 Mh02g6009.01_Oj02g0731900.01_Mh06g1940.01_Oj06g0262800.01		Zs02g0974.01_Zs06g5694.01_Oj02g0799300.01_Oj06g0645600.00	species=B local conversion from=64 to=77 D=4 B=7.5 boot-value2=0.9 donor=B_1
Mh02g5022.01_Mh04g5406.01_Oj02g0636600.00_Oj04g0526800.01	0.108073	0.327578	0.1062	0.321024	0	0.0116732	0.00193361	0	0.116699	0.430551	0.114514	0.419004	0	0.0117649	0.00193611	0	N	N		siimilarity pA: 1140 pB: 1090 oA1: 176 oA2: 241		Zs02g1008.01_Zs06g5639.01_Oj02g0187600.01_Oj06g0638100.01	species=B local conversion from=508 to=580 D=13 B=25.5 boot-value2=1 donor=NOKNOWN
Mh02g5024.01_Mh04g5407.01_Oj02g0636700.01_Oj04g0527000.01	0.150762	0.38886	0.148707	0.38886	0.00205128	0	0	0	0.168311	0.548105	0.165743	0.548105	0.00205409	0	0	0	N	N		siimilarity pAr: 0.783505154639175 pBr: 0.74914089347079 oA1r: 0.120962199312715 oA2r: 0.165635738831615		Zs02g1041.01_Zs06g6409.01_Oj02g0191200.00_Oj06g0705350.00	species=B local conversion from=2098 to=2167 D=2 B=22.5 boot-value2=0.99 donor=NOKNOWN
Mh02g5038.01_Mh04g5422.01_Oj02g0638300.01_Oj04g0528800.01	0.17521	0.398721	0.17521	0.398721	0	0	0	0	0.199552	0.568869	0.199552	0.568869	0	0	0	0	N	N		Mh02g6009.01_Oj02g0731900.01_Mh06g1940.01_Oj06g0262800.01: likely gene conversion occurred in A_species between Mh02g6009.01 and Mh06g1940.01	likely converted from Mh02g6009.01 to Mh06g1940.01	Zs02g1729.01_Zs06g4399.01_Oj02g0255500.01_Oj06g0527800.01	species=B local conversion from=396 to=419 D=4 B=14.5 boot-value2=0.99 donor=B_1
Mh02g5040.01_Mh04g5423.01_Oj02g0638650.01_Oj04g0529100.01	0.259166	0.474561	0.260743	0.474597	0.00377556	0.0109723	0.00654477	0.00658307	0.317976	0.751279	0.320388	0.751379	0.0037851	0.0110533	0.0065735	0.00661213	N	N		Mh02g6009.01_Oj02g0731900.01_Mh06g1940.01_Oj06g0262800.01: likely gene conversion occurred in C_species between Oj02g0731900.01 and Oj06g0262800.01	likely converted from Oj02g0731900.01 to Oj06g0262800.01	Zs02g1729.01_Zs06g4369.01_Oj02g0255500.01_Oj06g0526400.00	species=B local conversion from=326 to=374 D=14 B=19.5 boot-value2=1 donor=NOKNOWN
Mh02g5043.01_Mh04g5428.01_Oj02g0639000.01_Oj04g0529500.01	0.126665	0.388938	0.169622	0.410394	0	0.0109489	0.0434653	0.0403155	0.138741	0.548269	0.192295	0.594216	0	0.0110296	0.0447757	0.0414395	N	N		2330 Mh03g0851.01_Oj03g0183600.00_Mh07g4845.01_Oj07g0617800.01		Zs02g1809.01_Zs06g2806.01_Oj02g0265900.01_Oj06g0503400.01	species=B local conversion from=648 to=664 D=1 B=6.5 boot-value2=0.96 donor=NOKNOWN
Mh02g5045.01_Mh04g6851.01_Oj02g0639100.00_Oj04g0679200.01	0.298652	0.683974	0.303752	0.680688	0.0130926	0.0191693	0.00238001	0.00767263	0.380877	1.82252	0.389399	1.7861	0.0132083	0.0194186	0.00238379	0.00771215	N	N		siimilarity pA: 712 pB: 632 oA1: 0 oA2: 114		Zs02g3920.01_Zs04g4968.01_Oj02g0534800.01_Oj04g0413600.01	species=B local conversion from=388 to=449 D=8 B=20 boot-value2=0.97 donor=NOKNOWN
Mh02g5048.01_Mh04g5435.01_Oj02g0639500.01_Oj04g0530100.01	0.128027	0.327594	0.443586	0.499561	0	0	0.401427	0.398088	0.140383	0.430579	0.671352	0.822643	0	0	0.574669	0.567519	N	N		siimilarity pAr: 0.721377912867275 pBr: 0.6403242147923 oA1r: 0 oA2r: 0.115501519756839		Zs02g3968.01_Zs04g8089.01_Oj02g0538700.01_Oj04g0416700.01	species=B local conversion from=32 to=185 D=27 B=41.5 boot-value2=0.94 donor=NOKNOWN
Mh02g5053.01_Mh04g5441.01_Oj02g0639900.01_Oj04g0530600.01	0.164686	0.502236	0.164686	0.494569	0	0.00771208	0	0	0.185943	0.830699	0.185943	0.80784	0	0.00775201	0	0	N	N		Mh03g0851.01_Oj03g0183600.00_Mh07g4845.01_Oj07g0617800.01: likely gene conversion occurred in A_species between Mh03g0851.01 and Mh07g4845.01	likely converted from Mh03g0851.01 to Mh07g4845.01	Zs02g4207.01_Zs04g5168.01_Oj02g0549600.01_Oj04g0430100.01	species=B local conversion from=471 to=548 D=12 B=26.5 boot-value2=0.95 donor=NOKNOWN
Mh02g5054.01_Mh04g5444.01_Oj02g0640000.01_Oj04g0682100.01	0.169164	0.440958	0.239497	0.57971	0	0	0.261078	0.628401	0.191704	0.664947	0.288507	1.11193	0	0	0.320902	1.36451	N	N		Mh03g0851.01_Oj03g0183600.00_Mh07g4845.01_Oj07g0617800.01: likely gene conversion occurred in C_species between Oj03g0183600.00 and Oj07g0617800.01	likely converted from Oj03g0183600.00 to Oj07g0617800.01	Zs02g4965.01_Zs04g6234.01_Oj02g0618100.01_Oj04g0508300.01	species=B local conversion from=158 to=235 D=13 B=25.5 boot-value2=0.95 donor=NOKNOWN
Mh02g5059.01_Mh04g5447.01_Oj02g0640500.01_Oj04g0531400.01	0.187043	0.579648	0.190125	0.577436	0.00212955	0.00205233	0.000704556	0	0.215153	1.11165	0.21927	1.10198	0.00213258	0.00205515	0.000704887	0	N	N		2331 Mh03g0851.01_Oj03g0183600.00_Mh10g2535.01_Oj10g0390600.01		Zs02g5058.01_Zs04g6355.01_Oj02g0631200.01_Oj04g0523100.01	species=B local conversion from=826 to=852 D=5 B=10.5 boot-value2=1 donor=NOKNOWN
Mh02g5062.01_Mh04g5458.01_Oj02g0641000.00_Oj04g0532500.01	0.149154	0.536991	0.264635	0.633929	0.141375	0.183267	0	0	0.166301	0.944054	0.32638	1.3994	0.156653	0.210139	0	0	N	N		siimilarity pA: 1166 pB: 818 oA1: 189 oA2: 308		Zs02g5483.01_Zs04g6669.01_Oj02g0666200.01_Oj04g0559700.01	species=B local conversion from=771 to=862 D=6 B=35 boot-value2=0.96 donor=NOKNOWN
Mh02g5067.01_Mh04g5462.01_Oj02g0641800.01_Oj04g0533000.01	0.0441019	0.417888	0.0431797	0.415066	0.000915053	0.00303797	0	0	0.0454518	0.61095	0.0444726	0.604604	0.000915611	0.00304414	0	0	N	N		siimilarity pAr: 0.806362378976487 pBr: 0.565698478561549 oA1r: 0.130705394190871 oA2r: 0.213001383125864		Zs02g5646.01_Zs04g6836.01_Oj02g0679500.01_Oj04g0577200.01	species=B local conversion from=1 to=16 D=2 B=7 boot-value2=1 donor=NOKNOWN
Mh02g5071.01_Mh04g5467.01_Oj02g0642200.01_Oj04g0533300.01	0.183833	0.564587	0.183833	0.564587	0	0	0	0	0.210888	1.04812	0.210888	1.04812	0	0	0	0	N	N		Mh03g0851.01_Oj03g0183600.00_Mh10g2535.01_Oj10g0390600.01: likely gene conversion occurred in A_species between Mh03g0851.01 and Mh10g2535.01	likely converted from Mh03g0851.01 to Mh10g2535.01	Zs02g5662.01_Zs04g6856.01_Oj02g0681100.01_Oj04g0578800.01	species=B local conversion from=1425 to=1515 D=15 B=31.5 boot-value2=1 donor=NOKNOWN
Mh02g5074.01_Mh04g5476.01_Oj02g0642700.01_Oj04g0534100.01	0.166254	0.414826	0.190169	0.425629	0.00236873	0	0.0238901	0.028691	0.187955	0.604068	0.219329	0.628638	0.00237248	0	0.0242789	0.0292542	N	N		Mh03g0851.01_Oj03g0183600.00_Mh10g2535.01_Oj10g0390600.01: likely gene conversion occurred in C_species between Oj03g0183600.00 and Oj10g0390600.01	likely converted from Oj03g0183600.00 to Oj10g0390600.01	Zs02g5711.01_Zs04g7015.01_Oj02g0686300.01_Oj04g0585400.01	species=B local conversion from=915 to=985 D=11 B=36.5 boot-value2=1 donor=B_2
Mh02g5075.01_Mh04g5479.01_Oj02g0643000.01_Oj04g0534500.01	0.681286	0.834369	0.683	0.834369	0.00170164	0	0	0	1.79259	-1	1.81154	-1	0.00170358	0	0	0	N	N		2344 Mh03g1016.01_Oj03g0200500.01_Mh12g2023.01_Oj12g0406200.01		Zs02g6059.01_Zs06g2553.01_Oj02g0719000.01_Oj06g0318300.01	species=B local conversion from=603 to=665 D=16 B=23 boot-value2=1 donor=NOKNOWN
Mh02g5076.01_Mh04g5495.01_Oj02g0643200.01_Oj04g0536300.01	0.143545	0.489684	0.143545	0.489684	0	0.0108597	0	0	0.159332	0.793632	0.159332	0.793632	0	0.0109391	0	0	N	N		siimilarity pA: 663 pB: 666 oA1: 0 oA2: 0		Zs02g6067.01_Zs06g2384.01_Oj02g0720300.01_Oj06g0308100.01	species=B local conversion from=540 to=559 D=3 B=7.5 boot-value2=1 donor=NOKNOWN
Mh02g5079.01_Mh04g5502.01_Oj02g0643800.01_Oj04g0537100.01	0.212549	0.294152	0.212549	0.294152	0	0	0	0	0.249927	0.373436	0.249927	0.373436	0	0	0	0	N	N		siimilarity pAr: 0.85 pBr: 0.853846153846154 oA1r: 0 oA2r: 0		Zs02g6090.01_Zs04g7844.01_Oj02g0722400.01_Oj04g0659800.00	species=B local conversion from=9 to=18 D=2 B=4.5 boot-value2=0.99 donor=NOKNOWN
Mh02g5081.01_Mh04g5522.01_Oj02g0643900.00_Oj04g0553500.01	0.18528	0.260106	0.635623	0.374582	0.00955795	0.0373832	0.622885	0.378146	0.212808	0.319414	1.41043	0.519025	0.00961937	0.038347	1.33123	0.52618	N	N		Mh03g1016.01_Oj03g0200500.01_Mh12g2023.01_Oj12g0406200.01: likely gene conversion occurred in A_species between Mh03g1016.01 and Mh12g2023.01	likely converted from NO_KNOWN to NO_KNOWN	Zs02g6106.01_Zs06g2191.01_Oj02g0724000.01_Oj06g0298200.01	species=B local conversion from=864 to=1058 D=26 B=59.5 boot-value2=1 donor=NOKNOWN
Mh02g5083.01_Mh04g5523.01_Oj02g0644000.01_Oj04g0537900.01	0.126449	0.586514	0.126449	0.590331	0	0.00376648	0	0	0.138482	1.14251	0.138482	1.16023	0	0.00377597	0	0	N	N		Mh03g1016.01_Oj03g0200500.01_Mh12g2023.01_Oj12g0406200.01: likely gene conversion occurred in C_species between Oj03g0200500.01 and Oj12g0406200.01	likely converted from NO_KNOWN to NO_KNOWN	Zs02g6555.01_Zs06g1244.01_Oj02g0767200.01_Oj06g0210900.01	species=B local conversion from=4 to=29 D=4 B=11 boot-value2=1 donor=NOKNOWN
Mh02g5084.01_Mh04g5524.01_Oj02g0644100.01_Oj04g0538000.01	0.104668	0.494587	0.0957821	0.487649	0	0.00515907	0.01008	0.0168244	0.112731	0.807894	0.102475	0.787793	0	0.0051769	0.0101484	0.017016	N	N		2361 Mh03g1119.01_Oj03g0211800.01_Mh12g4038.01_Oj12g0578500.01		Zs02g6611.01_Zs06g1220.01_Oj02g0773400.01_Oj06g0207700.01	species=B local conversion from=1553 to=1587 D=5 B=11.5 boot-value2=1 donor=NOKNOWN	species=B local conversion from=1616 to=1636 D=4 B=8 boot-value2=0.99 donor=NOKNOWN
Mh02g5086.01_Mh04g5533.01_Oj02g0644500.01_Oj04g0538700.01	0.193324	0.473148	0.192426	0.475695	0.000904432	0.00499584	0	0	0.223567	0.747442	0.222358	0.754375	0.000904977	0.00501255	0	0	N	N		siimilarity pA: 1156 pB: 1064 oA1: 1002 oA2: 1145		Zs02g6613.01_Zs06g1219.01_Oj02g0773600.00_Oj06g0207600.00	species=B local conversion from=106 to=120 D=8 B=10 boot-value2=0.96 donor=NOKNOWN
Mh02g5092.01_Mh06g0543.01_Oj02g0644700.01_Oj06g0143400.01	0.0500488	0.408279	0.0486315	0.402104	0.00145914	0.00986842	0	0	0.051797	0.589559	0.0502798	0.576126	0.00146057	0.00993392	0	0	N	N		siimilarity pAr: 0.704448507007922 pBr: 0.648385131017672 oA1r: 0.610603290676417 oA2r: 0.697745277269957		Zs02g6744.01_Zs06g1040.01_Oj02g0787600.01_Oj06g0190500.01	species=B local conversion from=53 to=68 D=4 B=7 boot-value2=1 donor=NOKNOWN
Mh02g5096.01_Mh04g5535.01_Oj02g0645100.01_Oj04g0538800.01	0.114403	0.514807	0.115397	0.514807	0.00099453	0.00822368	0	0	0.124131	0.869749	0.125306	0.869749	0.00099519	0.0082691	0	0	N	N		Mh03g1119.01_Oj03g0211800.01_Mh12g4038.01_Oj12g0578500.01: likely gene conversion occurred in A_species between Mh03g1119.01 and Mh12g4038.01	likely converted from Mh03g1119.01 to Mh12g4038.01	Zs02g6756.01_Zs06g1020.01_Oj02g0789400.01_Oj06g0187900.01	species=B local conversion from=538 to=550 D=2 B=6.5 boot-value2=0.99 donor=NOKNOWN
Mh02g5098.01_Mh04g5542.01_Oj02g0645600.01_Oj04g0539500.01	0.165853	0.46778	0.167073	0.47481	0.00121926	0.00704639	0	0.00350672	0.187441	0.733039	0.189009	0.751958	0.00122026	0.0070797	0	0.00351494	N	N		2363 Mh03g1139.01_Oj03g0214000.01_Mh12g4020.01_Oj12g0576700.01		Zs02g6801.01_Zs06g0985.01_Oj02g0795000.01_Oj06g0184300.01	species=B local conversion from=32 to=235 D=36 B=68 boot-value2=1 donor=NOKNOWN
Mh02g5100.01_Mh04g5548.01_Oj02g0646500.01_Oj04g0540600.01	0.203006	0.58195	0.21628	0.524146	0.140694	0.420925	0	0	0.236727	1.12186	0.255152	0.900139	0.155814	0.61784	0	0	N	N		siimilarity pA: 1281 pB: 1210 oA1: 946 oA2: 881		Zs03g0108.01_Zs10g4529.01_Oj03g0101200.00_Oj10g0561500.01	species=B local conversion from=15 to=121 D=27 B=35.5 boot-value2=1 donor=NOKNOWN	species=B local conversion from=162 to=178 D=2 B=5.5 boot-value2=0.98 donor=NOKNOWN	species=B local conversion from=257 to=274 D=3 B=6 boot-value2=0.99 donor=NOKNOWN
Mh02g5101.01_Mh04g5549.01_Oj02g0648100.01_Oj04g0540900.01	0.185378	0.345444	0.185339	0.342074	0	0.0035461	0	0	0.212938	0.462962	0.212886	0.45674	0	0.00355451	0	0	N	N		siimilarity pAr: 0.703459637561779 pBr: 0.664470071389347 oA1r: 0.519494783086216 oA2r: 0.483800109829764		Zs03g0198.01_Zs10g4020.01_Oj03g0112800.01_Oj10g0512100.00	species=B local conversion from=33 to=145 D=24 B=37.5 boot-value2=1 donor=NOKNOWN	species=B local conversion from=394 to=449 D=12 B=19 boot-value2=1 donor=NOKNOWN	species=B local conversion from=341 to=355 D=3 B=6.5 boot-value2=0.86 donor=NOKNOWN
Mh02g5105.01_Mh04g5555.01_Oj02g0649300.01_Oj04g0541700.01	0.21513	0.402712	0.217346	0.404357	0.0049896	0	0	0	0.253536	0.577439	0.256651	0.580999	0.00500628	0	0	0	N	N		Mh03g1139.01_Oj03g0214000.01_Mh12g4020.01_Oj12g0576700.01: likely gene conversion occurred in A_species between Mh03g1139.01 and Mh12g4020.01	likely converted from Mh12g4020.01 to Mh03g1139.01	Zs03g0229.01_Zs10g4103.01_Oj03g0116300.01_Oj10g0521500.01	species=B local conversion from=26 to=71 D=7 B=15 boot-value2=1 donor=NOKNOWN	species=B local conversion from=1 to=14 D=1 B=4 boot-value2=0.95 donor=NOKNOWN
Mh02g5114.01_Mh04g5561.01_Oj02g0650500.01_Oj04g0543000.01	0.203373	0.612065	0.202722	0.607992	0.000988794	0.0122449	0.00406126	0.00566439	0.23723	1.26997	0.236337	1.24814	0.000989446	0.012346	0.00407229	0.00568588	N	N		Mh03g1139.01_Oj03g0214000.01_Mh12g4020.01_Oj12g0576700.01: likely gene conversion occurred in C_species between Oj03g0214000.01 and Oj12g0576700.01	likely converted from Oj12g0576700.01 to Oj03g0214000.01	Zs03g0507.01_Zs10g3544.01_Oj03g0146000.01_Oj10g0456600.01	species=B local conversion from=17 to=46 D=1 B=10 boot-value2=1 donor=NOKNOWN
Mh02g5118.01_Mh04g5566.01_Oj02g0650900.01_Oj04g0543900.01	0.0390153	0.364689	0.0557362	0.382055	0	0.0172414	0.0166821	0.0349854	0.0400668	0.499517	0.0579159	0.534105	0	0.0174426	0.0168704	0.0358277	N	N		2410 Mh03g2781.01_Oj03g0376600.01_Mh07g4968.01_Oj07g0631900.01		Zs03g0614.01_Zs10g3285.01_Oj03g0160600.01_Oj10g0422500.01	species=B local conversion from=1585 to=1715 D=19 B=45.5 boot-value2=1 donor=NOKNOWN
Mh02g5125.01_Mh04g5569.01_Oj02g0652000.01_Oj04g0552300.01	0.116845	0.284611	0.460408	0.450163	0	0.00646204	0.439759	0.422309	0.127019	0.3579	0.713699	0.687624	0	0.00649004	0.662043	0.621001	N	N		siimilarity pA: 574 pB: 493 oA1: 314 oA2: 422		Zs03g0623.01_Zs10g3259.01_Oj03g0161800.01_Oj10g0419400.01	species=B local conversion from=466 to=497 D=2 B=9 boot-value2=0.97 donor=NOKNOWN
Mh02g5126.01_Mh04g5574.01_Oj02g0652100.01_Oj04g0545000.01	0.268995	0.468606	0.266542	0.45827	0.0154494	0.0321101	0.0149007	0.025076	0.333146	0.735239	0.329331	0.708184	0.0156108	0.0328177	0.0150507	0.0255048	N	N		siimilarity pAr: 0.756258234519104 pBr: 0.649538866930171 oA1r: 0.413702239789196 oA2r: 0.555994729907773		Zs03g0623.01_Zs10g3260.01_Oj03g0161800.01_Oj10g0419500.01	species=B local conversion from=429 to=447 D=3 B=7 boot-value2=1 donor=NOKNOWN
Mh02g5128.01_Mh04g5575.01_Oj02g0652300.01_Oj04g0545100.01	0.153417	0.472527	0.124507	0.461305	0.0216913	0.0340511	0.0307107	0.0454087	0.171642	0.745763	0.13615	0.716027	0.0220112	0.0348483	0.0313572	0.0468414	N	N		Mh03g2781.01_Oj03g0376600.01_Mh07g4968.01_Oj07g0631900.01: likely gene conversion occurred in A_species between Mh03g2781.01 and Mh07g4968.01	likely converted from Mh03g2781.01 to Mh07g4968.01	Zs03g0704.01_Zs10g3142.01_Oj03g0171300.01_Oj10g0404300.00	species=B local conversion from=16 to=114 D=18 B=37 boot-value2=0.95 donor=NOKNOWN
Mh02g5141.01_Mh04g5579.01_Oj02g0653400.01_Oj04g0545700.00	0.268259	0.373746	0.265116	0.365148	0.00251414	0.00344234	0.00251572	0.00687285	0.332001	0.517357	0.327122	0.50041	0.00251837	0.00345026	0.00251995	0.00690454	N	N		Mh03g2781.01_Oj03g0376600.01_Mh07g4968.01_Oj07g0631900.01: likely gene conversion occurred in C_species between Oj03g0376600.01 and Oj07g0631900.01	likely converted from Oj03g0376600.01 to Oj07g0631900.01	Zs03g0710.01_Zs07g4838.01_Oj03g0172200.01_Oj07g0585100.01	species=B local conversion from=951 to=983 D=5 B=15.5 boot-value2=1 donor=NOKNOWN
Mh02g5148.01_Mh04g5583.01_Oj02g0654300.01_Oj04g0546300.01	0.120979	0.585538	0.120992	0.585337	0.00192452	0.00604636	0.000632644	0	0.131931	1.13804	0.131947	1.13713	0.00192699	0.00607086	0.000632911	0	N	N		2456 Mh03g3572.01_Oj03g0435300.00_Mh07g4593.01_Oj07g0587500.01		Zs03g0848.01_Zs07g5286.01_Oj03g0189400.01_Oj07g0621800.01	species=B local conversion from=850 to=934 D=22 B=30 boot-value2=1 donor=NOKNOWN
Mh02g5152.01_Mh04g5589.01_Oj02g0654700.01_Oj04g0546800.01	0.207968	0.354943	0.209677	0.354182	0	0	0.0015444	0	0.243561	0.480782	0.24593	0.479338	0	0	0.00154599	0	N	N		siimilarity pA: 814 pB: 518 oA1: 699 oA2: 737		Zs03g0879.01_Zs07g4823.01_Oj03g0193075.01_Oj07g0584000.01	species=B local conversion from=176 to=197 D=3 B=6.5 boot-value2=0.99 donor=NOKNOWN
Mh02g5160.01_Mh04g5596.01_Oj02g0655500.01_Oj04g0548000.01	0.1842	0.449541	0.15877	0.427822	0	0	0.048105	0.0528031	0.211374	0.686072	0.178401	0.633726	0	0	0.049717	0.054754	N	N		siimilarity pAr: 0.775238095238095 pBr: 0.493333333333333 oA1r: 0.665714285714286 oA2r: 0.701904761904762		Zs03g1009.01_Zs10g2444.01_Oj03g0206600.01_Oj10g0343200.01	species=B local conversion from=273 to=302 D=4 B=9.5 boot-value2=1 donor=NOKNOWN
Mh02g5168.01_Mh06g6659.01_Oj02g0656300.01_Oj06g0679100.00	0.00978394	0.0639148	0.187653	0.258	0.00244499	0	0.182837	0.20972	0.00984832	0.0668035	0.215965	0.316196	0.00244898	0	0.20957	0.24599	N	N		Mh03g3572.01_Oj03g0435300.00_Mh07g4593.01_Oj07g0587500.01: likely gene conversion occurred in A_species between Mh03g3572.01 and Mh07g4593.01	likely converted from Mh03g3572.01 to Mh07g4593.01	Zs03g1031.01_Zs10g2388.01_Oj03g0209400.01_Oj10g0337600.01	species=B local conversion from=1 to=25 D=1 B=7.5 boot-value2=0.84 donor=B_2
Mh02g5169.01_Mh04g5610.01_Oj02g0656500.01_Oj04g0549600.01	0.0859275	0.566885	0.0880158	0.562442	0.00102863	0.011243	0.00102987	0.00373134	0.0912614	1.05747	0.0936236	1.03949	0.00102934	0.0113281	0.00103057	0.00374066	N	N		2475 Mh03g4985.01_Oj03g0617500.01_Mh12g4126.01_Oj12g0588800.01		Zs03g1123.01_Zs07g4217.01_Oj03g0221500.01_Oj07g0510200.01	species=B local conversion from=31 to=122 D=22 B=32 boot-value2=1 donor=NOKNOWN	species=B local conversion from=222 to=356 D=34 B=43 boot-value2=1 donor=NOKNOWN
Mh02g5173.01_Mh04g5616.01_Oj02g0657000.01_Oj04g0549700.01	0.185265	0.331328	0.313593	0.457523	0.00215363	0	0.305233	0.462519	0.212788	0.43724	0.406123	0.706265	0.00215672	0	0.391892	0.719188	N	N		siimilarity pA: 677 pB: 590 oA1: 212 oA2: 5		Zs03g1374.01_Zs10g0475.01_Oj03g0242200.01_Oj10g0135200.01	species=B local conversion from=1 to=154 D=32 B=47 boot-value2=1 donor=NOKNOWN
Mh02g5174.01_Mh04g5621.01_Oj02g0657700.01_Oj04g0550700.01	0.298098	0.438064	0.298098	0.442398	0	0	0	0.00436681	0.379956	0.657957	0.379956	0.66845	0	0	0	0.00437957	N	N		siimilarity pAr: 0.694358974358974 pBr: 0.605128205128205 oA1r: 0.217435897435897 oA2r: 0.00512820512820513		Zs03g1824.01_Zs07g5891.01_Oj03g0291800.01_Oj07g0693600.01	species=B local conversion from=1127 to=1141 D=1 B=6 boot-value2=1 donor=NOKNOWN
Mh02g5179.01_Mh06g2896.01_Oj02g0658100.01_Oj06g0336200.01	0.176128	0.295949	0.173807	0.290307	0	0	0.00225734	0.00591716	0.20075	0.376397	0.197723	0.367135	0	0	0.00226074	0.00594063	N	N		Mh03g4985.01_Oj03g0617500.01_Mh12g4126.01_Oj12g0588800.01: likely gene conversion occurred in A_species between Mh03g4985.01 and Mh12g4126.01	likely converted from Mh12g4126.01 to Mh03g4985.01	Zs03g2022.01_Zs12g2562.01_Oj03g0304800.01_Oj12g0433700.01	species=B local conversion from=211 to=256 D=5 B=14.5 boot-value2=1 donor=NOKNOWN
Mh02g5223.01_Mh06g1017.01_Oj02g0664000.01_Oj06g0185900.01	0.182556	0.712018	0.174578	0.696578	0.00269179	0	0.00994575	0.0209581	0.209198	2.23722	0.198727	1.98139	0.00269663	0	0.0100123	0.0212565	N	N		Mh03g4985.01_Oj03g0617500.01_Mh12g4126.01_Oj12g0588800.01: likely gene conversion occurred in C_species between Oj03g0617500.01 and Oj12g0588800.01	likely converted from Oj12g0588800.01 to Oj03g0617500.01	Zs03g2198.01_Zs07g5808.01_Oj03g0327600.01_Oj07g0684000.01	species=B local conversion from=289 to=326 D=2 B=4.5 boot-value2=0.9 donor=NOKNOWN	species=B local conversion from=422 to=446 D=0 B=2.5 boot-value2=0.84 donor=B_1
Mh02g5236.01_Mh06g0816.01_Oj02g0665500.01_Oj06g0163000.01	0.234374	0.847943	0.234374	0.83773	0	0.010118	0	0	0.281018	-1	0.281018	-1	0	0.0101869	0	0	N	N		2517 Mh03g6444.01_Oj03g0735900.00_Mh10g2811.01_Oj10g0413400.00		Zs03g2233.01_Zs07g5788.01_Oj03g0332900.01_Oj07g0681100.01	species=B local conversion from=34 to=335 D=75 B=103.5 boot-value2=1 donor=NOKNOWN
Mh02g5244.01_Mh04g5725.01_Oj02g0666200.01_Oj04g0559700.01	0.039586	0.3116	0.039586	0.316149	0	0	0	0.00458015	0.040669	0.402706	0.040669	0.410528	0	0	0	0.0045942	N	N		siimilarity pA: 458 pB: 310 oA1: 194 oA2: 180		Zs03g2262.01_Zs10g3974.01_Oj03g0694900.01_Oj10g0506200.00	species=B local conversion from=24 to=77 D=3 B=6.5 boot-value2=0.85 donor=NOKNOWN
Mh02g5245.01_Mh04g5726.01_Oj02g0666300.01_Oj04g0559800.01	0.14048	0.514271	0.141575	0.512441	0.000492611	0.003125	0.00147263	0.00158019	0.155551	0.868042	0.1569	0.862243	0.000492773	0.00313153	0.00147408	0.00158186	N	N		siimilarity pAr: 0.663768115942029 pBr: 0.449275362318841 oA1r: 0.281159420289855 oA2r: 0.260869565217391		Zs03g2438.01_Zs07g5617.01_Oj03g0352300.01_Oj07g0661800.01	species=B local conversion from=1 to=19 D=2 B=5.5 boot-value2=1 donor=NOKNOWN
Mh02g5246.01_Mh04g5727.01_Oj02g0666500.01_Oj04g0560100.01	0.0601657	0.2826	0.0609953	0.285219	0.000840689	0.00246002	0	0.00486322	0.0627163	0.354666	0.0636188	0.35888	0.000841161	0.00246407	0	0.00487906	N	N		Mh03g6444.01_Oj03g0735900.00_Mh10g2811.01_Oj10g0413400.00: likely gene conversion occurred in A_species between Mh03g6444.01 and Mh10g2811.01	likely converted from Mh10g2811.01 to Mh03g6444.01	Zs03g2701.01_Zs07g5602.01_Oj03g0356400.01_Oj07g0659900.01	species=B local conversion from=585 to=603 D=1 B=5.5 boot-value2=0.99 donor=NOKNOWN
Mh02g5263.01_Mh04g5736.01_Oj02g0668500.01_Oj04g0561200.01	0.165063	0.319328	0.16092	0.330199	0.00667904	0	0	0.0126316	0.186427	0.416044	0.181133	0.435218	0.00670895	0	0	0.0127392	N	N		Mh03g6444.01_Oj03g0735900.00_Mh10g2811.01_Oj10g0413400.00: likely gene conversion occurred in C_species between Oj03g0735900.00 and Oj10g0413400.00	likely converted from Oj10g0413400.00 to Oj03g0735900.00	Zs03g2800.01_Zs07g5463.01_Oj03g0366700.01_Oj07g0641000.01	species=B local conversion from=1 to=13 D=3 B=5.5 boot-value2=0.96 donor=NOKNOWN
Mh02g5266.01_Mh04g5741.01_Oj02g0668900.00_Oj04g0561800.00	0.314728	0.467495	0.472593	0.694027	0.0242574	0.0372493	0.396503	0.455322	0.408077	0.732281	0.745941	1.94641	0.0246584	0.0382061	0.564148	0.700643	N	N		2564 Mh04g3578.01_Oj04g0374400.00_Mh08g0171.01_Oj08g0111800.00		Zs03g2813.01_Zs07g5453.01_Oj03g0367900.01_Oj07g0639600.01	species=B local conversion from=429 to=551 D=26 B=45.5 boot-value2=1 donor=NOKNOWN
Mh02g5270.01_Mh04g5749.01_Oj02g0669500.01_Oj04g0562500.00	0.248823	0.504	0.244831	0.515358	0	0	0.00428571	0	0.302335	0.836056	0.296386	0.87151	0	0	0.00429801	0	N	N		siimilarity pA: 1192 pB: 873 oA1: 376 oA2: 526		Zs03g3015.01_Zs07g5275.01_Oj03g0392300.01_Oj07g0620400.01	species=B local conversion from=16 to=26 D=0 B=3.5 boot-value2=0.99 donor=B_1
Mh02g5272.01_Mh04g5751.01_Oj02g0669900.01_Oj04g0562800.00	0.172738	0.531638	0.174977	0.531155	0.00110193	0.00356506	0.00326886	0.00370028	0.196333	0.925439	0.199248	0.923784	0.00110274	0.00357356	0.00327601	0.00370944	N	N		siimilarity pAr: 0.957429718875502 pBr: 0.701204819277108 oA1r: 0.302008032128514 oA2r: 0.422489959839357		Zs03g3417.01_Zs07g5102.01_Oj03g0411600.00_Oj07g0607500.01	species=B local conversion from=27 to=97 D=6 B=22 boot-value2=0.96 donor=NOKNOWN
Mh02g5273.01_Mh04g5757.01_Oj02g0670000.01_Oj04g0563100.00	0.104854	0.562183	0.104902	0.564369	0.00184701	0.00611309	0.000925926	0.00909091	0.112947	1.03845	0.113003	1.04723	0.00184928	0.00613814	0.000926498	0.00914645	N	N		Mh04g3578.01_Oj04g0374400.00_Mh08g0171.01_Oj08g0111800.00: likely gene conversion occurred in A_species between Mh04g3578.01 and Mh08g0171.01	likely converted from Mh04g3578.01 to Mh08g0171.01	Zs03g5639.01_Zs12g4687.01_Oj03g0626600.01_Oj12g0596800.01	species=B local conversion from=16 to=49 D=2 B=11.5 boot-value2=1 donor=NOKNOWN
Mh02g5276.01_Mh04g5775.01_Oj02g0670400.01_Oj04g0564600.01	0.210641	0.461696	0.207141	0.46359	0.00326264	0	0	0	0.247269	0.717042	0.242418	0.721986	0.00326976	0	0	0	N	N		Mh04g3578.01_Oj04g0374400.00_Mh08g0171.01_Oj08g0111800.00: likely gene conversion occurred in C_species between Oj04g0374400.00 and Oj08g0111800.00	likely converted from Oj04g0374400.00 to Oj08g0111800.00	Zs03g5641.01_Zs12g4688.01_Oj03g0626800.01_Oj12g0597000.01	species=B local conversion from=621 to=665 D=3 B=15.5 boot-value2=0.99 donor=NOKNOWN
Mh02g5386.01_Mh04g5805.01_Oj02g0673700.01_Oj04g0567800.01	0.187575	0.402007	0.187575	0.390718	0.00130862	0.0188798	0	0.01125	0.215862	0.575918	0.215862	0.551974	0.00130976	0.0191215	0	0.0113352	N	N		2581 Mh04g6169.01_Oj04g0605100.01_Mh08g1739.01_Oj08g0235800.00		Zs03g6569.01_Zs10g0137.01_Oj03g0230500.01_Oj10g0103800.01	species=B local conversion from=419 to=599 D=22 B=30.5 boot-value2=0.97 donor=NOKNOWN
Mh02g5392.01_Mh04g5813.01_Oj02g0674700.00_Oj04g0568900.01	0.0883677	0.440613	0.0897466	0.445894	0.00142045	0	0	0.00459418	0.0940224	0.66411	0.0955872	0.677023	0.0014218	0	0	0.00460831	N	N		siimilarity pA: 617 pB: 196 oA1: 316 oA2: 377		Zs03g6571.01_Zs12g5313.01_Oj03g0673800.01_Oj12g0633600.01	species=B local conversion from=153 to=180 D=2 B=8 boot-value2=0.92 donor=NOKNOWN
Mh02g5393.01_Mh04g5815.01_Oj02g0674800.01_Oj04g0569100.01	0.143988	0.519471	0.143975	0.516134	0.000564122	0.00345224	0	0.00528634	0.159881	0.884773	0.159864	0.873993	0.000564334	0.00346021	0	0.00530506	N	N		siimilarity pAr: 0.731909845788849 pBr: 0.232502965599051 oA1r: 0.37485172004745 oA2r: 0.447212336892052		Zs03g6767.01_Zs10g3209.01_Oj03g0735900.00_Oj10g0413400.00	species=B local conversion from=654 to=689 D=4 B=12 boot-value2=1 donor=NOKNOWN
Mh02g5396.01_Mh04g5820.01_Oj02g0675400.00_Oj04g0570000.00	0.101348	0.368344	0.103097	0.372202	0.0027339	0.00594059	0.00183094	0.00878049	0.108882	0.506664	0.110907	0.514285	0.0027389	0.00596425	0.00183318	0.00883229	N	N		Mh04g6169.01_Oj04g0605100.01_Mh08g1739.01_Oj08g0235800.00: likely gene conversion occurred in A_species between Mh04g6169.01 and Mh08g1739.01	likely converted from Mh04g6169.01 to Mh08g1739.01	Zs03g7123.01_Zs07g0172.01_Oj03g0764300.01_Oj07g0119000.01	species=B local conversion from=1853 to=1885 D=5 B=13 boot-value2=1 donor=NOKNOWN
Mh02g5398.01_Mh04g5824.01_Oj02g0675700.01_Oj04g0570800.01	0.124588	0.496046	0.123852	0.49657	0.00209035	0.0166033	0	0.00214516	0.136247	0.812191	0.135365	0.813739	0.00209327	0.0167898	0	0.00214823	N	N		2592 Mh04g6323.01_Oj04g0620700.01_Mh08g1133.01_Oj08g0192900.01		Zs03g7361.01_Zs07g0855.01_Oj03g0793000.01_Oj07g0168800.01	species=B local conversion from=392 to=405 D=0 B=2 boot-value2=0.92 donor=B_2
Mh02g5401.01_Mh04g5828.01_Oj02g0675800.01_Oj04g0571300.01	0.13253	0.519429	0.132579	0.523564	0	0.00477327	0.00147729	0.00947493	0.145832	0.884636	0.145892	0.898209	0	0.00478852	0.00147874	0.00953529	N	N		siimilarity pA: 1135 pB: 771 oA1: 872 oA2: 773		Zs03g7395.01_Zs07g0950.01_Oj03g0796800.00_Oj07g0181700.01	species=B local conversion from=583 to=595 D=1 B=5 boot-value2=0.98 donor=NOKNOWN
Mh02g5406.01_Mh04g5831.01_Oj02g0676400.00_Oj04g0571600.01	0.134292	0.407837	0.134264	0.410354	0.000839924	0.00906173	0.000835073	0	0.147975	0.58859	0.147941	0.594127	0.000840395	0.00911692	0.000835538	0	N	N		siimilarity pAr: 0.680455635491607 pBr: 0.462230215827338 oA1r: 0.522781774580336 oA2r: 0.463429256594724		Zs03g7397.01_Zs07g0954.01_Oj03g0797000.01_Oj07g0182100.01	species=B local conversion from=63 to=85 D=4 B=8.5 boot-value2=0.99 donor=NOKNOWN
Mh02g5408.01_Mh04g5833.01_Oj02g0676500.00_Oj04g0571800.01	0.203607	0.492762	0.204181	0.498549	0	0	0.00216528	0.00693642	0.237551	0.802554	0.238339	0.819619	0	0	0.00216841	0.00696869	N	N		Mh04g6323.01_Oj04g0620700.01_Mh08g1133.01_Oj08g0192900.01: likely gene conversion occurred in A_species between Mh04g6323.01 and Mh08g1133.01	likely converted from Mh08g1133.01 to Mh04g6323.01	Zs03g7439.01_Zs07g1125.01_Oj03g0801900.01_Oj07g0191600.01	species=B local conversion from=976 to=992 D=1 B=6.5 boot-value2=1 donor=NOKNOWN
Mh02g5411.01_Mh04g5835.01_Oj02g0676800.01_Oj04g0572200.00	0.235918	0.492678	0.240307	0.486402	0.00219539	0.00626959	0.00219378	0.00628272	0.283268	0.802308	0.289699	0.784235	0.00219861	0.00629594	0.002197	0.00630919	N	N		2596 Mh04g6384.01_Oj04g0625800.01_Mh08g1102.01_Oj08g0190200.00		Zs03g7449.01_Zs07g1144.01_Oj03g0165800.01_Oj07g0194000.01	species=B local conversion from=96 to=119 D=0 B=2.5 boot-value2=0.92 donor=B_2
Mh02g5427.01_Mh04g5841.01_Oj02g0678200.01_Oj04g0573000.01	0.0975661	0.562397	0.0976715	0.562068	0	0	0	0.00389737	0.104523	1.03931	0.104644	1.03799	0	0	0	0.00390753	N	N		siimilarity pA: 788 pB: 822 oA1: 540 oA2: 482		Zs03g7453.01_Zs07g1147.01_Oj03g0166100.00_Oj07g0194500.01	species=B local conversion from=59 to=83 D=0 B=4 boot-value2=0.96 donor=B_2
Mh02g5428.01_Mh04g5842.01_Oj02g0678300.01_Oj04g0573100.01	0.173219	0.309739	0.173186	0.31213	0.00154729	0	0	0.00446263	0.196958	0.39953	0.196915	0.403614	0.00154889	0	0	0.00447596	N	N		siimilarity pAr: 0.788788788788789 pBr: 0.822822822822823 oA1r: 0.540540540540541 oA2r: 0.482482482482482		Zs03g7453.01_Zs07g1147.01_Oj03g0803500.01_Oj07g0194500.01	species=B local conversion from=862 to=871 D=4 B=6 boot-value2=0.98 donor=B_1
Mh02g5431.01_Mh04g5858.01_Oj02g0678800.01_Oj04g0574500.01	0.15379	0.360459	0.149248	0.343343	0.034188	0.0450589	0.00222058	0.00585938	0.17211	0.491329	0.166419	0.459078	0.0349918	0.0464692	0.00222387	0.00588238	N	N		Mh04g6384.01_Oj04g0625800.01_Mh08g1102.01_Oj08g0190200.00: likely gene conversion occurred in A_species between Mh04g6384.01 and Mh08g1102.01	likely converted from Mh08g1102.01 to Mh04g6384.01	Zs03g7468.01_Zs07g1196.01_Oj03g0805100.01_Oj07g0200700.01	species=B local conversion from=185 to=219 D=5 B=9.5 boot-value2=1 donor=NOKNOWN	species=B local conversion from=861 to=870 D=0 B=2.5 boot-value2=0.95 donor=B_2
Mh02g5437.01_Mh04g5902.01_Oj02g0679500.01_Oj04g0577200.01	0.19258	0.554258	0.178991	0.543781	0.00249896	0	0.0170248	0.0151343	0.222565	1.00746	0.204501	0.968349	0.00250313	0	0.017221	0.0152891	N	N		Mh04g6384.01_Oj04g0625800.01_Mh08g1102.01_Oj08g0190200.00: likely gene conversion occurred in C_species between Oj04g0625800.01 and Oj08g0190200.00	likely converted from Oj08g0190200.00 to Oj04g0625800.01	Zs03g7484.01_Zs07g1232.01_Oj03g0806900.01_Oj07g0205000.01	species=B local conversion from=270 to=331 D=12 B=20 boot-value2=1 donor=NOKNOWN
Mh02g5450.01_Mh04g5919.01_Oj02g0681000.01_Oj04g0578700.01	0.241852	0.530411	0.238755	0.523766	0.00698487	0.00277264	0.00175336	0.00547445	0.291975	0.921236	0.287418	0.898877	0.0070176	0.00277778	0.00175541	0.00549453	N	N		2661 Mh08g4343.01_Oj08g0443800.01_Mh09g3291.01_Oj09g0425900.01		Zs03g7666.01_Zs07g1775.01_Oj03g0819900.01_Oj07g0239400.01	species=B local conversion from=479 to=522 D=2 B=14 boot-value2=0.97 donor=NOKNOWN
Mh02g5451.01_Mh04g5920.01_Oj02g0681100.01_Oj04g0578800.01	0.192861	0.366062	0.156804	0.351813	0.045864	0.0417973	0.000895122	0	0.222944	0.502194	0.175912	0.474864	0.0473263	0.0430071	0.000895656	0	N	N		siimilarity pA: 414 pB: 367 oA1: 309 oA2: 349		Zs03g7957.01_Zs07g5874.01_Oj03g0299200.01_Oj07g0691600.01	species=B local conversion from=287 to=595 D=34 B=57.5 boot-value2=0.91 donor=NOKNOWN
Mh02g5452.01_Mh04g5925.01_Oj02g0681200.01_Oj04g0579200.01	0.17816	0.343577	0.175362	0.344897	0.00220669	0.00595829	0.00436999	0	0.20341	0.459509	0.199749	0.461949	0.00220995	0.00598209	0.00438277	0	N	N		siimilarity pAr: 0.797687861271676 pBr: 0.707129094412331 oA1r: 0.595375722543353 oA2r: 0.672447013487476		Zs03g8173.01_Zs07g1252.01_Oj03g0850100.01_Oj07g0207700.01	species=B local conversion from=1308 to=1328 D=5 B=8.5 boot-value2=1 donor=NOKNOWN
Mh02g5462.01_Mh04g5955.01_Oj02g0682200.01_Oj04g0580700.01	0.156783	0.598093	0.153152	0.599899	0.00349243	0.00604839	0	0.00601202	0.175884	1.19761	0.171308	1.20658	0.00350059	0.00607291	0	0.00603625	N	N		Mh08g4343.01_Oj08g0443800.01_Mh09g3291.01_Oj09g0425900.01: likely gene conversion occurred in A_species between Mh08g4343.01 and Mh09g3291.01	likely converted from Mh08g4343.01 to Mh09g3291.01	Zs08g3295.01_Zs09g0234.01_Oj08g0319900.01_Oj09g0110300.01	species=B local conversion from=600 to=618 D=4 B=7.5 boot-value2=0.99 donor=NOKNOWN
Mh02g5463.01_Mh04g5956.01_Oj02g0682300.01_Oj04g0580800.01	0.29599	0.369986	0.292836	0.378809	0.00301811	0	0	0.00839161	0.376465	0.509899	0.371273	0.527517	0.0030242	0	0	0.00843891	N	N		Mh08g4343.01_Oj08g0443800.01_Mh09g3291.01_Oj09g0425900.01: likely gene conversion occurred in C_species between Oj08g0443800.01 and Oj09g0425900.01	likely converted from Oj08g0443800.01 to Oj09g0425900.01	Zs08g4833.01_Zs09g2598.01_Oj08g0425700.01_Oj09g0394900.01	species=B local conversion from=659 to=760 D=19 B=30 boot-value2=1 donor=NOKNOWN
Mh02g5472.01_Mh04g5977.01_Oj02g0682600.01_Oj04g0581300.01	0.0647389	0.432815	0.0596628	0.447257	0.00519481	0	0	0.0511364	0.0677049	0.64544	0.0621697	0.680393	0.00521288	0	0	0.0529632	N	N		2673 Mh08g4702.01_Oj08g0474866.00_Mh09g3722.01_Oj09g0462100.01		Zs08g5474.01_Zs09g3221.01_Oj08g0469500.01_Oj09g0454300.01	species=B local conversion from=942 to=1023 D=22 B=30 boot-value2=1 donor=NOKNOWN
Mh02g5477.01_Mh04g5978.01_Oj02g0683500.01_Oj04g0581400.01	0.18168	0.412603	0.259742	0.487688	0.00305421	0.00892193	0.152083	0.211346	0.208041	0.59911	0.318856	0.787905	0.00306045	0.00897542	0.169965	0.24825	N	N		siimilarity pA: 629 pB: 669 oA1: 25 oA2: 38		Zs08g5533.01_Zs09g3270.01_Oj08g0475100.01_Oj09g0460700.01	species=B local conversion from=7 to=19 D=3 B=6 boot-value2=0.84 donor=NOKNOWN
Mh02g5485.01_Mh04g5986.01_Oj02g0684400.01_Oj04g0583200.01	0.287662	0.330224	0.389236	0.442198	0	0.0217918	0.237364	0.321637	0.362833	0.435264	0.548886	0.667963	0	0.0221146	0.28538	0.420077	N	N		siimilarity pAr: 0.661409043112513 pBr: 0.703470031545741 oA1r: 0.0262881177707676 oA2r: 0.0399579390115668		Zs08g6046.01_Zs09g3551.01_Oj08g0512700.01_Oj09g0492700.01	species=B local conversion from=1146 to=1360 D=28 B=73 boot-value2=1 donor=NOKNOWN
Mh02g5491.01_Mh04g5991.01_Oj02g0684900.01_Oj04g0583700.00	0.321237	0.613184	0.325011	0.613333	0.00302039	0.00374883	0.0010101	0.0037037	0.419376	1.27608	0.426007	1.2769	0.00302649	0.00375823	0.00101078	0.00371288	N	N		Mh08g4702.01_Oj08g0474866.00_Mh09g3722.01_Oj09g0462100.01: likely gene conversion occurred in A_species between Mh08g4702.01 and Mh09g3722.01	likely converted from Mh08g4702.01 to Mh09g3722.01	Zs08g6091.01_Zs09g3583.01_Oj08g0517800.00_Oj09g0498300.00	species=B local conversion from=542 to=692 D=85 B=104.5 boot-value2=1 donor=B_1
Mh02g5501.01_Mh04g5993.01_Oj02g0685200.01_Oj04g0583900.01	0.290352	0.615484	0.291333	0.612377	0.00197889	0	0.00389231	0.00319149	0.367209	1.28879	0.368811	1.27167	0.00198151	0	0.00390245	0.0031983	N	N		Mh08g4702.01_Oj08g0474866.00_Mh09g3722.01_Oj09g0462100.01: likely gene conversion occurred in C_species between Oj08g0474866.00 and Oj09g0462100.01	likely converted from Oj08g0474866.00 to Oj09g0462100.01	Zs08g6112.01_Zs09g3580.01_Oj08g0519400.01_Oj09g0497700.01	species=B local conversion from=1280 to=1317 D=4 B=13.5 boot-value2=1 donor=NOKNOWN
Mh02g5505.01_Mh04g6002.01_Oj02g0686100.00_Oj04g0585000.01	0.262774	0.314465	0.26764	0.314465	0	0	0.00486224	0	0.323508	0.407624	0.331037	0.407624	0	0	0.00487807	0	N	N		2674 Mh08g4704.01_Oj08g0475100.01_Mh09g3717.01_Oj09g0461500.01		Zs08g6118.01_Zs09g3576.01_Oj08g0519800.01_Oj09g0497100.01	species=B local conversion from=3 to=26 D=1 B=9 boot-value2=1 donor=NOKNOWN	species=B local conversion from=2151 to=2164 D=3 B=5.5 boot-value2=1 donor=NOKNOWN
Mh02g5507.01_Mh04g6006.01_Oj02g0686300.01_Oj04g0585400.01	0.213487	0.519986	0.141517	0.511459	0.00132611	0.0043494	0.0900343	0.096133	0.251237	0.886448	0.156828	0.859148	0.00132729	0.00436206	0.095914	0.102877	N	N		siimilarity pA: 543 pB: 624 oA1: 53 oA2: 41		Zs08g6120.01_Zs09g3575.01_Oj08g0520000.01_Oj09g0497000.01	species=B local conversion from=156 to=195 D=6 B=14.5 boot-value2=0.98 donor=NOKNOWN	species=B local conversion from=28 to=55 D=6 B=10 boot-value2=0.95 donor=NOKNOWN
Mh02g5509.01_Mh06g6947.01_Oj02g0686500.01_Oj06g0709100.01	0.490242	0.601613	0.490242	0.601613	0	0	0	0	0.795241	1.21519	0.795241	1.21519	0	0	0	0	N	N		siimilarity pAr: 0.601328903654485 pBr: 0.691029900332226 oA1r: 0.0586932447397564 oA2r: 0.0454042081949059		Zs08g6154.01_Zs09g3598.01_Oj08g0524100.01_Oj09g0500300.01	species=B local conversion from=2879 to=2892 D=2 B=5 boot-value2=0.99 donor=NOKNOWN
Mh02g5511.01_Mh04g6009.01_Oj02g0686800.01_Oj04g0585900.01	0.306182	0.383033	0.301052	0.370947	0	0.0154044	0.00435098	0	0.393494	0.536102	0.384874	0.511798	0	0.0155648	0.00436365	0	N	N		Mh08g4704.01_Oj08g0475100.01_Mh09g3717.01_Oj09g0461500.01: likely gene conversion occurred in A_species between Mh08g4704.01 and Mh09g3717.01	likely converted from Mh09g3717.01 to Mh08g4704.01	Zs08g6203.01_Zs09g3631.01_Oj08g0530000.01_Oj09g0505800.01	species=B local conversion from=1422 to=1467 D=5 B=15.5 boot-value2=1 donor=NOKNOWN
Mh02g5529.01_Mh04g6026.01_Oj02g0689000.01_Oj04g0587200.00	0.367976	0.371565	0.329191	0.316265	0.00252738	0	0.327841	0.291517	0.505943	0.513022	0.433421	0.41073	0.00253165	0	0.431019	0.369113	N	N		Mh08g4704.01_Oj08g0475100.01_Mh09g3717.01_Oj09g0461500.01: likely gene conversion occurred in C_species between Oj08g0475100.01 and Oj09g0461500.01	likely converted from Oj09g0461500.01 to Oj08g0475100.01	Zs08g6346.01_Zs09g3923.01_Oj08g0548200.01_Oj09g0534200.00	species=B local conversion from=648 to=749 D=10 B=32.5 boot-value2=1 donor=NOKNOWN
Mh02g5532.01_Mh04g6027.01_Oj02g0689200.01_Oj04g0587400.01	0.278024	0.825835	0.273811	0.827909	0.00365075	0.0108597	0	0.0210711	0.347359	-1	0.340694	-1	0.00365966	0.0109391	0	0.0213728	N	N		2692 Mh08g5157.01_Oj08g0517800.00_Mh09g4073.01_Oj09g0498300.00		Zs08g6410.01_Zs09g4261.01_Oj08g0556400.01_Oj09g0563250.01	species=B local conversion from=1 to=39 D=7 B=14 boot-value2=1 donor=NOKNOWN
Mh02g5542.01_Mh06g0219.01_Oj02g0690000.01_Oj06g0115200.01	0.252249	0.33617	0.23559	0.376678	0.042014	0.0458794	0	0	0.30748	0.445964	0.282789	0.523224	0.0432367	0.0473426	0	0	N	N		siimilarity pA: 602 pB: 500 oA1: 597 oA2: 597		Zs11g0104.01_Zs12g0104.01_Oj11g0102700.01_Oj12g0102350.01	species=B local conversion from=341 to=716 D=0 B=7.5 boot-value2=0.86 donor=B_2
Mh02g5544.01_Mh04g6043.01_Oj02g0690200.01_Oj04g0589500.01	0.200841	0.554804	0.192254	0.56445	0.0055918	0	0	0	0.233764	1.00955	0.222127	1.04756	0.00561275	0	0	0	N	N		siimilarity pAr: 0.724428399518652 pBr: 0.601684717208183 oA1r: 0.71841155234657 oA2r: 0.71841155234657		Zs11g0117.01_Zs12g0117.01_Oj11g0104240.00_Oj12g0104200.00	species=B local conversion from=370 to=712 D=3 B=29.5 boot-value2=1 donor=NOKNOWN
Mh02g5553.01_Mh04g6058.01_Oj02g0692000.01_Oj04g0590900.01	0.16362	0.445131	0.164806	0.441422	0.00118906	0.00367647	0	0	0.184579	0.675144	0.186097	0.666074	0.00119	0.00368551	0	0	N	N		Mh08g5157.01_Oj08g0517800.00_Mh09g4073.01_Oj09g0498300.00: likely gene conversion occurred in A_species between Mh08g5157.01 and Mh09g4073.01	likely converted from NO_KNOWN to NO_KNOWN	Zs11g0124.01_Zs12g0123.01_Oj11g0104800.01_Oj12g0104700.01	species=B local conversion from=39 to=956 D=1 B=3 boot-value2=0.91 donor=B_2
Mh02g5556.01_Mh04g6060.01_Oj02g0692700.01_Oj04g0591100.01	0.118334	0.25577	0.120957	0.253182	0.00176523	0.00573066	0	0	0.128784	0.312804	0.131905	0.308888	0.00176731	0.00575266	0	0	N	N		2700 Mh08g5230.01_Oj08g0525800.00_Mh09g4101.01_Oj09g0502200.01		Zs11g0159.01_Zs12g0139.01_Oj11g0107400.01_Oj12g0106500.00	species=B local conversion from=1 to=188 D=0 B=1.5 boot-value2=0.96 donor=B_1
Mh02g5559.01_Mh04g6067.01_Oj02g0693000.01_Oj04g0591300.01	0.289753	0.34095	0.290016	0.347331	0.00539568	0	0	0.00708383	0.366233	0.454677	0.366661	0.466468	0.00541519	0	0	0.00711749	N	N		siimilarity pA: 1025 pB: 729 oA1: 435 oA2: 438		Zs11g0184.01_Zs12g0174.01_Oj11g0109800.00_Oj12g0109800.00	species=B local conversion from=387 to=500 D=0 B=2 boot-value2=0.99 donor=B_1
Mh02g5563.01_Mh04g6077.01_Oj02g0693500.01_Oj04g0592600.01	0.0764955	0.506719	0.0747295	0.512142	0.00174851	0.0105217	0	0	0.0806839	0.844391	0.0787198	0.8613	0.00175055	0.0105962	0	0	N	N		siimilarity pAr: 0.773001508295626 pBr: 0.549773755656109 oA1r: 0.328054298642534 oA2r: 0.330316742081448		Zs11g0237.01_Zs12g0228.01_Oj11g0116000.01_Oj12g0115300.01	species=B local conversion from=227 to=353 D=0 B=4 boot-value2=0.99 donor=B_1
Mh02g5576.01_Mh04g6090.01_Oj02g0695200.01_Oj04g0594100.01	0.212051	0.370295	0.212051	0.374364	0.00263678	0.0040568	0	0	0.249233	0.510509	0.249233	0.51859	0.00264143	0.00406781	0	0	N	N		Mh08g5230.01_Oj08g0525800.00_Mh09g4101.01_Oj09g0502200.01: likely gene conversion occurred in A_species between Mh08g5230.01 and Mh09g4101.01	likely converted from Mh08g5230.01 to Mh09g4101.01	Zs11g0242.01_Zs12g0236.01_Oj11g0116500.01_Oj12g0115950.00	species=B local conversion from=392 to=528 D=3 B=42.5 boot-value2=0.99 donor=NOKNOWN
Mh02g5604.01_Mh04g6100.01_Oj02g0697800.01_Oj04g0597000.01	0.0974373	0.555655	0.09581	0.550764	0.00159363	0.00547945	0	0.0159011	0.104374	1.01283	0.102507	0.994186	0.00159532	0.00549957	0	0.016072	N	N		Mh08g5230.01_Oj08g0525800.00_Mh09g4101.01_Oj09g0502200.01: likely gene conversion occurred in C_species between Oj08g0525800.00 and Oj09g0502200.01	likely converted from Oj08g0525800.00 to Oj09g0502200.01	Zs11g0250.01_Zs12g0244.01_Oj11g0117500.01_Oj12g0116700.01	species=B local conversion from=392 to=476 D=0 B=1.5 boot-value2=0.95 donor=B_2
Mh02g5606.01_Mh04g6099.01_Oj02g0698000.01_Oj04g0596900.00	0.119063	0.746782	0.119063	0.750374	0	0.00373599	0	0	0.129651	4.08858	0.129651	-1	0	0.00374533	0	0	N	N		2705 Mh08g5294.01_Oj08g0532700.01_Mh09g4145.01_Oj09g0507500.01		Zs11g0258.01_Zs12g0248.01_Oj11g0118300.01_Oj12g0117400.01	species=B local conversion from=1236 to=1627 D=0 B=6.5 boot-value2=1 donor=B_2
Mh02g5608.01_Mh04g6102.01_Oj02g0698800.01_Oj04g0597300.01	0.21734	0.497659	0.217808	0.5	0.00331126	0.00343643	0.00108853	0	0.256642	0.81697	0.257302	0.823959	0.00331859	0.00344432	0.00108932	0	N	N		siimilarity pA: 779 pB: 665 oA1: 304 oA2: 258		Zs11g0398.01_Zs12g0509.01_Oj11g0137300.01_Oj12g0148400.01	species=B local conversion from=1 to=81 D=11 B=26 boot-value2=1 donor=NOKNOWN
Mh02g5616.01_Mh06g0210.01_Oj02g0699300.01_Oj06g0114200.00	0.139856	0.783019	0.222685	0.82091	0.139192	0.175824	0	0	0.154784	-1	0.264207	-1	0.153968	0.200353	0	0	N	N		siimilarity pAr: 0.784491440080564 pBr: 0.66968781470292 oA1r: 0.306143001007049 oA2r: 0.259818731117825		Zs11g0406.01_Zs12g0396.01_Oj11g0138900.01_Oj12g0135500.00	species=B local conversion from=3 to=191 D=2 B=17 boot-value2=1 donor=NOKNOWN
Mh02g5619.01_Mh04g6110.01_Oj02g0699600.01_Oj04g0598200.00	0.0105587	0.268531	0.0105587	0.268531	0	0	0	0	0.0106338	0.332424	0.0106338	0.332424	0	0	0	0	N	N		Mh08g5294.01_Oj08g0532700.01_Mh09g4145.01_Oj09g0507500.01: likely gene conversion occurred in A_species between Mh08g5294.01 and Mh09g4145.01	likely converted from Mh09g4145.01 to Mh08g5294.01	Zs11g0426.01_Zs12g0419.01_Oj11g0141333.00_Oj12g0137700.01	species=B local conversion from=507 to=578 D=9 B=23 boot-value2=0.99 donor=NOKNOWN
Mh02g5627.01_Mh04g6124.01_Oj02g0700100.01_Oj04g0599800.01	0.0711438	0.428537	0.067047	0.427208	0.000938086	0.0058651	0.00687715	0.00782779	0.0747479	0.635392	0.0702353	0.632299	0.000938673	0.00588816	0.00690887	0.00786892	N	N		Mh08g5294.01_Oj08g0532700.01_Mh09g4145.01_Oj09g0507500.01: likely gene conversion occurred in C_species between Oj08g0532700.01 and Oj09g0507500.01	likely converted from Oj09g0507500.01 to Oj08g0532700.01	Zs11g0428.01_Zs12g0422.01_Oj11g0141700.00_Oj12g0138166.00	species=B local conversion from=959 to=986 D=16 B=20.5 boot-value2=1 donor=B_1
Mh02g5633.01_Mh04g6132.01_Oj02g0700700.01_Oj04g0600500.01	0.223222	0.401597	0.223222	0.408443	0.00651938	0.0134378	0	0.00697674	0.264971	0.575036	0.264971	0.589918	0.00654788	0.0135597	0	0.0070094	N	N		2715 Mh08g5538.01_Oj08g0550700.00_Mh09g4514.01_Oj09g0545300.01		Zs11g0434.01_Zs12g0427.01_Oj11g0142500.00_Oj12g0138900.01	species=B local conversion from=77 to=599 D=0 B=4 boot-value2=0.93 donor=B_2
Mh02g5666.01_Mh04g6144.01_Oj02g0702400.01_Oj04g0602500.01	0.271122	0.741333	0.270599	0.74026	0.00222552	0	0	0	0.33647	3.34537	0.335652	3.25785	0.00222883	0	0	0	N	N		siimilarity pA: 169 pB: 182 oA1: 0 oA2: 0		Zs11g0462.01_Zs12g0480.01_Oj11g0147000.01_Oj12g0143900.01	species=B local conversion from=2021 to=2091 D=3 B=23.5 boot-value2=0.98 donor=NOKNOWN
Mh02g5667.01_Mh04g6147.01_Oj02g0702500.01_Oj04g0602800.01	0.189752	0.553292	0.189038	0.554908	0.00272504	0.006824	0	0	0.218771	1.00376	0.217815	1.00995	0.00273001	0.00685523	0	0	N	N		siimilarity pAr: 0.586805555555556 pBr: 0.631944444444444 oA1r: 0 oA2r: 0		Zs11g0613.01_Zs12g0643.01_Oj11g0163500.01_Oj12g0163500.01	species=B local conversion from=1168 to=1206 D=10 B=15 boot-value2=1 donor=NOKNOWN
Mh02g5674.01_Mh06g6943.01_Oj02g0703900.01_Oj06g0708700.01	0.320551	0.583333	0.314032	0.597191	0.0518155	0.165043	0	0.00656096	0.418178	1.12806	0.406878	1.19316	0.0536924	0.186401	0	0.00658983	N	N		Mh08g5538.01_Oj08g0550700.00_Mh09g4514.01_Oj09g0545300.01: likely gene conversion occurred in A_species between Mh08g5538.01 and Mh09g4514.01	likely converted from NO_KNOWN to NO_KNOWN	Zs11g1709.01_Zs12g1016.01_Oj11g0245200.01_Oj12g0210400.01	species=B local conversion from=20 to=86 D=12 B=23.5 boot-value2=1 donor=NOKNOWN
Mh02g5686.01_Mh06g3811.01_Oj02g0705600.01_Oj06g0480000.01	0.201934	0.544719	0.2036	0.54516	0.000569774	0.0019611	0.00229248	0.00384492	0.235258	0.971772	0.237541	0.973384	0.00056999	0.00196367	0.00229599	0.00385481	N	N		Mh08g5538.01_Oj08g0550700.00_Mh09g4514.01_Oj09g0545300.01: likely gene conversion occurred in C_species between Oj08g0550700.00 and Oj09g0545300.01	likely converted from NO_KNOWN to NO_KNOWN	Zs11g4206.01_Zs12g2728.01_Oj11g0483600.01_Oj12g0442900.01	species=B local conversion from=493 to=512 D=2 B=7.5 boot-value2=1 donor=NOKNOWN
Mh02g5707.01_Mh06g3827.01_Oj02g0708000.01_Oj06g0481900.00	0.45001	0.563192	0.444378	0.565851	0	0.00772698	0.0261866	0.0468085	0.687243	1.04249	0.673294	1.05325	0	0.00776706	0.0266547	0.048333	N	N		2716 Mh08g5568.01_Oj08g0556200.01_Mh09g4685.01_Oj09g0560500.01		Zs11g6339.01_Zs12g4458.01_Oj11g0700500.01_Oj12g0567300.00	species=B local conversion from=1 to=26 D=4 B=15.5 boot-value2=1 donor=B_1
Mh02g5825.01_Mh06g2771.01_Oj02g0713700.01_Oj06g0326900.01	0.169791	0.449806	0.169791	0.44592	0	0.00763359	0	0	0.192513	0.686732	0.192513	0.677086	0	0.0076727	0	0	N	N		siimilarity pA: 275 pB: 259 oA1: 190 oA2: 225		XI-MH63 vs. XI-ZS97
Mh02g5830.01_Mh06g5915.01_Oj02g0714000.01_Oj06g0622900.01	0.34512	0.550851	0.34512	0.550851	0.00499722	0.027439	0.00335102	0.00450113	0.462363	0.994514	0.462363	0.994514	0.00501395	0.0279535	0.00335853	0.00451469	N	N		siimilarity pAr: 0.68407960199005 pBr: 0.644278606965174 oA1r: 0.472636815920398 oA2r: 0.559701492537313		Zs01g0625.01_Zs05g1977.01_Mh01g0717.01_Mh05g2096.01	species=A local conversion from=1260 to=1391 D=36 B=47.5 boot-value2=1 donor=NOKNOWN
Mh02g5831.01_Mh06g2769.01_Oj02g0714100.01_Oj06g0326700.01	0.132039	0.531006	0.130722	0.523051	0.00130095	0.00407609	0.00260558	0.00811633	0.145235	0.923273	0.14364	0.89651	0.00130208	0.0040872	0.00261012	0.00816057	N	N		Mh08g5568.01_Oj08g0556200.01_Mh09g4685.01_Oj09g0560500.01: likely gene conversion occurred in A_species between Mh08g5568.01 and Mh09g4685.01	likely converted from Mh08g5568.01 to Mh09g4685.01	Zs01g0796.01_Zs05g0941.01_Mh01g0902.01_Mh05g0836.01	species=A local conversion from=844 to=866 D=4 B=9 boot-value2=1 donor=NOKNOWN
Mh02g5832.01_Mh06g2764.01_Oj02g0714200.01_Oj06g0326400.01	0.0511939	0.493678	0.0504829	0.491413	0	0.00455408	0.000712251	0.00225225	0.053025	0.805229	0.0522622	0.798632	0	0.00456796	0.000712589	0.00225564	N	N		Mh08g5568.01_Oj08g0556200.01_Mh09g4685.01_Oj09g0560500.01: likely gene conversion occurred in C_species between Oj08g0556200.01 and Oj09g0560500.01	likely converted from Oj08g0556200.01 to Oj09g0560500.01	Zs01g0801.01_Zs05g0944.01_Mh01g0908.01_Mh05g0841.01	species=A local conversion from=762 to=827 D=14 B=23 boot-value2=1 donor=NOKNOWN
Mh02g5833.01_Mh06g5908.01_Oj02g0714300.01_Oj06g0622300.01	0.239778	0.680014	0.239472	0.680451	0	0	0.00242277	0	0.288921	1.77883	0.288471	1.78353	0	0	0.0024267	0	N	N		2718 Mh11g0131.01_Oj11g0103800.01_Mh12g0112.01_Oj12g0103150.00		Zs01g0883.01_Zs05g1147.01_Mh01g5871.01_Mh05g0982.01	species=A local conversion from=126 to=180 D=4 B=9 boot-value2=0.89 donor=NOKNOWN
Mh02g5860.01_Mh06g2731.01_Oj02g0716800.01_Oj06g0324300.00	0.230087	0.380674	0.23111	0.377469	0	0.00547196	0.00276668	0.00265487	0.274809	0.531295	0.276287	0.524814	0	0.00549202	0.00277179	0.00265958	N	N		siimilarity pA: 287 pB: 293 oA1: 276 oA2: 281		Zs01g0930.01_Zs05g1192.01_Mh01g1092.01_Mh05g1042.01	species=A local conversion from=1363 to=1435 D=12 B=26.5 boot-value2=1 donor=NOKNOWN
Mh02g5863.01_Mh06g2707.01_Oj02g0717200.00_Oj06g0320300.01	0.187737	0.689655	0.187737	0.689655	0	0	0	0	0.216078	1.89	0.216078	1.89	0	0	0	0	N	N		siimilarity pAr: 0.90251572327044 pBr: 0.921383647798742 oA1r: 0.867924528301887 oA2r: 0.883647798742138		Zs01g1926.01_Zs05g4245.01_Mh01g1928.01_Mh05g3809.01	species=A local conversion from=1179 to=1298 D=8 B=40 boot-value2=1 donor=NOKNOWN
Mh02g5885.01_Mh06g2501.01_Oj02g0720000.01_Oj06g0309000.01	0.639346	0.720672	0.639346	0.720672	0	0	0	0	1.43525	2.43116	1.43525	2.43116	0	0	0	0	N	N		Mh11g0131.01_Oj11g0103800.01_Mh12g0112.01_Oj12g0103150.00: likely gene conversion occurred in A_species between Mh11g0131.01 and Mh12g0112.01	likely converted from Mh11g0131.01 to Mh12g0112.01	Zs01g3097.01_Zs05g0568.01_Mh01g3025.01_Mh05g0536.01	species=A local conversion from=1731 to=1868 D=20 B=42 boot-value2=1 donor=NOKNOWN
Mh02g5887.01_Mh06g2496.01_Oj02g0720200.01_Oj06g0308300.01	0.146909	0.533461	0.146036	0.533887	0.000751033	0	0	0.0233463	0.163503	0.931728	0.162419	0.933205	0.000751409	0	0	0.0237174	N	N		Mh11g0131.01_Oj11g0103800.01_Mh12g0112.01_Oj12g0103150.00: likely gene conversion occurred in C_species between Oj11g0103800.01 and Oj12g0103150.00	likely converted from Oj11g0103800.01 to Oj12g0103150.00	Zs01g4466.01_Zs05g6084.01_Mh01g0965.01_Mh05g5663.01	species=A local conversion from=93 to=208 D=20 B=30.5 boot-value2=0.95 donor=NOKNOWN
Mh02g5888.01_Mh06g2494.01_Oj02g0720300.01_Oj06g0308100.01	0.179866	0.64733	0.174947	0.655695	0.00462428	0	0.0045819	0.00803213	0.205651	1.49142	0.199209	1.55515	0.00463859	0	0.00459595	0.00807545	N	N		2720 Mh11g0190.01_Oj11g0109700.01_Mh12g0175.01_Oj12g0109700.01		Zs01g4482.01_Zs05g5594.01_Mh01g0955.01_Mh05g5086.01	species=A local conversion from=314 to=354 D=0 B=3 boot-value2=0.89 donor=A_2
Mh02g5910.01_Mh04g6677.01_Oj02g0722400.01_Oj04g0659800.00	0.276338	0.408742	0.274482	0.396317	0.00300601	0.00284091	0.0176339	0.0269352	0.344684	0.590575	0.341751	0.563753	0.00301205	0.0028463	0.0178445	0.0274308	N	N		siimilarity pA: 646 pB: 517 oA1: 620 oA2: 485		Zs01g4949.01_Zs05g0612.01_Mh01g4860.01_Mh05g0582.01	species=A local conversion from=534 to=564 D=5 B=10.5 boot-value2=1 donor=NOKNOWN	species=A local conversion from=759 to=772 D=0 B=4 boot-value2=1 donor=A_1
Mh02g5913.01_Mh06g2432.01_Oj02g0722800.01_Oj06g0300800.01	0.169035	0.5047	0.168246	0.507762	0.00311805	0.00434507	0.000346951	0.00108137	0.191537	0.838193	0.19052	0.847614	0.00312455	0.00435771	0.000347031	0.00108215	N	N		siimilarity pAr: 0.957037037037037 pBr: 0.765925925925926 oA1r: 0.918518518518519 oA2r: 0.718518518518519		Zs01g5271.01_Zs05g5901.01_Mh01g5107.01_Mh05g5404.01	species=A local conversion from=1 to=32 D=1 B=8.5 boot-value2=0.99 donor=NOKNOWN
Mh02g5926.01_Mh06g2389.01_Oj02g0724000.01_Oj06g0298200.01	0.124191	0.534856	0.125277	0.530981	0.00318415	0.00358637	0	0	0.135771	0.936575	0.137074	0.923187	0.00319093	0.00359497	0	0	N	N		Mh11g0190.01_Oj11g0109700.01_Mh12g0175.01_Oj12g0109700.01: likely gene conversion occurred in A_species between Mh11g0190.01 and Mh12g0175.01	likely converted from Mh12g0175.01 to Mh11g0190.01	Zs01g5360.01_Zs05g5817.01_Mh01g1535.01_Mh05g5321.01	species=A local conversion from=195 to=256 D=12 B=20 boot-value2=0.92 donor=NOKNOWN
Mh02g5929.01_Mh06g2383.01_Oj02g0724500.00_Oj06g0297600.01	0.101323	0.459144	0.10437	0.45843	0.00595829	0	0.00301205	0	0.108853	0.710434	0.112384	0.708596	0.00598209	0	0.00301811	0	N	N		2729 Mh11g0428.01_Oj11g0135000.01_Mh12g0455.01_Oj12g0132800.01		Zs01g5475.01_Zs05g0186.01_Mh01g5334.01_Mh05g0189.01	species=A local conversion from=267 to=290 D=3 B=7.5 boot-value2=0.82 donor=NOKNOWN
Mh02g5932.01_Mh06g2325.01_Oj02g0725000.01_Oj06g0291600.01	0.130715	0.627375	0.130698	0.630084	0.000740924	0.00246711	0.000743679	0	0.14363	1.35821	0.143611	1.37496	0.00074129	0.00247117	0.000744048	0	N	N		siimilarity pA: 954 pB: 1332 oA1: 1306 oA2: 877		Zs01g5757.01_Zs05g5575.01_Mh01g0930.01_Mh05g5067.01	species=A local conversion from=417 to=511 D=10 B=20.5 boot-value2=0.93 donor=NOKNOWN	species=A local conversion from=65 to=125 D=9 B=14.5 boot-value2=0.81 donor=NOKNOWN
Mh02g5952.01_Mh06g2235.01_Oj02g0726300.01_Oj06g0284500.00	0.280066	0.39943	0.28015	0.403987	0	0.00485044	0.00359928	0.00983607	0.350611	0.570385	0.350745	0.580198	0	0.0048662	0.00360794	0.00990113	N	N		siimilarity pAr: 0.676595744680851 pBr: 0.94468085106383 oA1r: 0.926241134751773 oA2r: 0.621985815602837		Zs01g5892.01_Zs05g5523.01_Mh01g1357.01_Mh05g5000.01	species=A local conversion from=66 to=409 D=62 B=79 boot-value2=0.99 donor=NOKNOWN
Mh02g5954.01_Mh04g6696.01_Oj02g0726400.01_Oj04g0662000.00	0.527824	0.632161	0.627876	0.744434	0	0	0.247286	0.312731	0.912451	1.38806	1.36128	3.67751	0	0	0.300039	0.404643	N	N		Mh11g0428.01_Oj11g0135000.01_Mh12g0455.01_Oj12g0132800.01: likely gene conversion occurred in C_species between Oj11g0135000.01 and Oj12g0132800.01	likely converted from Oj12g0132800.01 to Oj11g0135000.01	Zs01g6022.01_Zs05g5507.01_Mh01g1376.01_Mh05g4984.01	species=A local conversion from=115 to=383 D=29 B=37.5 boot-value2=0.88 donor=NOKNOWN
Mh02g5958.01_Mh06g2146.01_Oj02g0727100.01_Oj06g0275800.01	0.147504	0.606436	0.146497	0.609104	0	0.00892414	0	0	0.164245	1.23997	0.162991	1.25404	0	0.00897766	0	0	N	N		2733 Mh11g0453.01_Oj11g0138900.01_Mh12g0478.01_Oj12g0135500.00		Zs01g6070.01_Zs05g5485.01_Mh01g0985.01_Mh05g4963.01	species=A local conversion from=866 to=1287 D=74 B=89.5 boot-value2=0.85 donor=NOKNOWN
Mh02g5959.01_Mh06g2141.01_Oj02g0727300.01_Oj06g0275700.01	0.192239	0.515375	0.191264	0.517204	0.00186075	0	0	0.00290768	0.222107	0.871565	0.220797	0.877432	0.00186307	0	0	0.00291333	N	N		siimilarity pA: 709 pB: 463 oA1: 151 oA2: 207		Zs01g6177.01_Zs05g5409.01_Mh01g6003.01_Mh05g5309.01	species=A local conversion from=1035 to=1102 D=10 B=23 boot-value2=0.81 donor=NOKNOWN
Mh02g5987.01_Mh06g2101.01_Oj02g0730050.00_Oj06g0271600.00	0.305049	0.435644	0.321531	0.433216	0.308652	0.409382	0	0	0.391583	0.652159	0.419891	0.646389	0.397679	0.591983	0	0	N	N		siimilarity pAr: 0.724948875255624 pBr: 0.473415132924335 oA1r: 0.15439672801636 oA2r: 0.211656441717791		Zs01g7007.01_Zs05g4681.01_Mh01g6906.01_Mh05g4254.01	species=A local conversion from=1127 to=1232 D=26 B=33.5 boot-value2=1 donor=NOKNOWN
Mh02g5990.01_Mh06g2000.01_Oj02g0730300.01_Oj06g0270200.00	0.1152	0.490414	0.121055	0.491844	0	0.00174723	0.0100184	0.0119645	0.125072	0.795739	0.132022	0.799883	0	0.00174927	0.0100859	0.012061	N	N		Mh11g0453.01_Oj11g0138900.01_Mh12g0478.01_Oj12g0135500.00: likely gene conversion occurred in A_species between Mh11g0453.01 and Mh12g0478.01	likely converted from Mh11g0453.01 to Mh12g0478.01	Zs01g7109.01_Zs05g4582.01_Mh01g7001.01_Mh05g4158.01	species=A local conversion from=389 to=432 D=6 B=14 boot-value2=0.99 donor=NOKNOWN
Mh02g5991.01_Mh06g1997.01_Oj02g0730400.01_Oj06g0269300.01	0.150773	0.462625	0.152199	0.477109	0	0.00619835	0.000993789	0.018419	0.168325	0.719465	0.170112	0.758251	0	0.0062241	0.000994448	0.018649	N	N		Mh11g0453.01_Oj11g0138900.01_Mh12g0478.01_Oj12g0135500.00: likely gene conversion occurred in C_species between Oj11g0138900.01 and Oj12g0135500.00	likely converted from Oj11g0138900.01 to Oj12g0135500.00	Zs01g7181.01_Zs05g4457.01_Mh01g7073.01_Mh05g4098.01	species=A local conversion from=6 to=79 D=13 B=22.5 boot-value2=1 donor=NOKNOWN
Mh02g5993.01_Mh06g1992.01_Oj02g0730600.00_Oj06g0268800.01	0.137344	0.490667	0.153854	0.479179	0	0.00355661	0.024785	0.0449004	0.151703	0.796469	0.172191	0.763962	0	0.00356507	0.0252038	0.0463006	N	N		2735 Mh11g0476.01_Oj11g0141500.00_Mh12g0504.01_Oj12g0138100.00		Zs01g7187.01_Zs05g4449.01_Mh01g7079.01_Mh05g4089.01	species=A local conversion from=1233 to=1327 D=17 B=30.5 boot-value2=1 donor=NOKNOWN
Mh02g6004.01_Mh06g1966.01_Oj02g0731600.01_Oj06g0264800.01	0.133705	0.391837	0.129526	0.391837	0.00417827	0	0	0	0.14726	0.554313	0.142193	0.554313	0.00418996	0	0	0	N	N		siimilarity pA: 1463 pB: 1463 oA1: 1292 oA2: 1293		Zs01g7196.01_Zs05g4442.01_Mh01g7088.01_Mh05g4082.01	species=A local conversion from=456 to=488 D=4 B=10 boot-value2=1 donor=NOKNOWN
Mh02g6005.01_Mh06g1954.01_Oj02g0731700.01_Oj06g0264200.00	0.260288	0.399598	0.274009	0.424057	0.0377317	0.062201	0.00131926	0	0.319691	0.570744	0.341005	0.625013	0.0387139	0.0649324	0.00132042	0	N	N		siimilarity pAr: 0.991192411924119 pBr: 0.991192411924119 oA1r: 0.875338753387534 oA2r: 0.876016260162602		Zs01g7994.01_Zs05g0136.01_Mh01g8000.01_Mh05g0135.01	species=A local conversion from=989 to=1037 D=10 B=20 boot-value2=1 donor=NOKNOWN	species=A local conversion from=963 to=974 D=0 B=3.5 boot-value2=0.95 donor=A_2
Mh02g6009.01_Mh06g1899.01_Oj02g0731900.01_Oj06g0260500.00	0.119805	0.301388	0.205045	0.410494	0	0	0.126272	0.192333	0.130533	0.385436	0.239527	0.594436	0	0	0.13827	0.222233	N	N		Mh11g0476.01_Oj11g0141500.00_Mh12g0504.01_Oj12g0138100.00: likely gene conversion occurred in A_species between Mh11g0476.01 and Mh12g0504.01	likely converted from Mh11g0476.01 to Mh12g0504.01	Zs02g0142.01_Zs06g0143.01_Mh02g0139.01_Mh06g0141.01	species=A local conversion from=15 to=41 D=4 B=10.5 boot-value2=1 donor=NOKNOWN
Mh02g6015.01_Mh06g1895.01_Oj02g0732300.01_Oj06g0260000.01	0.148534	0.407885	0.301535	0.448485	0.109111	0.0614439	0.0501239	0.0613313	0.165527	0.588694	0.385682	0.68344	0.117912	0.0641073	0.0518775	0.0639847	N	N		Mh11g0476.01_Oj11g0141500.00_Mh12g0504.01_Oj12g0138100.00: likely gene conversion occurred in C_species between Oj11g0141500.00 and Oj12g0138100.00	likely converted from Oj11g0141500.00 to Oj12g0138100.00	Zs02g0267.01_Zs06g1184.01_Mh02g0259.01_Mh06g1250.01	species=A local conversion from=1101 to=1165 D=12 B=20 boot-value2=1 donor=NOKNOWN
Mh02g6020.01_Mh06g1870.01_Oj02g0732800.00_Oj06g0257600.01	0.169365	0.31117	0.169365	0.31117	0	0	0.00238806	0.00718133	0.191963	0.401971	0.191963	0.401971	0	0	0.00239187	0.00721593	N	N		2742 Mh11g0773.01_Oj11g0179000.01_Mh12g0863.01_Oj12g0174700.00		Zs02g0585.01_Zs06g6281.01_Mh02g0567.01_Mh06g6786.01	species=A local conversion from=930 to=940 D=0 B=4.5 boot-value2=0.96 donor=A_2
Mh02g6021.01_Mh04g6270.01_Oj02g0732900.01_Oj04g0615500.01	0.404503	0.741898	0.399419	0.747685	0	0	0.00979681	0.0139211	0.581316	3.39599	0.570361	4.33556	0	0	0.00986135	0.0140519	N	N		siimilarity pA: 320 pB: 156 oA1: 244 oA2: 92		Zs02g0650.01_Zs06g0550.01_Mh02g0628.01_Mh06g0566.01	species=A local conversion from=479 to=488 D=2 B=4.5 boot-value2=1 donor=NOKNOWN
Mh02g6025.01_Mh06g1865.01_Oj02g0733300.01_Oj06g0256900.01	0.0644188	0.236248	0.0653141	0.228459	0	0	0.00272109	0.00784314	0.0673547	0.28375	0.0683348	0.272464	0	0	0.00272604	0.00788444	N	N		siimilarity pAr: 0.701754385964912 pBr: 0.342105263157895 oA1r: 0.535087719298246 oA2r: 0.201754385964912		Zs02g0942.01_Zs06g5745.01_Mh02g0843.01_Mh06g6221.01	species=A local conversion from=1 to=24 D=4 B=9.5 boot-value2=0.99 donor=NOKNOWN
Mh02g6026.01_Mh06g1864.01_Oj02g0733400.00_Oj06g0256800.01	0.24828	0.454276	0.292291	0.477191	0	0	0.0576087	0.0892857	0.301524	0.697984	0.37038	0.758476	0	0	0.0599415	0.0950638	N	N		Mh11g0773.01_Oj11g0179000.01_Mh12g0863.01_Oj12g0174700.00: likely gene conversion occurred in A_species between Mh11g0773.01 and Mh12g0863.01	likely converted from Mh12g0863.01 to Mh11g0773.01	Zs02g1078.01_Zs06g5357.01_Mh02g0974.01_Mh06g5829.01	species=A local conversion from=534 to=571 D=5 B=12.5 boot-value2=1 donor=NOKNOWN
Mh02g6042.01_Mh06g1853.01_Oj02g0734300.01_Oj06g0255400.01	0.187889	0.372618	0.186421	0.394346	0	0	0.00553761	0.0252454	0.21628	0.515112	0.214324	0.559587	0	0	0.00555815	0.0256801	N	N		2747 Mh11g1901.01_Oj11g0258500.00_Mh12g3921.01_Oj12g0564800.01		Zs02g1212.01_Zs06g0530.01_Mh02g1108.01_Mh06g0547.01	species=A local conversion from=1 to=21 D=1 B=8.5 boot-value2=1 donor=NOKNOWN
Mh02g6056.01_Mh06g1738.01_Oj02g0736200.01_Oj06g0251700.01	0.0639148	0.482668	0.592841	0.729193	0.607493	0.747628	0	0	0.0668035	0.773688	1.17211	2.6886	1.24551	4.31728	0	0	N	N		siimilarity pA: 1127 pB: 861 oA1: 826 oA2: 354		Zs02g1260.01_Zs06g0543.01_Mh02g1157.01_Mh06g0558.01	species=A local conversion from=35 to=54 D=6 B=10 boot-value2=1 donor=NOKNOWN
Mh02g6057.01_Mh06g1734.01_Oj02g0736300.01_Oj06g0251100.00	0.146609	0.411459	0.147932	0.405517	0.00146771	0.0042523	0.00145702	0.00434468	0.163131	0.596572	0.164777	0.583521	0.00146915	0.0042644	0.00145844	0.00435731	N	N		siimilarity pAr: 0.654471544715447 pBr: 0.5 oA1r: 0.479674796747967 oA2r: 0.205574912891986		Zs02g1308.01_Zs06g4852.01_Mh02g1210.01_Mh06g5303.01	species=A local conversion from=53 to=77 D=3 B=10.5 boot-value2=0.97 donor=NOKNOWN
Mh02g6076.01_Mh06g1712.01_Oj02g0738600.01_Oj06g0247900.01	0.0937241	0.264855	0.125727	0.294774	0.000995025	0.00611621	0.0344197	0.0439838	0.100119	0.326719	0.137614	0.37446	0.000995686	0.00614128	0.0352345	0.0453263	N	N		Mh11g1901.01_Oj11g0258500.00_Mh12g3921.01_Oj12g0564800.01: likely gene conversion occurred in A_species between Mh11g1901.01 and Mh12g3921.01	likely converted from Mh12g3921.01 to Mh11g1901.01	Zs02g3850.01_Zs04g4910.01_Mh02g3813.01_Mh04g4006.01	species=A local conversion from=2635 to=2644 D=0 B=1 boot-value2=0.93 donor=A_2
Mh02g6080.01_Mh06g1711.01_Oj02g0738900.01_Oj06g0247800.01	0.0850601	0.481003	0.0850601	0.482554	0	0.00156291	0	0.00461657	0.0902824	0.769029	0.0902824	0.773366	0	0.00156454	0	0.00463084	N	N		Mh11g1901.01_Oj11g0258500.00_Mh12g3921.01_Oj12g0564800.01: likely gene conversion occurred in C_species between Oj11g0258500.00 and Oj12g0564800.01	likely converted from Oj12g0564800.01 to Oj11g0258500.00	Zs02g5022.01_Zs04g6313.01_Mh02g4932.01_Mh04g5326.01	species=A local conversion from=146 to=376 D=13 B=27.5 boot-value2=0.86 donor=NOKNOWN
Mh02g6085.01_Mh06g1704.01_Oj02g0739400.01_Oj06g0247000.01	0.0792683	0.414948	0.181897	0.548696	0	0	0.102135	0.183888	0.083778	0.604342	0.208328	0.986441	0	0	0.109793	0.210961	N	N		2777 Mh11g5602.01_Oj11g0658800.01_Mh12g3739.01_Oj12g0554800.01		Zs02g5063.01_Zs04g6362.01_Mh02g4973.01_Mh04g6799.01	species=A local conversion from=125 to=212 D=7 B=14 boot-value2=0.87 donor=NOKNOWN
Mh02g6089.01_Mh06g1700.01_Oj02g0739700.01_Oj06g0246500.01	0.105035	0.543516	0.63039	0.656984	0.651549	0.693452	0	0.00682206	0.113158	0.967387	1.37688	1.56547	1.52289	1.93874	0	0.00685327	N	N		siimilarity pA: 990 pB: 987 oA1: 807 oA2: 804		Zs02g5248.01_Zs04g6486.01_Mh02g5084.01_Mh04g5524.01	species=A local conversion from=1692 to=1716 D=4 B=9 boot-value2=1 donor=NOKNOWN
Mh02g6090.01_Mh06g1684.01_Oj02g0739900.01_Oj06g0244700.01	0.188001	0.516327	0.188588	0.511038	0	0.00519481	0.00424628	0.0345286	0.21643	0.874613	0.217214	0.857827	0	0.00521288	0.00425835	0.0353486	N	N		siimilarity pAr: 0.778301886792453 pBr: 0.775943396226415 oA1r: 0.634433962264151 oA2r: 0.632075471698113		Zs02g6451.01_Zs06g1361.01_Mh02g6284.01_Mh06g1332.01	species=A local conversion from=1289 to=1317 D=4 B=10 boot-value2=0.83 donor=NOKNOWN
Mh02g6097.01_Mh06g1644.01_Oj02g0740600.01_Oj06g0239200.00	0.200557	0.34663	0.205006	0.348548	0.00479616	0	0	0	0.233376	0.465164	0.239474	0.468738	0.00481156	0	0	0	N	N		Mh11g5602.01_Oj11g0658800.01_Mh12g3739.01_Oj12g0554800.01: likely gene conversion occurred in A_species between Mh11g5602.01 and Mh12g3739.01	likely converted from Mh12g3739.01 to Mh11g5602.01	Zs03g0194.01_Zs10g3974.01_Mh03g0175.01_Mh10g3755.01	species=A local conversion from=2182 to=2270 D=14 B=32 boot-value2=1 donor=NOKNOWN
Mh02g6099.01_Mh06g1643.01_Oj02g0740700.01_Oj06g0239100.01	0.210411	0.355472	0.207748	0.352381	0.00124844	0	0.00250104	0.00345622	0.246949	0.481788	0.243256	0.475934	0.00124948	0	0.00250522	0.00346421	N	N		Mh11g5602.01_Oj11g0658800.01_Mh12g3739.01_Oj12g0554800.01: likely gene conversion occurred in C_species between Oj11g0658800.01 and Oj12g0554800.01	likely converted from Oj12g0554800.01 to Oj11g0658800.01	Zs03g0596.01_Zs07g0866.01_Mh03g6554.01_Mh07g0847.01	species=A local conversion from=1100 to=1115 D=0 B=3 boot-value2=0.87 donor=A_2
Mh02g6100.01_Mh06g1639.01_Oj02g0740900.01_Oj06g0238700.00	0.22697	0.394882	0.226904	0.391903	0.00116505	0	0.00354505	0.00647773	0.270326	0.560717	0.270231	0.554452	0.00116595	0	0.00355346	0.00650587	N	N		2780 Mh11g6179.01_Oj11g0679700.01_Mh12g3908.01_Oj12g0563000.00		Zs03g0614.01_Zs10g3285.01_Mh03g7012.01_Mh10g2896.01	species=A local conversion from=108 to=271 D=25 B=38.5 boot-value2=0.88 donor=NOKNOWN
Mh02g6109.01_Mh06g1602.01_Oj02g0742200.01_Oj06g0234200.01	0.0279255	0.504202	0.0689884	0.465608	0	0	0.0523699	0.112407	0.0284587	0.836671	0.0723704	0.727291	0	0	0.0542881	0.12178	N	N		siimilarity pA: 1071 pB: 1071 oA1: 33 oA2: 46		Zs03g0652.01_Zs10g3222.01_Mh03g0702.01_Mh10g2830.01	species=A local conversion from=1568 to=1594 D=4 B=9 boot-value2=1 donor=NOKNOWN
Mh02g6112.01_Mh06g1601.01_Oj02g0742500.01_Oj06g0234100.01	0.0914972	0.641447	0.0914972	0.641447	0	0	0	0	0.0975784	1.44963	0.0975784	1.44963	0	0	0	0	N	N		siimilarity pAr: 0.683908045977011 pBr: 0.683908045977011 oA1r: 0.0210727969348659 oA2r: 0.0293742017879949		Zs03g0662.01_Zs10g3211.01_Mh03g7193.01_Mh10g2813.01	species=A local conversion from=263 to=329 D=5 B=12 boot-value2=0.98 donor=NOKNOWN
Mh02g6114.01_Mh06g1597.01_Oj02g0742700.00_Oj06g0233800.01	0.187604	0.41675	0.176919	0.405324	0	0.00399202	0.0132567	0.0159574	0.2159	0.608385	0.201784	0.583102	0	0.00400268	0.0133753	0.0161297	N	N		Mh11g6179.01_Oj11g0679700.01_Mh12g3908.01_Oj12g0563000.00: likely gene conversion occurred in A_species between Mh11g6179.01 and Mh12g3908.01	likely converted from Mh11g6179.01 to Mh12g3908.01	Zs03g1015.01_Zs10g2443.01_Mh03g1078.01_Mh10g2021.01	species=A local conversion from=923 to=957 D=5 B=14.5 boot-value2=1 donor=NOKNOWN
Mh02g6117.01_Mh06g1586.01_Oj02g0743100.00_Oj06g0233200.01	0.178182	0.551931	0.178182	0.548498	0	0.00702576	0	0	0.203439	0.998595	0.203439	0.985705	0	0.00705888	0	0	N	N		Mh11g6179.01_Oj11g0679700.01_Mh12g3908.01_Oj12g0563000.00: likely gene conversion occurred in C_species between Oj11g0679700.01 and Oj12g0563000.00	likely converted from Oj11g0679700.01 to Oj12g0563000.00	Zs03g1883.01_Zs07g5874.01_Mh03g7427.01_Mh07g5482.01	species=A local conversion from=287 to=595 D=34 B=56.5 boot-value2=0.97 donor=NOKNOWN
Mh02g6120.01_Mh06g1578.01_Oj02g0743400.01_Oj06g0232300.01	0.0694102	0.271745	0.0694102	0.271745	0	0.00229358	0	0.00676437	0.0728351	0.337447	0.0728351	0.337447	0	0.00229709	0	0.00679506	N	N		XI-ZS97 vs. GJ		Zs03g2237.01_Zs07g5787.01_Mh03g2217.01_Mh07g5390.01	species=A local conversion from=333 to=348 D=3 B=7 boot-value2=0.9 donor=NOKNOWN
Mh02g6123.01_Mh06g1575.01_Oj02g0743600.00_Oj06g0232000.01	0.289329	0.431344	0.346468	0.480959	0.146126	0.155235	0.00288739	0.0168539	0.365542	0.641972	0.464863	0.768907	0.162531	0.17393	0.00289296	0.0170462	N	N		1 Zs01g0126.01_Oj01g0102700.01_Zs05g0108.01_Oj05g0103100.01		Zs03g2748.01_Zs07g5522.01_Mh03g2629.01_Mh07g5125.01	species=A local conversion from=789 to=826 D=6 B=12 boot-value2=1 donor=NOKNOWN
Mh02g6124.01_Mh06g1573.01_Oj02g0743700.01_Oj06g0231600.01	0.179033	0.468127	0.283163	0.558383	0.114558	0.112983	0.00814941	0	0.204557	0.733964	0.35557	1.02343	0.124315	0.122458	0.008194	0	N	N		siimilarity pA: 393 pB: 451 oA1: 357 oA2: 356		Zs03g4747.01_Zs07g1729.01_Mh03g4236.01_Mh07g1480.01	species=A local conversion from=916 to=965 D=0 B=19.5 boot-value2=1 donor=A_2
Mh02g6132.01_Mh06g1560.01_Oj02g0744700.01_Oj06g0229800.01	0.198967	0.453316	0.202609	0.45056	0.00455828	0.00201884	0.00130776	0.00398671	0.231208	0.695553	0.236183	0.688621	0.00457219	0.00202156	0.0013089	0.00399734	N	N		siimilarity pAr: 0.696808510638298 pBr: 0.799645390070922 oA1r: 0.632978723404255 oA2r: 0.631205673758865		Zs03g5391.01_Zs07g3778.01_Mh03g4893.01_Mh07g3366.01	species=A local conversion from=275 to=351 D=4 B=26 boot-value2=0.94 donor=NOKNOWN
Mh02g6137.01_Mh06g1543.01_Oj02g0745100.01_Oj06g0228200.01	0.138116	0.299477	0.138116	0.299477	0	0.0045489	0	0	0.152648	0.382248	0.152648	0.382248	0	0.00456275	0	0	N	N		Zs01g0126.01_Oj01g0102700.01_Zs05g0108.01_Oj05g0103100.01: likely gene conversion occurred in A_species between Zs01g0126.01 and Zs05g0108.01	likely converted from Zs05g0108.01 to Zs01g0126.01	Zs03g5641.01_Zs10g4559.01_Mh03g5072.01_Mh10g4313.01	species=A local conversion from=456 to=515 D=11 B=21 boot-value2=1 donor=NOKNOWN	species=A local conversion from=414 to=427 D=2 B=6 boot-value2=0.92 donor=NOKNOWN	species=A local conversion from=381 to=394 D=2 B=5.5 boot-value2=0.88 donor=NOKNOWN
Mh02g6140.01_Mh06g1539.01_Oj02g0745400.01_Oj06g0227250.00	0.134986	0.469816	0.153363	0.464465	0.000920245	0.00782609	0.0180221	0.0167217	0.148821	0.738471	0.171574	0.724282	0.00092081	0.00786721	0.0182422	0.0169109	N	N		Zs01g0126.01_Oj01g0102700.01_Zs05g0108.01_Oj05g0103100.01: likely gene conversion occurred in C_species between Oj01g0102700.01 and Oj05g0103100.01	likely converted from Oj05g0103100.01 to Oj01g0102700.01	Zs03g7306.01_Zs07g0813.01_Mh03g6952.01_Mh07g0785.01	species=A local conversion from=1 to=14 D=1 B=5.5 boot-value2=1 donor=NOKNOWN
[truncated: 6,579 more rows]
