# Supplementary material for: Conversion between 100-million-year-old duplicated genes contributes to rice subspecies divergence
Source: BMC Genomics. 2021 Jun 19;22:460. doi: 10.1186/s12864-021-07776-y (PMC8214281; doi:10.1186/s12864-021-07776-y)
Supplement: Supplementary file 6 — Additional file 6: Table S4. Homology of donor locus and acceptor locus gene conversions. [file 12864_2021_7776_MOESM6_ESM.xlsx]

## Sheet: Table S4
Table S4. Homology of donor locus and acceptor locus in gene conversion.
	GJ	XI-MH63	XI-ZS97	GJ	XI-MH63	XI-ZS97
0=0	.	.	.	.	.	.
0=1	.	.	.	.	.	.
0=2	.	.	.	.	.	.
0=3	.	.	.	.	.	.
0=4	.	.	.	.	.	.
0=5	.	.	.	.	.	.
0=6	.	.	.	.	.	.
0=7	.	.	.	.	.	.
0=8	.	.	.	.	.	.
0=9	.	.	.	.	.	.
0=10	.	.	.	.	.	.
0=11	.	.	.	.	.	.
0=12	.	.	.	.	.	.
0=13	.	.	.	.	.	.
0=14	.	.	.	.	.	.
0=15	.	.	.	.	.	.
0=16	.	.	.	.	.	.
0=17	.	.	.	.	.	.
0=18	.	.	.	.	.	.
0=19	.	.	.	.	.	.
0=20	.	.	.	.	.	.
0=21	.	.	.	.	.	.
0=22	.	.	.	.	.	.
0=23	.	.	.	.	.	.
0=24	.	.	.	.	.	.
0=25	Oj13g0102700.01	Mh14g0122.01	Zs13g0126.01	Oj05g0103100.01	.	Zs05g0108.01
0=26	.	.	.	.	.	.
0=27	.	.	.	.	.	.
0=28	.	.	.	.	.	.
0=29	.	.	.	.	.	.
0=30	.	.	.	.	.	.
0=31	.	.	.	.	.	.
0=32	.	.	.	.	.	.
0=33	.	.	.	.	.	.
0=34	.	.	.	.	.	.
0=35	.	.	.	.	.	.
0=36	.	.	.	.	.	.
0=37	.	.	.	.	.	.
0=38	.	.	.	.	.	.
0=39	.	.	.	.	.	.
0=40	.	.	.	.	.	.
0=41	.	.	.	.	.	.
0=42	.	.	.	.	.	.
0=43	.	.	.	.	.	.
0=44	.	.	.	.	.	.
0=45	.	.	.	.	.	.
0=46	.	.	.	.	.	.
0=47	.	.	.	.	.	.
0=48	.	.	.	.	.	.
0=49	.	.	.	.	.	.
0=50	.	.	.	.	.	.
0=51	.	.	.	.	.	.
0=52	.	.	.	.	.	.
0=53	.	.	.	.	.	.
0=54	.	.	.	.	.	.
0=55	.	.	.	.	.	.
0=56	.	.	.	.	.	.
0=57	.	.	.	.	.	.
0=58	.	.	.	.	.	.
0=59	.	.	.	.	.	.
0=60	.	.	.	.	.	.
0=61	.	.	.	.	.	.
0=62	.	.	.	.	.	.
0=63	.	.	.	.	.	.
0=64	.	.	.	.	.	.
0=65	.	.	.	.	.	.
0=66	.	.	.	.	.	.
0=67	.	.	.	.	.	.
0=68	.	.	.	.	.	.
0=69	.	.	.	.	.	.
0=70	.	.	.	.	.	.
0=71	.	.	.	.	.	.
0=72	.	.	.	.	.	.
0=73	.	.	.	.	.	.
0=74	.	.	.	.	.	.
0=75	.	.	.	.	.	.
0=76	.	.	.	.	.	.
0=77	.	.	.	.	.	.
0=78	.	.	.	.	.	.
0=79	.	.	.	.	.	.
0=80	.	.	.	.	.	.
0=81	.	.	.	.	.	.
0=82	.	.	.	.	.	.
0=83	.	.	.	.	.	.
0=84	.	.	.	.	.	.
0=85	.	.	.	.	.	.
0=86	.	.	.	.	.	.
0=87	.	.	.	.	.	.
0=88	.	.	.	.	.	.
0=89	.	.	.	.	.	.
0=90	.	.	.	.	.	.
0=91	.	.	.	.	.	.
0=92	.	.	.	.	.	.
0=93	.	.	.	.	.	.
0=94	.	.	.	.	.	.
0=95	.	.	.	.	.	.
0=96	.	.	.	.	.	.
0=97	.	.	.	.	.	.
0=98	.	.	.	.	.	.
0=99	.	.	.	.	.	.
0=100	.	.	.	.	.	.
0=101	.	.	.	.	.	.
0=102	.	.	.	.	.	.
0=103	.	.	.	.	.	.
0=104	.	.	.	.	.	.
0=105	.	.	.	.	.	.
0=106	.	.	.	.	.	.
0=107	.	.	.	.	.	.
0=108	.	.	.	.	.	.
0=109	.	.	.	.	.	.
0=110	.	.	.	.	.	.
0=111	.	.	.	.	.	.
0=112	.	.	.	.	.	.
0=113	.	.	.	.	.	.
0=114	.	.	.	.	.	.
0=115	.	.	.	.	.	.
0=116	.	.	.	.	.	.
0=117	.	.	.	.	.	.
0=118	.	.	.	.	.	.
0=119	.	.	.	.	.	.
0=120	.	.	.	.	.	.
0=121	.	.	.	.	.	.
0=122	.	.	.	.	.	.
0=123	.	.	.	.	.	.
0=124	.	.	.	.	.	.
0=125	.	.	.	.	.	.
0=126	.	.	.	.	.	.
0=127	.	.	.	.	.	.
0=128	.	.	.	.	.	.
0=129	.	.	.	.	.	.
0=130	.	.	.	.	.	.
0=131	.	.	.	.	.	.
0=132	.	.	.	.	.	.
0=133	.	.	.	.	.	.
0=134	.	.	.	.	.	.
0=135	.	.	.	.	.	.
0=136	.	.	.	.	.	.
0=137	.	.	.	.	.	.
0=138	.	.	.	.	.	.
0=139	.	.	.	.	.	.
0=140	.	.	.	.	.	.
0=141	.	.	.	.	.	.
0=142	.	.	.	.	.	.
0=143	.	.	.	.	.	.
0=144	.	.	.	.	.	.
0=145	.	.	.	.	.	.
0=146	.	.	.	.	.	.
0=147	.	.	.	.	.	.
0=148	.	.	.	.	.	.
0=149	.	.	.	.	.	.
0=150	.	.	.	.	.	.
0=151	.	.	.	.	.	.
0=152	.	.	.	.	.	.
0=153	.	.	.	.	.	.
0=154	.	.	.	.	.	.
0=155	.	.	.	.	.	.
0=156	.	.	.	.	.	.
0=157	.	.	.	.	.	.
0=158	.	.	.	.	.	.
0=159	.	.	.	.	.	.
0=160	.	.	.	.	.	.
0=161	.	.	.	.	.	.
0=162	.	.	.	.	.	.
0=163	.	.	.	.	.	.
0=164	.	.	.	.	.	.
0=165	.	.	.	.	.	.
0=166	.	.	.	.	.	.
0=167	.	.	.	.	.	.
0=168	.	.	.	.	.	.
0=169	.	.	.	.	.	.
0=170	.	.	.	.	.	.
0=171	.	.	.	.	.	.
0=172	.	.	.	.	.	.
0=173	.	.	.	.	.	.
0=174	.	.	.	.	.	.
0=175	.	.	.	.	.	.
0=176	.	.	.	.	.	.
0=177	.	.	.	.	.	.
0=178	.	.	.	.	.	.
0=179	.	.	.	.	.	.
0=180	.	.	.	.	.	.
0=181	.	.	.	.	.	.
0=182	.	.	.	.	.	.
0=183	.	.	.	.	.	.
0=184	.	.	.	.	.	.
0=185	.	.	.	.	.	.
0=186	.	.	.	.	.	.
0=187	.	.	.	.	.	.
0=188	.	.	.	.	.	.
0=189	.	.	.	.	.	.
0=190	.	.	.	.	.	.
0=191	.	.	.	.	.	.
0=192	.	.	.	.	.	.
0=193	.	.	.	.	.	.
0=194	.	.	.	.	.	.
0=195	.	.	.	.	.	.
0=196	.	.	.	.	.	.
0=197	.	.	.	.	.	.
0=198	.	.	.	.	.	.
0=199	.	.	.	.	.	.
0=200	.	.	.	.	.	.
0=201	.	.	.	.	.	.
0=202	.	.	.	.	.	.
0=203	.	.	.	.	.	.
0=204	.	.	.	.	.	.
0=205	.	.	.	.	.	.
0=206	.	.	.	.	.	.
0=207	.	.	.	.	.	.
0=208	.	.	.	.	.	.
0=209	.	Mh15g0386.01	Zs15g0295.01	.	.	Zs05g0593.01
0=210	.	.	.	.	.	.
0=211	.	.	.	.	.	.
0=212	.	.	.	.	.	.
0=213	.	.	.	.	.	.
0=214	.	.	.	.	.	.
0=215	.	.	.	.	.	.
0=216	.	.	.	.	.	.
0=217	.	.	.	.	.	.
0=218	.	.	.	.	.	.
0=219	.	.	.	.	.	.
0=220	.	.	.	.	.	.
0=221	.	.	.	.	.	.
0=222	.	.	.	.	.	.
0=223	.	.	.	.	.	.
0=224	.	.	.	.	.	.
0=225	.	.	.	.	.	.
0=226	.	.	.	.	.	.
0=227	.	.	.	.	.	.
0=228	.	.	.	.	.	.
0=229	.	.	.	.	.	.
0=230	.	.	.	.	.	.
0=231	.	.	.	.	.	.
0=232	.	.	.	.	.	.
0=233	.	.	.	.	.	.
0=234	.	.	.	.	.	.
0=235	.	.	.	.	.	.
0=236	.	.	.	.	.	.
0=237	.	.	.	.	.	.
0=238	.	.	.	.	.	.
0=239	.	.	.	.	.	.
0=240	.	.	.	.	.	.
0=241	.	.	.	.	.	.
0=242	.	.	.	.	.	.
0=243	.	.	.	.	.	.
0=244	.	.	.	.	.	.
0=245	.	.	.	.	.	.
0=246	.	.	.	.	.	.
0=247	.	.	.	.	.	.
0=248	.	.	.	.	.	.
0=249	.	.	.	.	.	.
0=250	.	.	.	.	.	.
0=251	.	.	.	.	.	.
0=252	.	.	.	.	.	.
0=253	.	.	.	.	.	.
0=254	.	.	.	.	.	.
0=255	.	.	.	.	.	.
0=256	.	.	.	.	.	.
0=257	.	.	.	.	.	.
0=258	.	.	.	.	.	.
0=259	.	.	.	.	.	.
0=260	.	.	.	.	.	.
0=261	.	.	.	.	.	.
0=262	.	.	.	.	.	.
0=263	.	.	.	.	.	.
0=264	.	.	.	.	.	.
0=265	.	.	.	.	.	.
0=266	.	.	.	.	.	.
0=267	.	.	.	.	.	.
0=268	.	.	.	.	.	.
0=269	.	.	.	.	.	.
0=270	.	.	.	.	.	.
0=271	.	.	.	.	.	.
0=272	.	.	.	.	.	.
0=273	.	.	.	.	.	.
0=274	.	.	.	.	.	.
0=275	.	.	.	.	.	.
0=276	.	.	.	.	.	.
0=277	.	.	.	.	.	.
0=278	.	.	.	.	.	.
0=279	.	.	.	.	.	.
0=280	.	.	.	.	.	.
0=281	.	.	.	.	.	.
0=282	.	.	.	.	.	.
0=283	.	.	.	.	.	.
0=284	.	.	.	.	.	.
0=285	.	.	.	.	.	.
0=286	.	.	.	.	.	.
0=287	.	.	.	.	.	.
0=288	.	.	.	.	.	.
0=289	.	.	.	.	.	.
0=290	.	.	.	.	.	.
0=291	.	.	.	.	.	.
0=292	.	.	.	.	.	.
0=293	.	.	.	.	.	.
0=294	.	.	.	.	.	.
0=295	.	.	.	.	.	.
0=296	.	.	.	.	.	.
0=297	.	.	.	.	.	.
0=298	.	.	.	.	.	.
0=299	.	.	.	.	.	.
0=300	.	.	.	.	.	.
0=301	.	.	.	.	.	.
0=302	.	.	.	.	.	.
0=303	.	.	.	.	.	.
0=304	.	.	.	.	.	.
0=305	.	.	.	.	.	.
0=306	.	.	.	.	.	.
0=307	.	.	.	.	.	.
0=308	.	.	.	.	.	.
0=309	.	.	.	.	.	.
0=310	.	.	.	.	.	.
0=311	.	.	.	.	.	.
0=312	.	.	.	.	.	.
0=313	.	.	.	.	.	.
0=314	.	.	.	.	.	.
0=315	.	.	.	.	.	.
0=316	.	.	.	.	.	.
0=317	.	.	.	.	.	.
0=318	.	.	.	.	.	.
0=319	.	.	.	.	.	.
0=320	.	.	.	.	.	.
0=321	.	.	.	.	.	.
0=322	.	.	.	.	.	.
0=323	.	.	.	.	.	.
0=324	.	.	.	.	.	.
0=325	.	.	.	.	.	.
0=326	.	.	.	.	.	.
0=327	.	.	.	.	.	.
0=328	.	.	.	.	.	.
0=329	.	.	.	.	.	.
0=330	.	.	.	.	.	.
0=331	.	.	.	.	.	.
0=332	.	.	.	.	.	.
0=333	.	.	.	.	.	.
0=334	.	.	.	.	.	.
0=335	.	.	.	.	.	.
0=336	.	.	.	.	.	.
0=337	.	.	.	.	.	.
0=338	.	.	.	.	.	.
0=339	.	.	.	.	.	.
0=340	.	.	.	.	.	.
0=341	.	.	.	.	.	.
0=342	.	.	.	.	.	.
0=343	.	.	.	.	.	.
0=344	.	.	.	.	.	.
0=345	.	.	.	.	.	.
0=346	.	.	.	.	.	.
0=347	.	.	.	.	.	.
0=348	.	.	.	.	.	.
0=349	.	.	.	.	.	.
0=350	.	.	.	.	.	.
0=351	.	.	.	.	.	.
0=352	.	Mh15g0556.01	Zs15g0460.01	.	Mh05g5184.01	.
0=353	.	.	.	.	.	.
0=354	.	.	.	.	.	.
0=355	.	.	.	.	.	.
0=356	.	.	.	.	.	.
0=357	.	.	.	.	.	.
0=358	.	.	.	.	.	.
0=359	.	.	.	.	.	.
0=360	.	.	.	.	.	.
0=361	.	.	.	.	.	.
0=362	.	.	.	.	.	.
0=363	.	.	.	.	.	.
0=364	.	.	.	.	.	.
0=365	.	.	.	.	.	.
0=366	.	.	.	.	.	.
0=367	.	.	.	.	.	.
0=368	.	.	.	.	.	.
0=369	.	.	.	.	.	.
0=370	.	.	.	.	.	.
0=371	.	.	.	.	.	.
0=372	.	.	.	.	.	.
0=373	.	.	.	.	.	.
0=374	.	.	.	.	.	.
0=375	.	.	.	.	.	.
0=376	.	.	.	.	.	.
0=377	.	.	.	.	.	.
0=378	.	.	.	.	.	.
0=379	.	.	.	.	.	.
0=380	.	.	.	.	.	.
0=381	.	.	.	.	.	.
0=382	.	.	.	.	.	.
0=383	.	.	.	.	.	.
0=384	.	.	.	.	.	.
0=385	.	.	.	.	.	.
0=386	.	.	.	.	.	.
0=387	.	.	.	.	.	.
0=388	.	.	.	.	.	.
0=389	.	.	.	.	.	.
0=390	.	.	.	.	.	.
0=391	.	.	.	.	.	.
0=392	.	.	.	.	.	.
0=393	.	.	.	.	.	.
0=394	.	.	.	.	.	.
0=395	.	.	.	.	.	.
0=396	.	.	.	.	.	.
0=397	.	.	.	.	.	.
0=398	.	.	.	.	.	.
0=399	.	.	.	.	.	.
0=400	.	.	.	.	.	.
0=401	.	.	.	.	.	.
0=402	.	.	.	.	.	.
0=403	.	.	.	.	.	.
0=404	.	.	.	.	.	.
0=405	.	.	.	.	.	.
0=406	.	.	.	.	.	.
0=407	.	.	.	.	.	.
0=408	.	.	.	.	.	.
0=409	.	.	.	.	.	.
0=410	.	.	.	.	.	.
0=411	.	.	.	.	.	.
0=412	.	.	.	.	.	.
0=413	.	.	.	.	.	.
0=414	.	.	.	.	.	.
0=415	.	.	.	.	.	.
0=416	.	.	.	.	.	.
0=417	.	.	.	.	.	.
0=418	.	.	.	.	.	.
0=419	.	.	.	.	.	.
0=420	.	.	.	.	.	.
0=421	.	.	.	.	.	.
0=422	.	.	.	.	.	.
0=423	.	.	.	.	.	.
0=424	.	.	.	.	.	.
0=425	.	.	.	.	.	.
0=426	.	.	.	.	.	.
0=427	.	.	.	.	.	.
0=428	.	.	.	.	.	.
0=429	.	.	.	.	.	.
0=430	.	.	.	.	.	.
0=431	.	.	.	.	.	.
0=432	.	.	.	.	.	.
0=433	.	.	.	.	.	.
0=434	.	.	.	.	.	.
0=435	.	.	.	.	.	.
0=436	.	.	.	.	.	.
0=437	.	.	.	.	.	.
0=438	.	.	.	.	.	.
0=439	.	.	.	.	.	.
0=440	.	.	.	.	.	.
0=441	.	.	.	.	.	.
0=442	.	.	.	.	.	.
0=443	.	.	.	.	.	.
0=444	.	.	.	.	.	.
0=445	.	.	.	.	.	.
0=446	.	.	.	.	.	.
0=447	.	.	.	.	.	.
0=448	.	.	.	.	.	.
0=449	.	.	.	.	.	.
0=450	.	.	.	.	.	.
0=451	.	.	.	.	.	.
0=452	.	.	.	.	.	.
0=453	.	.	.	.	.	.
0=454	.	.	.	.	.	.
0=455	.	.	.	.	.	.
0=456	.	.	.	.	.	.
0=457	.	.	.	.	.	.
0=458	.	.	.	.	.	.
0=459	.	.	.	.	.	.
0=460	.	.	.	.	.	.
0=461	.	.	.	.	.	.
0=462	.	.	.	.	.	.
0=463	.	.	.	.	.	.
0=464	.	.	.	.	.	.
0=465	.	.	.	.	.	.
0=466	.	.	.	.	.	.
0=467	.	.	.	.	.	.
0=468	.	.	.	.	.	.
0=469	.	.	.	.	.	.
0=470	.	.	.	.	.	.
0=471	.	.	.	.	.	.
0=472	.	.	.	.	.	.
0=473	.	.	.	.	.	.
0=474	.	.	.	.	.	.
0=475	.	.	.	.	.	.
0=476	.	.	.	.	.	.
0=477	.	.	.	.	.	.
0=478	.	.	.	.	.	.
0=479	.	.	.	.	.	.
0=480	.	.	.	.	.	.
0=481	.	.	.	.	.	.
0=482	.	.	.	.	.	.
0=483	.	.	.	.	.	.
0=484	.	.	.	.	.	.
0=485	.	.	.	.	.	.
0=486	.	.	.	.	.	.
0=487	.	.	.	.	.	.
0=488	.	.	.	.	.	.
0=489	.	.	.	.	.	.
0=490	.	.	.	.	.	.
0=491	.	.	.	.	.	.
0=492	.	.	.	.	.	.
0=493	.	.	.	.	.	.
0=494	.	.	.	.	.	.
0=495	.	.	.	.	.	.
0=496	.	.	.	.	.	.
0=497	.	.	.	.	.	.
0=498	.	.	.	.	.	.
0=499	.	.	.	.	.	.
0=500	.	.	.	.	.	.
0=501	.	.	.	.	.	.
0=502	.	.	.	.	.	.
0=503	.	.	.	.	.	.
0=504	.	.	.	.	.	.
0=505	Oj15g0158200.01	.	Zs15g0625.01	Oj05g0268500.01	.	Zs05g1977.01
0=506	.	.	.	.	.	.
0=507	.	.	.	.	.	.
0=508	.	.	.	.	.	.
0=509	.	.	.	.	.	.
0=510	.	.	.	.	.	.
0=511	.	.	.	.	.	.
0=512	.	.	.	.	.	.
0=513	.	.	.	.	.	.
0=514	.	.	.	.	.	.
0=515	.	.	.	.	.	.
0=516	.	.	.	.	.	.
0=517	.	.	.	.	.	.
0=518	.	.	.	.	.	.
0=519	.	.	.	.	.	.
0=520	.	.	Zs15g0646.01	.	.	Zs05g0758.01
0=521	.	.	.	.	.	.
0=522	.	.	.	.	.	.
0=523	.	.	.	.	.	.
0=524	.	.	.	.	.	.
0=525	.	.	.	.	.	.
0=526	.	.	.	.	.	.
0=527	.	.	.	.	.	.
0=528	.	.	.	.	.	.
0=529	.	.	.	.	.	.
0=530	.	.	.	.	.	.
0=531	.	.	.	.	.	.
0=532	.	.	.	.	.	.
0=533	.	.	.	.	.	.
0=534	.	.	.	.	.	.
0=535	.	.	.	.	.	.
0=536	.	.	.	.	.	.
0=537	.	.	.	.	.	.
0=538	.	.	.	.	.	.
0=539	.	.	.	.	.	.
0=540	.	.	.	.	.	.
0=541	.	.	.	.	.	.
0=542	.	.	.	.	.	.
0=543	.	.	.	.	.	.
0=544	.	.	.	.	.	.
0=545	.	.	.	.	.	.
0=546	.	.	.	.	.	.
0=547	.	.	.	.	.	.
0=548	.	.	.	.	.	.
0=549	.	.	.	.	.	.
0=550	.	.	.	.	.	.
0=551	.	.	.	.	.	.
0=552	.	.	.	.	.	.
0=553	.	.	.	.	.	.
0=554	.	.	.	.	.	.
0=555	.	Mh15g0783.01	.	.	.	.
0=556	.	Mh15g0783.01	Zs15g0684.01	.	.	Zs05g0768.01
0=557	.	.	.	.	.	.
0=558	.	.	.	.	.	.
0=559	.	.	.	.	.	.
0=560	.	.	.	.	.	.
0=561	.	.	.	.	.	.
0=562	.	.	.	.	.	.
0=563	.	.	.	.	.	.
0=564	.	.	.	.	.	.
0=565	.	.	.	.	.	.
0=566	.	.	.	.	.	.
0=567	.	.	.	.	.	.
0=568	.	.	.	.	.	.
0=569	Oj13g0168200.01	Mh14g0798.01	.	Oj05g0169000.01	.	.
0=570	.	.	.	.	.	.
0=571	.	.	.	.	.	.
0=572	.	.	.	.	.	.
0=573	.	.	.	.	.	.
0=574	Oj15g0168500.01	.	.	Oj05g0169200.01	.	.
0=575	.	.	.	.	.	.
0=576	.	.	.	.	.	.
0=577	.	.	.	.	.	.
0=578	.	.	.	.	.	.
0=579	.	.	.	.	.	.
0=580	.	.	.	.	.	.
0=581	.	.	.	.	.	.
0=582	.	.	.	.	.	.
0=583	.	Mh15g0816.01	Zs15g0715.01	.	.	Zs05g0795.01
0=584	.	.	.	.	.	.
0=585	.	.	.	.	.	.
0=586	.	.	.	.	.	.
0=587	.	.	.	.	.	.
0=588	.	Mh15g0822.01	Zs15g0719.01	.	.	Zs05g0797.01
0=589	.	.	.	.	.	.
0=590	.	.	.	.	.	.
0=591	.	.	.	.	.	.
0=592	.	.	.	.	.	.
0=593	.	.	.	.	.	.
0=594	.	.	.	.	.	.
0=595	.	.	.	.	.	.
0=596	.	.	.	.	.	.
0=597	.	.	.	.	.	.
0=598	.	.	.	.	.	.
0=599	.	.	.	.	.	.
0=600	.	.	.	.	.	.
0=601	.	.	.	.	.	.
0=602	.	.	.	.	.	.
0=603	.	.	.	.	.	.
0=604	.	.	.	.	.	.
0=605	.	.	.	.	.	.
0=606	.	.	.	.	.	.
0=607	.	.	.	.	.	.
0=608	.	.	.	.	.	.
0=609	.	.	.	.	.	.
0=610	.	.	.	.	.	.
0=611	.	.	.	.	.	.
0=612	.	.	.	.	.	.
0=613	.	.	.	.	.	.
0=614	.	.	.	.	.	.
0=615	.	.	.	.	.	.
0=616	.	.	.	.	.	.
0=617	.	.	.	.	.	.
0=618	.	.	.	.	.	.
0=619	.	.	.	.	.	.
0=620	.	.	.	.	.	.
0=621	Oj15g0175100.01	.	.	Oj05g0176700.01	.	.
0=622	.	.	.	.	.	.
0=623	.	.	.	.	.	.
0=624	.	.	.	.	.	.
0=625	.	.	.	.	.	.
0=626	.	.	.	.	.	.
0=627	.	.	.	.	.	.
0=628	.	.	.	.	.	.
0=629	.	.	.	.	.	.
0=630	.	.	.	.	.	.
0=631	.	.	.	.	.	.
0=632	.	.	.	.	.	.
0=633	.	.	.	.	.	.
0=634	.	.	.	.	.	.
0=635	.	.	.	.	.	.
0=636	.	.	.	.	.	.
0=637	.	.	.	.	.	.
0=638	.	.	.	.	.	.
0=639	.	.	.	.	.	.
0=640	.	.	.	.	.	.
0=641	.	.	.	.	.	.
0=642	.	.	.	.	.	.
0=643	.	.	.	.	.	.
0=644	.	.	.	.	.	.
0=645	.	.	.	.	.	.
0=646	.	.	.	.	.	.
0=647	.	.	.	.	.	.
0=648	.	.	.	.	.	.
0=649	.	.	.	.	.	.
0=650	.	.	.	.	.	.
0=651	.	.	.	.	.	.
0=652	.	.	.	.	.	.
0=653	.	.	.	.	.	.
0=654	.	.	.	.	.	.
0=655	.	.	.	.	.	.
0=656	.	.	.	.	.	.
0=657	.	.	.	.	.	.
0=658	.	.	.	.	.	.
0=659	.	.	.	.	.	.
0=660	.	.	.	.	.	.
0=661	.	.	.	.	.	.
0=662	Oj15g0179600.01	.	Zs15g0796.01	Oj05g0179950.00	.	Zs05g0941.01
0=663	.	.	.	.	.	.
0=664	.	.	.	.	.	.
0=665	.	.	.	.	.	.
0=666	.	.	.	.	.	.
0=667	.	.	.	.	.	.
0=668	.	.	.	.	.	.
0=669	.	.	.	.	.	.
0=670	Oj15g0180400.01	Mh14g0908.01	Zs14g0801.01	Oj05g0180500.01	.	Zs05g0944.01
0=671	.	.	.	.	.	.
0=672	.	.	.	.	.	.
0=673	.	.	.	.	.	.
0=674	.	.	.	.	.	.
0=675	.	.	.	.	.	.
0=676	.	.	.	.	.	.
0=677	.	.	.	.	.	.
0=678	.	.	.	.	.	.
0=679	.	.	.	.	.	.
0=680	.	.	.	.	.	.
0=681	.	.	.	.	.	.
0=682	.	.	.	.	.	.
0=683	.	.	.	.	.	.
0=684	.	.	.	.	.	.
0=685	.	.	.	.	.	.
0=686	.	.	.	.	.	.
0=687	.	.	.	.	.	.
0=688	.	.	.	.	.	.
0=689	.	.	.	.	.	.
0=690	Oj13g0183000.01	Mh15g5670.01	Zs15g5757.01	.	Mh05g5067.01	Zs05g5575.01
0=691	.	.	.	.	.	.
0=692	.	Mh15g5667.01	Zs15g5754.01	.	Mh05g5069.01	Zs05g5579.01
0=693	.	.	.	.	.	.
0=694	.	.	.	.	.	.
0=695	.	.	.	.	.	.
0=696	.	.	.	.	.	.
0=697	.	.	.	.	.	.
0=698	.	.	.	.	.	.
0=699	.	.	.	.	.	.
0=700	.	.	.	.	.	.
0=701	.	.	.	.	.	.
0=702	.	.	.	.	.	.
0=703	.	.	.	.	.	.
0=704	.	.	.	.	.	.
0=705	.	.	.	.	.	.
0=706	.	.	.	.	.	.
0=707	.	.	.	.	.	.
0=708	.	.	.	.	.	.
0=709	.	.	Zs14g0838.01	.	.	Zs05g0967.01
0=710	.	.	.	.	.	.
0=711	.	.	.	.	.	.
0=712	.	.	.	.	.	.
0=713	.	.	.	.	.	.
0=714	.	.	.	.	.	.
0=715	.	.	.	.	.	.
0=716	.	.	.	.	.	.
0=717	Oj13g0186000.01	Mh15g5643.01	Zs15g5727.01	Oj05g0183100.01	Mh05g5086.01	Zs05g5594.01
0=718	.	.	.	.	.	.
0=719	.	.	.	.	.	.
0=720	.	.	.	.	.	.
0=721	.	.	.	.	.	.
0=722	Oj13g0186900.01	Mh14g4431.01	Zs14g4466.01	Oj05g0183900.00	Mh05g5663.01	Zs05g6084.01
0=723	.	.	.	.	.	.
0=724	.	.	.	.	.	.
0=725	.	.	.	.	.	.
0=726	.	.	.	.	.	.
0=727	.	.	.	.	.	.
0=728	.	.	.	.	.	.
0=729	.	.	.	.	.	.
0=730	.	.	.	.	.	.
0=731	.	.	.	.	.	.
0=732	.	.	.	.	.	.
0=733	.	.	.	.	.	.
0=734	.	Mh15g5917.01	Zs15g6080.01	.	.	Zs05g1094.01
0=735	.	.	.	.	.	.
0=736	.	.	.	.	.	.
0=737	.	.	.	.	.	.
0=738	.	.	.	.	.	.
0=739	.	.	.	.	.	.
0=740	.	.	.	.	.	.
0=741	.	.	.	.	.	.
0=742	.	.	.	.	.	.
0=743	.	.	Zs15g0874.01	.	.	Zs05g5474.01
0=744	.	.	.	.	.	.
0=745	Oj15g0191100.01	.	.	.	.	.
0=746	.	.	.	.	.	.
0=747	.	.	.	.	.	.
0=748	.	.	.	.	.	.
0=749	.	.	.	.	.	.
0=750	.	Mh13g5873.01	.	.	Mh05g4978.01	.
0=751	Oj13g0191700.01	Mh13g5871.01	Zs13g6041.01	Oj05g0524400.01	Mh05g4979.01	Zs05g1147.01
0=752	.	.	.	.	.	.
0=753	.	.	.	.	.	.
0=754	Oj13g0192000.01	Mh13g5868.01	Zs13g6038.01	Oj05g0525900.01	Mh05g4981.01	Zs05g1150.01
0=755	.	.	.	.	.	.
0=756	.	.	.	.	.	.
0=757	.	.	.	.	.	.
0=758	.	.	.	.	.	.
0=759	.	.	.	.	.	.
0=760	.	.	.	.	.	.
0=761	.	.	.	.	.	.
0=762	.	.	.	.	.	.
0=763	.	.	.	.	.	.
0=764	.	.	.	.	.	.
0=765	.	.	.	.	.	.
0=766	.	.	.	.	.	.
0=767	.	.	.	.	.	.
0=768	.	.	.	.	.	.
0=769	.	.	.	.	.	.
0=770	.	.	Zs15g5685.01	.	.	Zs05g5625.01
0=771	.	.	.	.	.	.
0=772	.	.	.	.	.	.
0=773	.	.	.	.	.	.
0=774	.	.	.	.	.	.
0=775	.	.	.	.	.	.
0=776	.	.	.	.	.	.
0=777	.	.	.	.	.	.
0=778	.	.	.	.	.	.
0=779	.	.	.	.	.	.
0=780	.	.	.	.	.	.
0=781	.	.	.	.	.	.
0=782	.	.	.	.	.	.
0=783	.	.	.	.	.	.
0=784	.	.	.	.	.	.
0=785	.	.	.	.	.	.
0=786	.	.	Zs15g0930.01	.	.	Zs05g1192.01
0=787	.	.	.	.	.	.
0=788	.	.	.	.	.	.
0=789	.	.	.	.	.	.
0=790	.	.	.	.	.	.
0=791	.	.	.	.	.	.
0=792	.	.	.	.	.	.
0=793	.	.	.	.	.	.
0=794	.	.	.	.	.	.
0=795	.	.	.	.	.	.
0=796	.	.	.	.	.	.
0=797	.	.	.	.	.	.
0=798	.	.	.	.	.	.
0=799	.	.	.	.	.	.
0=800	.	.	.	.	.	.
0=801	.	.	.	.	.	.
0=802	.	.	.	.	.	.
0=803	.	.	.	.	.	.
0=804	.	.	.	.	.	.
0=805	.	.	.	.	.	.
0=806	.	.	.	.	.	.
0=807	.	.	.	.	.	.
0=808	.	.	.	.	.	.
0=809	.	.	.	.	.	.
0=810	.	.	.	.	.	.
0=811	.	.	.	.	.	.
0=812	.	.	.	.	.	.
0=813	.	.	.	.	.	.
0=814	.	.	.	.	.	.
0=815	.	.	.	.	.	.
0=816	.	.	.	.	.	.
0=817	.	.	.	.	.	.
0=818	.	.	.	.	.	.
0=819	.	.	.	.	.	.
0=820	.	.	.	.	.	.
0=821	.	.	.	.	.	.
0=822	.	.	.	.	.	.
0=823	.	.	.	.	.	.
0=824	.	.	.	.	.	.
0=825	.	.	.	.	.	.
0=826	.	.	.	.	.	.
0=827	.	.	.	.	.	.
0=828	.	.	.	.	.	.
0=829	.	.	.	.	.	.
0=830	.	.	.	.	.	.
0=831	.	.	.	.	.	.
0=832	Oj15g0202500.01	Mh15g1156.01	.	Oj05g0204600.01	.	.
0=833	.	.	.	.	.	.
0=834	.	.	.	.	.	.
0=835	.	.	.	.	.	.
0=836	.	.	.	.	.	.
0=837	.	.	.	.	.	.
0=838	.	.	.	.	.	.
0=839	.	.	.	.	.	.
0=840	.	.	.	.	.	.
0=841	.	.	.	.	.	.
0=842	.	.	.	.	.	.
0=843	.	.	.	.	.	.
0=844	.	.	.	.	.	.
0=845	.	.	.	.	.	.
0=846	.	.	.	.	.	.
0=847	.	.	.	.	.	.
0=848	.	.	.	.	.	.
0=849	.	.	.	.	.	.
0=850	.	.	.	.	.	.
0=851	.	.	.	.	.	.
0=852	.	.	.	.	.	.
0=853	.	.	.	.	.	.
0=854	.	.	.	.	.	.
0=855	.	.	.	.	.	.
0=856	.	.	.	.	.	.
0=857	.	.	.	.	.	.
0=858	.	.	.	.	.	.
0=859	.	.	.	.	.	.
0=860	.	.	.	.	.	.
0=861	.	.	.	.	.	.
0=862	.	.	.	.	.	.
0=863	.	.	.	.	.	.
0=864	.	.	.	.	.	.
0=865	.	.	.	.	.	.
0=866	.	.	.	.	.	.
0=867	.	.	.	.	.	.
0=868	.	.	.	.	.	.
0=869	.	.	.	.	.	.
0=870	.	.	.	.	.	.
0=871	.	.	.	.	.	.
0=872	.	.	.	.	.	.
0=873	.	.	.	.	.	.
0=874	.	.	.	.	.	.
0=875	.	.	.	.	.	.
0=876	.	.	.	.	.	.
0=877	.	.	.	.	.	.
0=878	.	.	.	.	.	.
0=879	.	.	.	.	.	.
0=880	.	.	.	.	.	.
0=881	.	.	.	.	.	.
0=882	.	.	.	.	.	.
0=883	.	.	.	.	.	.
0=884	.	.	.	.	.	.
0=885	.	.	.	.	.	.
0=886	.	.	.	.	.	.
0=887	.	.	.	.	.	.
0=888	.	.	.	.	.	.
0=889	.	.	.	.	.	.
0=890	.	.	.	.	.	.
0=891	.	.	.	.	.	.
0=892	.	.	.	.	.	.
0=893	.	.	.	.	.	.
0=894	.	.	.	.	.	.
0=895	.	.	.	.	.	.
0=896	.	.	.	.	.	.
0=897	.	.	.	.	.	.
0=898	.	.	.	.	.	.
0=899	.	.	.	.	.	.
0=900	.	.	.	.	.	.
0=901	.	.	.	.	.	.
0=902	.	.	.	.	.	.
0=903	.	.	.	.	.	.
0=904	.	.	.	.	.	.
0=905	.	.	.	.	.	.
0=906	.	.	.	.	.	.
0=907	.	.	.	.	.	.
0=908	.	.	.	.	.	.
0=909	.	.	.	.	.	.
0=910	.	.	.	.	.	.
0=911	.	.	.	.	.	.
0=912	.	Mh15g1249.01	.	.	.	.
0=913	.	.	.	.	.	.
0=914	.	.	.	.	.	.
0=915	.	.	.	.	.	.
0=916	.	.	.	.	.	.
0=917	.	.	.	.	.	.
0=918	.	.	.	.	.	.
0=919	.	.	.	.	.	.
0=920	.	.	.	.	.	.
0=921	.	.	.	.	.	.
0=922	.	.	.	.	.	.
0=923	.	.	.	.	.	.
0=924	.	.	.	.	.	.
0=925	.	.	.	.	.	.
0=926	.	.	.	.	.	.
0=927	.	.	.	.	.	.
0=928	.	.	.	.	.	.
0=929	.	.	.	.	.	.
0=930	.	.	.	.	.	.
0=931	.	.	.	.	.	.
0=932	.	.	.	.	.	.
0=933	.	.	.	.	.	.
0=934	.	.	.	.	.	.
0=935	.	.	.	.	.	.
0=936	.	.	.	.	.	.
0=937	.	.	.	.	.	.
0=938	.	.	.	.	.	.
0=939	.	.	.	.	.	.
0=940	.	.	.	.	.	.
0=941	.	.	.	.	.	.
0=942	.	.	.	.	.	.
0=943	.	.	.	.	.	.
0=944	.	.	.	.	.	.
0=945	.	.	.	.	.	.
0=946	.	.	.	.	.	.
0=947	.	.	.	.	.	.
0=948	.	.	.	.	.	.
0=949	.	.	.	.	.	.
0=950	.	Mh15g1315.01	.	.	.	.
0=951	Oj15g0220100.01	.	Zs15g1204.01	.	.	Zs05g1274.01
0=952	.	.	.	.	.	.
0=953	.	.	Zs15g1205.01	.	.	Zs05g1275.01
0=954	.	.	.	.	.	.
0=955	.	.	.	.	.	.
0=956	.	.	.	.	.	.
0=957	Oj13g0220700.00	.	.	.	.	.
0=958	.	.	.	.	.	.
0=959	.	.	.	.	.	.
0=960	.	.	.	.	.	.
0=961	.	.	Zs15g1212.01	.	.	Zs05g6014.01
0=962	.	.	.	.	.	.
0=963	.	.	.	.	.	.
0=964	.	.	Zs15g1217.01	.	.	Zs05g1309.01
0=965	.	.	.	.	.	.
0=966	.	.	.	.	.	.
0=967	.	.	.	.	.	.
0=968	.	.	.	.	.	.
0=969	.	.	.	.	.	.
0=970	.	.	.	.	.	.
0=971	.	.	.	.	.	.
0=972	.	.	.	.	.	.
0=973	.	.	.	.	.	.
0=974	.	.	.	.	.	.
0=975	.	.	.	.	.	.
0=976	.	.	.	.	.	.
0=977	.	.	.	.	.	.
0=978	.	.	.	.	.	.
0=979	.	.	.	.	.	.
0=980	.	.	.	.	.	.
0=981	.	.	.	.	.	.
0=982	.	.	.	.	.	.
0=983	.	.	.	.	.	.
0=984	.	.	.	.	.	.
0=985	.	.	.	.	.	.
0=986	.	.	.	.	.	.
0=987	.	.	.	.	.	.
0=988	.	.	.	.	.	.
0=989	.	.	.	.	.	.
0=990	.	.	.	.	.	.
0=991	.	Mh14g5824.01	Zs14g5892.01	.	Mh05g5000.01	Zs05g1152.01
0=992	.	.	.	.	.	.
0=993	.	.	.	.	.	.
0=994	.	.	.	.	.	.
0=995	.	.	.	.	.	.
0=996	.	.	.	.	.	.
0=997	.	.	.	.	.	.
0=998	.	.	.	.	.	.
0=999	.	.	.	.	.	.
0=1000	.	.	.	.	.	.
0=1001	.	.	.	.	.	.
0=1002	.	.	.	.	.	.
0=1003	.	.	Zs15g6022.01	.	.	Zs05g5507.01
0=1004	.	.	.	.	.	.
0=1005	.	.	.	.	.	.
0=1006	.	.	.	.	.	.
0=1007	.	.	.	.	.	.
0=1008	.	.	.	.	.	.
0=1009	.	.	.	.	.	.
0=1010	.	.	.	.	.	.
0=1011	.	.	.	.	.	.
0=1012	.	.	.	.	.	.
0=1013	Oj13g0227300.01	.	.	Oj05g0516600.01	.	.
0=1014	.	.	.	.	.	.
0=1015	.	.	.	.	.	.
0=1016	.	.	.	.	.	.
0=1017	.	.	.	.	.	.
0=1018	.	.	.	.	.	.
0=1019	.	.	.	.	.	.
0=1020	.	.	.	.	.	.
0=1021	.	.	.	.	.	.
0=1022	.	.	.	.	.	.
0=1023	.	.	.	.	.	.
0=1024	.	.	.	.	.	.
0=1025	.	.	.	.	.	.
0=1026	.	.	.	.	.	.
0=1027	.	.	.	.	.	.
0=1028	.	.	.	.	.	.
0=1029	.	.	.	.	.	.
0=1030	.	.	.	.	.	.
0=1031	.	Mh15g1406.01	Zs15g1294.01	.	Mh05g4833.01	Zs05g5395.01
0=1032	.	.	.	.	.	.
0=1033	.	.	.	.	.	.
0=1034	.	.	.	.	.	.
0=1035	.	.	Zs15g1298.01	.	.	Zs05g1502.01
0=1036	.	.	.	.	.	.
0=1037	.	.	.	.	.	.
0=1038	.	.	.	.	.	.
0=1039	.	.	.	.	.	.
0=1040	.	.	.	.	.	.
0=1041	.	.	.	.	.	.
0=1042	.	.	.	.	.	.
0=1043	.	.	.	.	.	.
0=1044	.	.	.	.	.	.
0=1045	.	.	.	.	.	.
0=1046	.	.	.	.	.	.
0=1047	.	.	.	.	.	.
0=1048	.	.	.	.	.	.
0=1049	.	.	.	.	.	.
0=1050	.	.	.	.	.	.
0=1051	.	.	.	.	.	.
0=1052	.	.	.	.	.	.
0=1053	.	.	.	.	.	.
0=1054	.	.	.	.	.	.
0=1055	.	.	.	.	.	.
0=1056	.	.	.	.	.	.
0=1057	.	.	.	.	.	.
0=1058	Oj15g0233100.00	Mh15g1442.01	Zs15g1324.01	Oj05g0237100.01	.	.
0=1059	.	.	.	.	.	.
0=1060	Oj15g0233500.01	.	Zs15g1330.01	.	.	Zs05g1580.01
0=1061	.	.	.	.	.	.
0=1062	.	.	.	.	.	.
0=1063	Oj15g0233900.01	.	.	.	.	.
0=1064	.	.	.	.	.	.
0=1065	.	.	.	.	.	.
0=1066	.	.	.	.	.	.
0=1067	.	.	.	.	.	.
0=1068	.	.	.	.	.	.
0=1069	.	.	.	.	.	.
0=1070	.	.	.	.	.	.
0=1071	.	.	.	.	.	.
0=1072	.	.	.	.	.	.
0=1073	.	.	.	.	.	.
0=1074	.	.	.	.	.	.
0=1075	.	.	.	.	.	.
0=1076	.	.	.	.	.	.
0=1077	.	.	.	.	.	.
0=1078	.	.	.	.	.	.
0=1079	.	.	.	.	.	.
0=1080	.	.	.	.	.	.
0=1081	.	.	.	.	.	.
0=1082	.	.	.	.	.	.
0=1083	.	.	.	.	.	.
0=1084	.	.	.	.	.	.
0=1085	.	.	.	.	.	.
0=1086	.	.	.	.	.	.
0=1087	.	.	.	.	.	.
0=1088	.	.	.	.	.	.
0=1089	.	.	.	.	.	.
0=1090	.	.	.	.	.	.
0=1091	.	.	.	.	.	.
0=1092	.	.	.	.	.	.
0=1093	.	.	.	.	.	.
0=1094	.	.	.	.	.	.
0=1095	.	.	.	.	.	.
0=1096	.	.	.	.	.	.
0=1097	.	.	.	.	.	.
0=1098	.	.	.	.	.	.
0=1099	.	.	.	.	.	.
0=1100	.	.	.	.	.	.
0=1101	.	.	.	.	.	.
0=1102	.	.	.	.	.	.
0=1103	.	.	.	.	.	.
0=1104	.	.	.	.	.	.
0=1105	.	.	.	.	.	.
0=1106	.	.	.	.	.	.
0=1107	.	.	.	.	.	.
0=1108	.	.	.	.	.	.
0=1109	.	.	.	.	.	.
0=1110	.	.	.	.	.	.
0=1111	.	.	.	.	.	.
0=1112	.	.	.	.	.	.
0=1113	.	.	.	.	.	.
0=1114	.	.	.	.	.	.
0=1115	.	.	.	.	.	.
0=1116	.	.	.	.	.	.
0=1117	.	.	.	.	.	.
0=1118	.	.	.	.	.	.
0=1119	.	.	.	.	.	.
0=1120	.	.	.	.	.	.
0=1121	.	.	.	.	.	.
0=1122	.	.	.	.	.	.
0=1123	.	.	.	.	.	.
0=1124	.	.	.	.	.	.
0=1125	.	.	.	.	.	.
0=1126	.	.	.	.	.	.
0=1127	.	.	.	.	.	.
0=1128	.	.	.	.	.	.
0=1129	.	Mh15g5213.01	Zs15g5360.01	.	Mh05g5321.01	Zs05g5817.01
0=1130	.	.	.	.	.	.
0=1131	.	.	.	.	.	.
0=1132	.	.	.	.	.	.
0=1133	.	.	.	.	.	.
0=1134	.	.	.	.	.	.
0=1135	.	.	.	.	.	.
0=1136	.	.	.	.	.	.
0=1137	.	.	.	.	.	.
0=1138	.	.	.	.	.	.
0=1139	.	.	.	.	.	.
0=1140	.	.	.	.	.	.
0=1141	.	.	.	.	.	.
0=1142	.	.	.	.	.	.
0=1143	.	.	.	.	.	.
0=1144	.	.	.	.	.	.
0=1145	.	.	.	.	.	.
0=1146	.	.	.	.	.	.
0=1147	.	.	.	.	.	.
0=1148	.	.	.	.	.	.
0=1149	.	.	.	.	.	.
0=1150	.	.	.	.	.	.
0=1151	.	.	.	.	.	.
0=1152	.	.	.	.	.	.
0=1153	.	.	.	.	.	.
0=1154	.	.	.	.	.	.
0=1155	.	.	.	.	.	.
0=1156	.	.	.	.	.	.
0=1157	.	.	.	.	.	.
0=1158	.	.	.	.	.	.
0=1159	.	.	.	.	.	.
0=1160	.	.	.	.	.	.
0=1161	.	.	.	.	.	.
0=1162	.	.	.	.	.	.
0=1163	.	.	.	.	.	.
0=1164	.	.	.	.	.	.
0=1165	.	.	.	.	.	.
0=1166	.	.	.	.	.	.
0=1167	.	.	.	.	.	.
0=1168	.	.	.	.	.	.
0=1169	.	.	.	.	.	.
0=1170	.	.	.	.	.	.
0=1171	.	.	.	.	.	.
0=1172	.	.	.	.	.	.
0=1173	.	.	.	.	.	.
0=1174	.	.	.	.	.	.
0=1175	.	.	.	.	.	.
0=1176	.	.	.	.	.	.
0=1177	.	.	.	.	.	.
0=1178	.	.	.	.	.	.
0=1179	.	.	.	.	.	.
0=1180	.	.	.	.	.	.
0=1181	.	.	.	.	.	.
0=1182	.	.	.	.	.	.
0=1183	.	.	.	.	.	.
0=1184	.	.	.	.	.	.
0=1185	.	.	.	.	.	.
0=1186	.	.	.	.	.	.
0=1187	.	.	.	.	.	.
0=1188	.	.	.	.	.	.
0=1189	.	.	.	.	.	.
0=1190	.	.	.	.	.	.
0=1191	.	.	.	.	.	.
0=1192	.	.	.	.	.	.
0=1193	.	.	.	.	.	.
0=1194	.	.	.	.	.	.
0=1195	.	.	.	.	.	.
0=1196	.	.	.	.	.	.
0=1197	.	.	.	.	.	.
0=1198	.	.	.	.	.	.
0=1199	.	.	.	.	.	.
0=1200	.	.	.	.	.	.
0=1201	.	.	.	.	.	.
0=1202	.	.	.	.	.	.
0=1203	.	.	.	.	.	.
0=1204	.	.	.	.	.	.
0=1205	.	.	.	.	.	.
0=1206	.	.	.	.	.	.
0=1207	.	.	.	.	.	.
0=1208	.	.	.	.	.	.
0=1209	.	.	.	.	.	.
0=1210	.	.	.	.	.	.
0=1211	.	.	.	.	.	.
0=1212	.	.	.	.	.	.
0=1213	.	.	.	.	.	.
0=1214	.	.	.	.	.	.
0=1215	.	.	.	.	.	.
0=1216	.	.	.	.	.	.
0=1217	.	.	.	.	.	.
0=1218	.	.	.	.	.	.
0=1219	.	.	.	.	.	.
0=1220	.	.	.	.	.	.
0=1221	.	.	.	.	.	.
0=1222	.	.	.	.	.	.
0=1223	.	.	.	.	.	.
0=1224	.	.	.	.	.	.
0=1225	.	.	.	.	.	.
0=1226	.	.	.	.	.	.
0=1227	.	.	.	.	.	.
0=1228	.	.	.	.	.	.
0=1229	.	.	.	.	.	.
0=1230	.	.	.	.	.	.
0=1231	.	.	.	.	.	.
0=1232	.	.	.	.	.	.
0=1233	.	.	.	.	.	.
0=1234	.	.	.	.	.	.
0=1235	.	.	.	.	.	.
0=1236	.	.	.	.	.	.
0=1237	.	.	.	.	.	.
0=1238	.	.	.	.	.	.
0=1239	.	.	.	.	.	.
0=1240	.	.	.	.	.	.
0=1241	.	.	.	.	.	.
0=1242	.	.	.	.	.	.
0=1243	.	.	.	.	.	.
0=1244	.	.	.	.	.	.
0=1245	.	.	.	.	.	.
0=1246	.	.	.	.	.	.
0=1247	.	.	.	.	.	.
0=1248	.	.	.	.	.	.
0=1249	.	.	.	.	.	.
0=1250	.	.	.	.	.	.
0=1251	.	.	.	.	.	.
0=1252	.	.	.	.	.	.
0=1253	.	.	.	.	.	.
0=1254	.	.	.	.	.	.
0=1255	.	.	.	.	.	.
0=1256	.	.	.	.	.	.
0=1257	.	.	.	.	.	.
0=1258	.	.	.	.	.	.
0=1259	.	.	.	.	.	.
0=1260	.	.	.	.	.	.
0=1261	.	.	.	.	.	.
0=1262	.	.	.	.	.	.
0=1263	.	.	.	.	.	.
0=1264	.	.	.	.	.	.
0=1265	.	.	.	.	.	.
0=1266	.	.	.	.	.	.
0=1267	.	.	.	.	.	.
0=1268	.	.	.	.	.	.
0=1269	.	.	.	.	.	.
0=1270	.	.	.	.	.	.
0=1271	.	.	.	.	.	.
0=1272	.	.	.	.	.	.
0=1273	.	.	.	.	.	.
0=1274	.	.	.	.	.	.
0=1275	.	.	.	.	.	.
0=1276	.	.	.	.	.	.
0=1277	.	.	.	.	.	.
0=1278	.	.	.	.	.	.
0=1279	.	.	.	.	.	.
0=1280	.	.	.	.	.	.
0=1281	.	.	.	.	.	.
0=1282	.	.	.	.	.	.
0=1283	.	.	.	.	.	.
0=1284	.	.	.	.	.	.
0=1285	.	.	.	.	.	.
0=1286	.	.	.	.	.	.
0=1287	.	.	.	.	.	.
0=1288	.	.	.	.	.	.
0=1289	.	.	.	.	.	.
0=1290	.	.	.	.	.	.
0=1291	.	.	.	.	.	.
0=1292	.	.	.	.	.	.
0=1293	.	.	.	.	.	.
0=1294	.	.	.	.	.	.
0=1295	.	.	.	.	.	.
0=1296	.	.	.	.	.	.
0=1297	.	.	.	.	.	.
0=1298	.	.	.	.	.	.
0=1299	.	.	.	.	.	.
0=1300	.	.	.	.	.	.
0=1301	.	.	.	.	.	.
0=1302	.	.	.	.	.	.
0=1303	.	.	.	.	.	.
0=1304	.	.	.	.	.	.
0=1305	.	.	.	.	.	.
0=1306	.	.	.	.	.	.
0=1307	.	.	.	.	.	.
0=1308	.	.	.	.	.	.
0=1309	.	.	.	.	.	.
0=1310	.	.	.	.	.	.
0=1311	.	.	.	.	.	.
0=1312	.	.	.	.	.	.
0=1313	.	.	.	.	.	.
0=1314	.	.	.	.	.	.
0=1315	.	.	.	.	.	.
0=1316	.	.	.	.	.	.
0=1317	.	.	.	.	.	.
0=1318	.	.	.	.	.	.
0=1319	.	.	.	.	.	.
0=1320	.	.	.	.	.	.
0=1321	.	.	.	.	.	.
0=1322	.	Mh15g1826.01	Zs15g1825.01	.	Mh05g4502.01	Zs05g4904.01
0=1323	.	.	.	.	.	.
0=1324	.	.	.	.	.	.
0=1325	.	.	.	.	.	.
0=1326	.	.	.	.	.	.
0=1327	.	.	.	.	.	.
0=1328	.	.	.	.	.	.
0=1329	.	.	.	.	.	.
0=1330	.	.	.	.	.	.
0=1331	.	.	.	.	.	.
0=1332	.	.	.	.	.	.
0=1333	.	.	.	.	.	.
0=1334	.	.	.	.	.	.
0=1335	.	.	.	.	.	.
0=1336	.	.	.	.	.	.
0=1337	.	.	.	.	.	.
0=1338	.	.	.	.	.	.
0=1339	.	.	.	.	.	.
0=1340	.	.	.	.	.	.
0=1341	.	.	.	.	.	.
0=1342	.	.	.	.	.	.
0=1343	Oj15g0276000.01	.	.	Oj05g0490100.01	.	.
0=1344	.	.	.	.	.	.
0=1345	.	.	.	.	.	.
0=1346	.	.	.	.	.	.
0=1347	.	.	.	.	.	.
0=1348	.	.	.	.	.	.
0=1349	.	.	.	.	.	.
0=1350	.	.	.	.	.	.
0=1351	.	.	.	.	.	.
0=1352	.	.	.	.	.	.
0=1353	.	.	.	.	.	.
0=1354	.	.	.	.	.	.
0=1355	.	.	.	.	.	.
0=1356	.	.	.	.	.	.
0=1357	.	.	.	.	.	.
0=1358	.	.	.	.	.	.
0=1359	.	.	.	.	.	.
0=1360	.	.	.	.	.	.
0=1361	.	.	.	.	.	.
0=1362	.	.	.	.	.	.
0=1363	.	.	.	.	.	.
0=1364	.	.	.	.	.	.
0=1365	.	.	.	.	.	.
0=1366	.	.	.	.	.	.
0=1367	.	.	.	.	.	.
0=1368	.	.	.	.	.	.
0=1369	.	.	.	.	.	.
0=1370	.	.	.	.	.	.
0=1371	.	.	.	.	.	.
0=1372	.	.	.	.	.	.
0=1373	.	.	.	.	.	.
0=1374	.	.	.	.	.	.
0=1375	.	.	.	.	.	.
0=1376	.	.	.	.	.	.
0=1377	.	Mh15g6558.01	Zs15g6682.01	.	Mh05g4628.01	Zs05g5104.01
0=1378	.	.	.	.	.	.
0=1379	.	.	.	.	.	.
0=1380	.	.	.	.	.	.
0=1381	.	.	.	.	.	.
0=1382	.	.	.	.	.	.
0=1383	.	.	.	.	.	.
0=1384	.	.	.	.	.	.
0=1385	.	.	.	.	.	.
0=1386	Oj13g0281200.01	Mh13g6533.01	Zs15g1909.01	Oj05g0493500.00	Mh05g4634.01	Zs05g5109.01
0=1387	.	.	.	.	.	.
0=1388	.	.	.	.	.	.
0=1389	.	.	.	.	.	.
0=1390	.	.	.	.	.	.
0=1391	.	.	.	.	.	.
0=1392	.	.	.	.	.	.
0=1393	.	.	.	.	.	.
0=1394	.	.	.	.	.	.
0=1395	.	.	.	.	.	.
0=1396	.	.	.	.	.	.
0=1397	.	.	.	.	.	.
0=1398	.	.	.	.	.	.
0=1399	.	.	.	.	.	.
0=1400	.	.	.	.	.	.
0=1401	.	.	.	.	.	.
0=1402	.	.	.	.	.	.
0=1403	.	.	.	.	.	.
0=1404	.	.	.	.	.	.
0=1405	.	.	Zs13g1948.01	.	.	Zs05g0484.01
0=1406	.	.	.	.	.	.
0=1407	.	.	.	.	.	.
0=1408	.	.	.	.	.	.
0=1409	.	.	.	.	.	.
0=1410	.	.	.	.	.	.
0=1411	.	.	.	.	.	.
0=1412	.	.	.	.	.	.
0=1413	.	.	.	.	.	.
0=1414	.	.	.	.	.	.
0=1415	.	.	.	.	.	.
0=1416	.	.	.	.	.	.
0=1417	.	.	.	.	.	.
0=1418	.	.	.	.	.	.
0=1419	.	.	.	.	.	.
0=1420	.	.	.	.	.	.
0=1421	.	.	.	.	.	.
0=1422	.	.	.	.	.	.
0=1423	.	.	.	.	.	.
0=1424	.	.	.	.	.	.
0=1425	.	.	.	.	.	.
0=1426	Oj15g0290000.01	.	Zs15g1983.01	Oj05g0137400.01	.	Zs05g0462.01
0=1427	.	.	.	.	.	.
0=1428	.	.	.	.	.	.
0=1429	.	.	.	.	.	.
0=1430	.	.	.	.	.	.
0=1431	.	.	.	.	.	.
0=1432	.	.	.	.	.	.
0=1433	.	.	.	.	.	.
0=1434	.	.	.	.	.	.
0=1435	.	.	.	.	.	.
0=1436	.	.	.	.	.	.
0=1437	Oj15g0292700.00	.	.	Oj05g0135900.01	.	.
0=1438	.	.	.	.	.	.
0=1439	.	.	.	.	.	.
0=1440	.	.	.	.	.	.
0=1441	.	.	.	.	.	.
0=1442	.	.	.	.	.	.
0=1443	.	.	.	.	.	.
0=1444	.	.	.	.	.	.
0=1445	.	.	.	.	.	.
0=1446	.	.	.	.	.	.
0=1447	.	.	.	.	.	.
0=1448	.	.	.	.	.	.
0=1449	.	.	.	.	.	.
0=1450	.	.	.	.	.	.
0=1451	.	.	.	.	.	.
0=1452	.	.	.	.	.	.
0=1453	.	.	.	.	.	.
0=1454	.	.	.	.	.	.
0=1455	.	.	.	.	.	.
0=1456	.	.	.	.	.	.
0=1457	.	.	.	.	.	.
0=1458	.	.	.	.	.	.
0=1459	.	.	.	.	.	.
0=1460	.	.	.	.	.	.
0=1461	.	.	.	.	.	.
0=1462	.	.	.	.	.	.
0=1463	.	.	.	.	.	.
0=1464	.	.	.	.	.	.
0=1465	.	.	.	.	.	.
0=1466	.	.	.	.	.	.
0=1467	.	Mh14g2213.01	Zs14g2139.01	.	.	.
0=1468	.	.	.	.	.	.
0=1469	.	.	.	.	.	.
0=1470	.	.	.	.	.	.
0=1471	.	.	.	.	.	.
0=1472	.	.	.	.	.	.
0=1473	.	.	.	.	.	.
0=1474	.	.	.	.	.	.
0=1475	.	.	.	.	.	.
0=1476	.	.	.	.	.	.
0=1477	.	.	.	.	.	.
0=1478	.	.	.	.	.	.
0=1479	.	.	.	.	.	.
0=1480	.	.	.	.	.	.
0=1481	.	.	.	.	.	.
0=1482	.	.	.	.	.	.
0=1483	.	.	.	.	.	.
0=1484	.	.	.	.	.	.
0=1485	.	.	.	.	.	.
0=1486	.	.	.	.	.	.
0=1487	.	.	.	.	.	.
0=1488	.	.	.	.	.	.
0=1489	.	.	.	.	.	.
0=1490	.	.	.	.	.	.
0=1491	.	.	.	.	.	.
0=1492	.	.	.	.	.	.
0=1493	.	.	.	.	.	.
0=1494	.	.	.	.	.	.
0=1495	Oj14g0304000.01	Mh14g2263.01	Zs14g2193.01	Oj05g0355500.01	Mh05g3261.01	Zs05g3560.01
0=1496	.	.	.	.	.	.
0=1497	.	.	.	.	.	.
0=1498	.	.	.	.	.	.
0=1499	.	.	.	.	.	.
0=1500	.	.	.	.	.	.
0=1501	.	.	.	.	.	.
0=1502	.	.	.	.	.	.
0=1503	.	.	.	.	.	.
0=1504	.	.	.	.	.	.
0=1505	.	.	.	.	.	.
0=1506	.	.	.	.	.	.
0=1507	.	.	.	.	.	.
0=1508	.	.	.	.	.	.
0=1509	.	.	.	.	.	.
0=1510	.	.	.	.	.	.
0=1511	.	.	.	.	.	.
0=1512	.	.	.	.	.	.
0=1513	.	.	.	.	.	.
0=1514	.	.	.	.	.	.
0=1515	.	.	.	.	.	.
0=1516	.	.	.	.	.	.
0=1517	.	.	.	.	.	.
0=1518	.	.	.	.	.	.
0=1519	.	.	.	.	.	.
0=1520	.	.	.	.	.	.
0=1521	.	.	.	.	.	.
0=1522	.	.	.	.	.	.
0=1523	.	.	.	.	.	.
0=1524	.	.	.	.	.	.
0=1525	.	.	.	.	.	.
0=1526	.	.	.	.	.	.
0=1527	.	.	.	.	.	.
0=1528	.	.	.	.	.	.
0=1529	.	.	.	.	.	.
0=1530	.	.	.	.	.	.
0=1531	.	.	.	.	.	.
0=1532	.	.	.	.	.	.
0=1533	.	.	.	.	.	.
0=1534	.	.	.	.	.	.
0=1535	.	.	.	.	.	.
0=1536	.	.	.	.	.	.
0=1537	Oj14g0311800.01	.	.	Oj05g0361500.01	.	.
0=1538	.	.	.	.	.	.
0=1539	.	.	.	.	.	.
0=1540	.	.	.	.	.	.
0=1541	.	.	.	.	.	.
0=1542	.	.	.	.	.	.
0=1543	.	.	.	.	.	.
0=1544	.	.	.	.	.	.
0=1545	.	.	.	.	.	.
0=1546	.	.	.	.	.	.
0=1547	.	.	.	.	.	.
0=1548	.	Mh15g2416.01	Zs15g2338.01	.	Mh05g3341.01	Zs05g3644.01
0=1549	.	.	.	.	.	.
0=1550	.	.	.	.	.	.
0=1551	.	.	.	.	.	.
0=1552	.	.	.	.	.	.
0=1553	.	.	.	.	.	.
0=1554	.	.	.	.	.	.
0=1555	.	.	.	.	.	.
0=1556	.	.	.	.	.	.
0=1557	.	.	.	.	.	.
0=1558	.	.	.	.	.	.
0=1559	.	.	.	.	.	.
0=1560	.	.	.	.	.	.
0=1561	.	.	.	.	.	.
0=1562	.	.	.	.	.	.
0=1563	.	.	.	.	.	.
0=1564	.	.	.	.	.	.
0=1565	.	.	.	.	.	.
0=1566	.	.	.	.	.	.
0=1567	.	.	.	.	.	.
0=1568	.	.	.	.	.	.
0=1569	.	.	.	.	.	.
0=1570	.	.	.	.	.	.
0=1571	.	.	.	.	.	.
0=1572	.	.	.	.	.	.
0=1573	.	.	.	.	.	.
0=1574	.	.	.	.	.	.
0=1575	.	.	.	.	.	.
0=1576	.	.	.	.	.	.
0=1577	.	.	.	.	.	.
0=1578	.	.	.	.	.	.
0=1579	.	.	.	.	.	.
0=1580	.	.	.	.	.	.
0=1581	.	.	.	.	.	.
0=1582	.	.	.	.	.	.
0=1583	.	.	.	.	.	.
0=1584	.	.	.	.	.	.
0=1585	.	.	.	.	.	.
0=1586	.	.	.	.	.	.
0=1587	.	.	.	.	.	.
0=1588	.	.	.	.	.	.
0=1589	.	.	.	.	.	.
0=1590	.	.	.	.	.	.
0=1591	.	.	.	.	.	.
0=1592	.	.	.	.	.	.
0=1593	.	.	.	.	.	.
0=1594	.	.	.	.	.	.
0=1595	.	.	.	.	.	.
0=1596	.	.	.	.	.	.
0=1597	.	.	.	.	.	.
0=1598	.	.	.	.	.	.
0=1599	.	.	.	.	.	.
0=1600	.	.	.	.	.	.
0=1601	Oj15g0328400.01	Mh15g2551.01	Zs15g2454.01	Oj05g0160200.01	.	Zs05g0647.01
0=1602	.	.	.	.	.	.
0=1603	.	.	.	.	.	.
0=1604	.	.	.	.	.	.
0=1605	.	.	.	.	.	.
0=1606	.	.	.	.	.	.
0=1607	.	.	.	.	.	.
0=1608	.	.	.	.	.	.
0=1609	.	.	.	.	.	.
0=1610	.	.	.	.	.	.
0=1611	.	.	.	.	.	.
0=1612	.	.	.	.	.	.
0=1613	.	.	.	.	.	.
0=1614	.	.	.	.	.	.
0=1615	.	.	.	.	.	.
0=1616	.	.	.	.	.	.
0=1617	.	.	.	.	.	.
0=1618	.	.	.	.	.	.
0=1619	.	.	.	.	.	.
0=1620	.	.	.	.	.	.
0=1621	.	.	.	.	.	.
0=1622	.	.	.	.	.	.
0=1623	.	.	.	.	.	.
0=1624	.	.	.	.	.	.
0=1625	.	.	.	.	.	.
0=1626	.	.	.	.	.	.
0=1627	.	.	.	.	.	.
0=1628	.	.	.	.	.	.
0=1629	.	.	.	.	.	.
0=1630	.	.	.	.	.	.
0=1631	.	.	.	.	.	.
0=1632	.	.	.	.	.	.
0=1633	.	.	.	.	.	.
0=1634	.	.	.	.	.	.
0=1635	.	.	.	.	.	.
0=1636	.	.	.	.	.	.
0=1637	.	.	.	.	.	.
0=1638	Oj15g0337600.01	.	.	Oj05g0156800.01	.	.
0=1639	.	.	.	.	.	.
0=1640	.	.	.	.	.	.
0=1641	.	.	.	.	.	.
0=1642	.	.	.	.	.	.
0=1643	.	.	.	.	.	.
0=1644	.	.	.	.	.	.
0=1645	.	.	.	.	.	.
0=1646	.	.	.	.	.	.
0=1647	.	.	.	.	.	.
0=1648	.	.	.	.	.	.
0=1649	.	.	.	.	.	.
0=1650	.	.	.	.	.	.
0=1651	.	.	.	.	.	.
0=1652	.	.	.	.	.	.
0=1653	.	.	.	.	.	.
0=1654	.	.	.	.	.	.
0=1655	.	.	.	.	.	.
0=1656	.	.	.	.	.	.
0=1657	.	.	.	.	.	.
0=1658	.	.	.	.	.	.
0=1659	.	.	.	.	.	.
0=1660	.	.	.	.	.	.
0=1661	.	.	.	.	.	.
0=1662	.	.	.	.	.	.
0=1663	.	.	.	.	.	.
0=1664	.	.	.	.	.	.
0=1665	.	.	.	.	.	.
0=1666	.	.	.	.	.	.
0=1667	.	.	.	.	.	.
0=1668	.	.	.	.	.	.
0=1669	.	.	.	.	.	.
0=1670	.	.	.	.	.	.
0=1671	.	.	.	.	.	.
0=1672	.	.	.	.	.	.
0=1673	.	.	.	.	.	.
0=1674	.	.	.	.	.	.
0=1675	.	.	.	.	.	.
0=1676	.	.	.	.	.	.
0=1677	.	.	.	.	.	.
0=1678	.	.	.	.	.	.
0=1679	.	.	.	.	.	.
0=1680	.	.	.	.	.	.
0=1681	.	.	.	.	.	.
0=1682	.	.	.	.	.	.
0=1683	.	.	.	.	.	.
0=1684	.	.	.	.	.	.
0=1685	.	.	.	.	.	.
0=1686	.	.	.	.	.	.
0=1687	.	.	Zs13g2787.01	.	.	Zs05g3641.01
0=1688	.	.	.	.	.	.
0=1689	.	.	.	.	.	.
0=1690	.	.	.	.	.	.
0=1691	.	.	.	.	.	.
0=1692	.	.	.	.	.	.
0=1693	.	.	.	.	.	.
0=1694	.	.	.	.	.	.
0=1695	.	.	.	.	.	.
0=1696	.	.	.	.	.	.
0=1697	.	.	.	.	.	.
0=1698	.	.	.	.	.	.
0=1699	.	.	.	.	.	.
0=1700	.	.	.	.	.	.
0=1701	.	.	.	.	.	.
0=1702	.	.	.	.	.	.
0=1703	.	.	.	.	.	.
0=1704	.	.	.	.	.	.
0=1705	.	.	.	.	.	.
0=1706	.	.	.	.	.	.
0=1707	.	.	.	.	.	.
0=1708	.	Mh15g2858.01	Zs15g2824.01	.	.	.
0=1709	.	.	.	.	.	.
0=1710	.	.	.	.	.	.
0=1711	.	.	.	.	.	.
0=1712	.	.	.	.	.	.
0=1713	.	.	.	.	.	.
0=1714	.	.	.	.	.	.
0=1715	.	.	.	.	.	.
0=1716	.	.	.	.	.	.
0=1717	.	.	.	.	.	.
0=1718	.	.	.	.	.	.
0=1719	.	.	.	.	.	.
0=1720	.	.	.	.	.	.
0=1721	.	.	.	.	.	.
0=1722	.	.	.	.	.	.
0=1723	.	.	.	.	.	.
0=1724	.	.	.	.	.	.
0=1725	.	.	.	.	.	.
0=1726	.	.	.	.	.	.
0=1727	.	.	.	.	.	.
0=1728	.	.	.	.	.	.
0=1729	.	.	.	.	.	.
0=1730	.	.	.	.	.	.
0=1731	.	.	.	.	.	.
0=1732	.	.	.	.	.	.
0=1733	.	.	.	.	.	.
0=1734	.	.	.	.	.	.
0=1735	.	.	.	.	.	.
0=1736	.	.	.	.	.	.
0=1737	.	.	.	.	.	.
0=1738	.	.	.	.	.	.
0=1739	.	.	.	.	.	.
0=1740	.	.	.	.	.	.
0=1741	Oj14g0358400.01	Mh14g2906.01	Zs14g2869.01	Oj05g0368300.01	.	.
0=1742	.	.	.	.	.	.
0=1743	.	.	.	.	.	.
0=1744	.	.	.	.	.	.
0=1745	.	.	.	.	.	.
0=1746	.	.	.	.	.	.
0=1747	.	.	.	.	.	.
0=1748	.	.	.	.	.	.
0=1749	.	.	.	.	.	.
0=1750	.	.	.	.	.	.
0=1751	.	.	.	.	.	.
0=1752	.	.	.	.	.	.
0=1753	.	.	.	.	.	.
0=1754	.	.	.	.	.	.
0=1755	.	.	.	.	.	.
0=1756	.	.	.	.	.	.
0=1757	.	.	.	.	.	.
0=1758	.	.	.	.	.	.
0=1759	.	.	.	.	.	.
0=1760	.	.	.	.	.	.
0=1761	.	.	.	.	.	.
0=1762	.	.	.	.	.	.
0=1763	.	.	.	.	.	.
0=1764	.	.	.	.	.	.
0=1765	.	.	.	.	.	.
0=1766	.	.	.	.	.	.
0=1767	.	.	.	.	.	.
0=1768	.	.	.	.	.	.
0=1769	.	.	.	.	.	.
0=1770	.	.	.	.	.	.
0=1771	.	.	.	.	.	.
0=1772	.	.	.	.	.	.
0=1773	.	.	.	.	.	.
0=1774	.	.	.	.	.	.
0=1775	.	.	.	.	.	.
0=1776	.	.	.	.	.	.
0=1777	.	.	.	.	.	.
0=1778	.	.	.	.	.	.
0=1779	.	.	.	.	.	.
0=1780	.	.	.	.	.	.
0=1781	.	.	.	.	.	.
0=1782	.	.	.	.	.	.
0=1783	.	.	.	.	.	.
0=1784	.	.	.	.	.	.
0=1785	.	.	.	.	.	.
0=1786	.	.	.	.	.	.
0=1787	.	.	.	.	.	.
0=1788	.	.	.	.	.	.
0=1789	.	.	.	.	.	.
0=1790	.	.	.	.	.	.
0=1791	.	.	.	.	.	.
0=1792	.	.	.	.	.	.
0=1793	.	.	.	.	.	.
0=1794	.	.	.	.	.	.
0=1795	.	.	.	.	.	.
0=1796	.	.	.	.	.	.
0=1797	.	.	.	.	.	.
0=1798	.	.	.	.	.	.
0=1799	.	.	.	.	.	.
0=1800	.	.	.	.	.	.
0=1801	.	.	.	.	.	.
0=1802	.	.	.	.	.	.
0=1803	.	.	.	.	.	.
0=1804	.	.	.	.	.	.
0=1805	.	.	.	.	.	.
0=1806	.	.	.	.	.	.
0=1807	.	.	.	.	.	.
0=1808	.	.	.	.	.	.
0=1809	.	.	.	.	.	.
0=1810	.	.	.	.	.	.
0=1811	.	.	.	.	.	.
0=1812	.	.	.	.	.	.
0=1813	.	.	.	.	.	.
0=1814	.	.	.	.	.	.
0=1815	.	.	.	.	.	.
0=1816	.	.	.	.	.	.
0=1817	.	.	.	.	.	.
0=1818	.	.	.	.	.	.
0=1819	.	.	.	.	.	.
0=1820	.	.	.	.	.	.
0=1821	.	.	.	.	.	.
0=1822	.	.	.	.	.	.
0=1823	.	.	.	.	.	.
0=1824	.	.	.	.	.	.
0=1825	.	.	.	.	.	.
0=1826	.	.	.	.	.	.
0=1827	.	.	.	.	.	.
0=1828	.	.	.	.	.	.
0=1829	.	.	.	.	.	.
0=1830	.	.	.	.	.	.
0=1831	.	.	.	.	.	.
0=1832	.	.	.	.	.	.
0=1833	.	.	.	.	.	.
0=1834	.	.	.	.	.	.
0=1835	.	.	.	.	.	.
0=1836	.	.	.	.	.	.
0=1837	.	.	.	.	.	.
0=1838	.	.	.	.	.	.
0=1839	.	.	.	.	.	.
0=1840	.	.	.	.	.	.
0=1841	.	.	.	.	.	.
0=1842	.	.	.	.	.	.
0=1843	.	.	.	.	.	.
0=1844	.	.	.	.	.	.
0=1845	.	.	.	.	.	.
0=1846	.	.	.	.	.	.
0=1847	.	.	.	.	.	.
0=1848	.	.	.	.	.	.
0=1849	.	.	.	.	.	.
0=1850	.	.	.	.	.	.
0=1851	.	.	.	.	.	.
0=1852	.	.	.	.	.	.
0=1853	.	.	.	.	.	.
0=1854	.	.	.	.	.	.
0=1855	.	.	.	.	.	.
0=1856	.	.	.	.	.	.
0=1857	.	.	.	.	.	.
0=1858	.	.	.	.	.	.
0=1859	.	.	.	.	.	.
0=1860	.	.	.	.	.	.
0=1861	.	.	.	.	.	.
0=1862	.	.	.	.	.	.
0=1863	.	.	.	.	.	.
0=1864	.	.	.	.	.	.
0=1865	.	.	.	.	.	.
0=1866	.	.	.	.	.	.
0=1867	.	.	.	.	.	.
0=1868	.	.	.	.	.	.
0=1869	.	.	.	.	.	.
0=1870	.	.	.	.	.	.
0=1871	.	.	.	.	.	.
0=1872	.	.	.	.	.	.
0=1873	.	.	.	.	.	.
0=1874	.	.	.	.	.	.
0=1875	.	.	.	.	.	.
0=1876	.	.	.	.	.	.
0=1877	.	.	.	.	.	.
0=1878	.	.	.	.	.	.
0=1879	.	.	.	.	.	.
0=1880	.	.	.	.	.	.
0=1881	.	.	.	.	.	.
0=1882	.	.	.	.	.	.
0=1883	.	.	.	.	.	.
0=1884	.	.	.	.	.	.
0=1885	.	.	.	.	.	.
0=1886	.	.	.	.	.	.
0=1887	.	.	.	.	.	.
0=1888	.	.	.	.	.	.
0=1889	.	.	.	.	.	.
0=1890	.	.	.	.	.	.
0=1891	.	.	.	.	.	.
0=1892	.	.	.	.	.	.
0=1893	.	.	.	.	.	.
0=1894	.	.	.	.	.	.
0=1895	.	.	.	.	.	.
0=1896	.	.	.	.	.	.
0=1897	.	.	.	.	.	.
0=1898	.	.	.	.	.	.
0=1899	.	.	.	.	.	.
0=1900	.	.	.	.	.	.
0=1901	.	.	.	.	.	.
0=1902	.	.	.	.	.	.
0=1903	.	.	.	.	.	.
0=1904	.	.	.	.	.	.
0=1905	.	.	.	.	.	.
0=1906	.	.	.	.	.	.
0=1907	.	.	.	.	.	.
0=1908	.	.	.	.	.	.
0=1909	.	.	.	.	.	.
0=1910	.	.	.	.	.	.
0=1911	.	.	.	.	.	.
0=1912	.	.	.	.	.	.
0=1913	.	.	.	.	.	.
0=1914	.	.	.	.	.	.
0=1915	.	.	.	.	.	.
0=1916	.	.	.	.	.	.
0=1917	.	.	.	.	.	.
0=1918	.	.	.	.	.	.
0=1919	.	.	.	.	.	.
0=1920	.	.	.	.	.	.
0=1921	.	.	.	.	.	.
0=1922	.	.	.	.	.	.
0=1923	.	.	.	.	.	.
0=1924	.	.	.	.	.	.
0=1925	.	.	.	.	.	.
0=1926	.	.	.	.	.	.
0=1927	.	.	.	.	.	.
0=1928	.	.	.	.	.	.
0=1929	.	.	.	.	.	.
0=1930	.	.	.	.	.	.
0=1931	.	.	.	.	.	.
0=1932	.	.	.	.	.	.
0=1933	.	.	.	.	.	.
0=1934	.	.	.	.	.	.
0=1935	.	.	.	.	.	.
0=1936	.	.	.	.	.	.
0=1937	.	.	.	.	.	.
0=1938	.	.	.	.	.	.
0=1939	.	.	.	.	.	.
0=1940	.	.	.	.	.	.
0=1941	.	.	.	.	.	.
0=1942	.	.	.	.	.	.
0=1943	.	.	.	.	.	.
0=1944	.	.	.	.	.	.
0=1945	.	.	.	.	.	.
0=1946	.	.	.	.	.	.
0=1947	.	.	.	.	.	.
0=1948	.	.	.	.	.	.
0=1949	.	.	.	.	.	.
0=1950	.	.	.	.	.	.
0=1951	.	.	.	.	.	.
0=1952	.	.	.	.	.	.
0=1953	.	.	.	.	.	.
0=1954	.	.	.	.	.	.
0=1955	.	.	.	.	.	.
0=1956	.	.	.	.	.	.
0=1957	.	.	.	.	.	.
0=1958	.	.	.	.	.	.
0=1959	.	.	.	.	.	.
0=1960	.	.	.	.	.	.
0=1961	.	.	.	.	.	.
0=1962	.	.	.	.	.	.
0=1963	.	.	.	.	.	.
0=1964	.	.	.	.	.	.
0=1965	.	.	.	.	.	.
0=1966	.	.	.	.	.	.
0=1967	.	.	.	.	.	.
0=1968	.	.	.	.	.	.
0=1969	.	.	.	.	.	.
0=1970	.	.	.	.	.	.
0=1971	.	.	.	.	.	.
0=1972	.	.	.	.	.	.
0=1973	.	.	.	.	.	.
0=1974	.	.	.	.	.	.
0=1975	.	.	.	.	.	.
0=1976	.	.	.	.	.	.
0=1977	.	.	.	.	.	.
0=1978	.	.	.	.	.	.
0=1979	.	.	.	.	.	.
0=1980	.	.	.	.	.	.
0=1981	.	.	.	.	.	.
0=1982	.	.	.	.	.	.
0=1983	.	.	.	.	.	.
0=1984	.	.	.	.	.	.
0=1985	.	.	.	.	.	.
0=1986	.	.	.	.	.	.
0=1987	.	.	.	.	.	.
0=1988	.	.	.	.	.	.
0=1989	.	.	.	.	.	.
0=1990	.	.	.	.	.	.
0=1991	.	.	.	.	.	.
0=1992	.	.	.	.	.	.
0=1993	.	.	.	.	.	.
0=1994	.	.	.	.	.	.
0=1995	.	.	.	.	.	.
0=1996	.	.	.	.	.	.
0=1997	.	.	.	.	.	.
[truncated: 35,632 more rows]
