# Supplementary material for: Conversion between 100-million-year-old duplicated genes contributes to rice subspecies divergence
Source: BMC Genomics. 2021 Jun 19;22:460. doi: 10.1186/s12864-021-07776-y (PMC8214281; doi:10.1186/s12864-021-07776-y)
Supplement: Supplementary file 14 — Additional file 14: Table S8. GO analysis of converted genes and nonconverted genes in GJ, XI-MH63, and XI-ZS97. [file 12864_2021_7776_MOESM14_ESM.xlsx]

## Sheet: Table S8
Table S8. GO analysis of converted genes and nonconverted genes in GJ, XI-MH63, and XI-ZS97.
GO level1	GO level2/3	All genes of conversion vs. duplication have GO terms	Proportion of conversion vs. duplication which have GO terms	Converted vs. duplicated genes P-value (Pearson's chi-square test)
GJ
Cellular Component	cell part	92:594	12.1:9.9	0.055
Cellular Component	intracellular part	72:493	9.5:8.2	0.23
Cellular Component	intracellular	90:569	11.8:9.4	0.037
Cellular Component	envelope	4:13	0.5:0.2	Ml
Cellular Component	oxidoreductase complex	2:11	0.3:0.2	Ml
Cellular Component	endomembrane system	0:22	0.0:0.4	Ml
Cellular Component	nuclear outer membrane-endoplasmic reticulum membrane network	0:4	0.0:0.1	Ml
Cellular Component	plasma membrane part	0:3	0.0:0.0	Ml
Cellular Component	cell periphery	2:27	0.3:0.6	Ml
Cellular Component	plasma membrane	0:5	0.0:0.1	Ml
Cellular Component	protein serine/threonine phosphatase complex	2:22	0.0:0.1	Ml
Cellular Component	external encapsulating structure	92:594	0.3:0.4	Ml
Cellular Component	cell	92:594	12.1:9.9	0.055
Cellular Component	protein-containing complex	27:231	3.5:3.8	0.696
Cellular Component	BLOC complex	0:2	0.0:0.0	Ml
Cellular Component	transcription factor complex	0:12	0.0:0.2	Ml
Cellular Component	membrane protein complex	2:40	0.3:0.7	Ml
Cellular Component	catalytic complex	3:62	0.4:1.0	Ml
Cellular Component	cytochrome complex	2:2	0.3:0.0	Ml
Cellular Component	mitochondrial protein complex	2:10	0.3:0.2	Ml
Cellular Component	tricarboxylic acid cycle enzyme complex	0:2	0.0:0.0	Ml
Cellular Component	ribonucleoprotein complex	21:95	2.8:1.6	0.018
Cellular Component	protein-DNA complex	0:12	0.0:0.2	Ml
Cellular Component	DNA packaging complex	0:12	0.0:0.2	Ml
Cellular Component	tethering complex	0:10	0.0:0.2	Ml
Cellular Component	proteasome core complex	0:13	0.0:0.2	Ml
Cellular Component	Mpp10 complex	0:2	0.0:0.0	Ml
Cellular Component	eukaryotic translation initiation factor 2 complex	0:2	0.0:0.0	Ml
Cellular Component	eukaryotic translation elongation factor 1 complex	2:3	0.3:0.0	Ml
Cellular Component	eukaryotic translation initiation factor 3 complex	0:2	0.0:0.0	Ml
Cellular Component	mediator complex	0:1	0.0:0.0	Ml
Cellular Component	transcription elongation factor complex	0:2	0.0:0.0	Ml
Cellular Component	myosin complex	0:2	0.0:0.0	Ml
Cellular Component	Sm-like protein family complex	0:2	0.0:0.0	Ml
Cellular Component	proteasome core complex, alpha-subunit complex	0:7	0.0:0.1	Ml
Cellular Component	Mre11 complex	1:1	0.1:0.0	Ml
Cellular Component	organelle	65:360	8.5:6.0	0.006
Cellular Component	organelle part	12:93	1.6:1.5	0.945
Cellular Component	intracellular organelle	65:360	8.5:6.0	0.006
Cellular Component	membrane-bounded organelle	38:264	5.0:4.4	0.442
Cellular Component	non-membrane-bounded organelle	27:116	3.5:1.9	0.003
Cellular Component	intracellular organelle part	12:93	1.6:1.5	0.945
Cellular Component	organelle membrane	4:21	0.5:0.3	Ml
Cellular Component	organelle lumen	1:21	0.1:0.3	Ml
Cellular Component	membrane part	31:256	4.1:4.3	0.819
Cellular Component	respiratory chain	2:2	0.3:0.0	Ml
Cellular Component	mitochondrial membrane part	2:10	0.3:0.2	Ml
Cellular Component	endoplasmic reticulum membrane	0:4	0.0:0.1	Ml
Cellular Component	intrinsic component of membrane	29:218	3.8:3.6	0.791
Cellular Component	extrinsic component of membrane	0:2	0.0:0.0	Ml
Cellular Component	membrane	64:486	8.4:8.1	0.745
Cellular Component	photosynthetic membrane	0:4	0.0:0.1	Ml
Cellular Component	coated membrane	0:12	0.0:0.2	Ml
Cellular Component	outer membrane	3:10	0.4:0.2	Ml
Cellular Component	whole membrane	2:13	0.3:0.2	Ml
Cellular Component	membrane-enclosed lumen	1:21	0.1:0.3	Ml
Cellular Component	supramolecular complex	4:4	0.5:0.1	Ml
Cellular Component	supramolecular polymer	4:4	0.5:0.1	Ml
Cellular Component	extracellular region	0:40	0.0:0.7	Ml
Cellular Component	apoplast	0:17	0.0:0.3	Ml
Cellular Component	extracellular region part	0:2	0.0:0.0	Ml
Cellular Component	extracellular matrix	0:2	0.0:0.0	Ml
Molecular Function	catalytic activity	239:1583	31.4:26.3	0.003
Molecular Function	hydrolase activity	78:474	10.2:7.9	0.024
Molecular Function	catalytic activity, acting on RNA	5:40	0.7:0.7	0.982
Molecular Function	transferase activity	84:599	11.0:9.9	0.345
Molecular Function	oxidoreductase activity	60:328	7.9:5.4	0.006
Molecular Function	lyase activity	8:40	1.1:0.7	0.23
Molecular Function	catalytic activity, acting on a protein	47:377	6.2:6.3	0.929
Molecular Function	isomerase activity	0:45	0.0:0.7	Ml
Molecular Function	ligase activity	2:30	0.3:0.5	Ml
Molecular Function	catalytic activity, acting on DNA	0:8	0.0:0.1	Ml
Molecular Function	binding	295:2165	38.8:35.9	0.127
Molecular Function	heterocyclic compound binding	165:1147	21.7:19.0	0.083
Molecular Function	organic cyclic compound binding	165:1147	21.7:19.0	0.083
Molecular Function	ion binding	159:1113	20.9:18.5	0.108
Molecular Function	carbohydrate derivative binding	65:466	8.5:7.7	0.436
Molecular Function	cofactor binding	39:187	5.1:3.1	0.003
Molecular Function	fatty acid derivative binding	0:1	0.0:0.0	Ml
Molecular Function	small molecule binding	86:568	11.3:9.4	0.1
Molecular Function	sulfur compound binding	0:6	0.0:0.1	Ml
Molecular Function	amide binding	2:4	0.3:0.1	Ml
Molecular Function	protein binding	74:759	9.7:12.6	0.023
Molecular Function	metal cluster binding	2:14	0.3:0.2	Ml
Molecular Function	carbohydrate binding	14:37	1.8:0.6	<0.001
Molecular Function	pattern binding	3:10	0.4:0.2	Ml
Molecular Function	chromatin binding	0:9	0.0:0.1	Ml
Molecular Function	protein-containing complex binding	3:5	0.4:0.1	Ml
Molecular Function	drug binding	48:412	6.3:6.8	0.582
Molecular Function	lipid binding	9:41	1.2:0.7	0.127
Molecular Function	modified amino acid binding	0:1	0.0:0.0	Ml
Molecular Function	structural molecule activity	25:93	3.3:1.5	0.001
Molecular Function	structural constituent of cytoskeleton	4:4	0.5:0.1	Ml
Molecular Function	structural constituent of ribosome	21:85	2.8:1.4	0.005
Molecular Function	transporter activity	18:179	2.4:3.0	0.348
Molecular Function	transmembrane transporter activity	12:128	1.6:2.1	0.316
Molecular Function	protein transporter activity	0:5	0.0:0.1	Ml
Molecular Function	molecular function regulator	6:47	0.8:0.8	0.981
Molecular Function	guanyl-nucleotide exchange factor activity	0:5	0.0:0.1	Ml
Molecular Function	enzyme regulator activity	6:40	0.8:0.7	0.694
Molecular Function	receptor regulator activity	0:2	0.0:0.0	Ml
Molecular Function	transcription regulator activity	28:214	3.7:3.6	0.859
Molecular Function	sigma factor activity	0:1	0.0:0.0	Ml
Molecular Function	DNA-binding transcription factor activity	26:211	3.4:3.5	0.902
Molecular Function	transcription coregulator activity	2:3	0.3:0.0	Ml
Molecular Function	antioxidant activity	7:37	0.9:0.6	Ml
Molecular Function	peroxidase activity	7:34	0.9:0.6	Ml
Molecular Function	peroxiredoxin activity	0:1	0.0:0.0	Ml
Molecular Function	glutathione-disulfide reductase activity	0:1	0.0:0.0	Ml
Molecular Function	nutrient reservoir activity	2:5	0.3:0.1	Ml
Molecular Function	molecular transducer activity	2:6	0.3:0.1	Ml
Molecular Function	signaling receptor activity	2:6	0.3:0.1	Ml
Molecular Function	obsolete signal transducer activity	0:4	0.0:0.1	Ml
Biological Process	response to stimulus	28:203	3.7:3.4	0.658
Biological Process	response to stress	11:85	1.4:1.4	0.94
Biological Process	cellular response to stimulus	18:92	2.4:1.5	0.085
Biological Process	response to chemical	3:45	0.4:0.7	Ml
Biological Process	response to abiotic stimulus	0:9	0.0:0.1	Ml
Biological Process	response to endogenous stimulus	3:21	0.4:0.3	Ml
Biological Process	regulation of response to stimulus	0:4	0.0:0.1	Ml
Biological Process	response to biotic stimulus	0:2	0.0:0.0	Ml
Biological Process	response to external stimulus	0:2	0.0:0.0	Ml
Biological Process	immune response	0:2	0.0:0.0	Ml
Biological Process	metabolic process	287:1747	37.7:29.0	<0.001
Biological Process	cellular metabolic process	182:1229	23.9:20.4	0.025
Biological Process	nitrogen compound metabolic process	171:1134	22.5:18.8	0.016
Biological Process	organic substance metabolic process	224:1438	29.4:23.9	0.001
Biological Process	primary metabolic process	212:1386	27.9:23.0	0.003
Biological Process	small molecule metabolic process	47:231	6.2:3.8	0.002
Biological Process	biosynthetic process	121:709	15.9:11.8	0.001
Biological Process	pigment metabolic process	0:4	0.0:0.1	Ml
Biological Process	regulation of metabolic process	51:354	6.7:5.9	0.366
Biological Process	negative regulation of metabolic process	0:8	0.0:0.1	Ml
Biological Process	catabolic process	11:119	1.4:2.0	0.315
Biological Process	methylation	0:8	0.0:0.1	Ml
Biological Process	oxidation-reduction process	56:273	7.4:4.5	0.001
Biological Process	secondary metabolic process	0:5	0.0:0.1	Ml
Biological Process	hormone metabolic process	2:5	0.3:0.1	Ml
Biological Process	glycosylation	0:14	0.0:0.2	Ml
Biological Process	positive regulation of metabolic process	3:3	0.4:0.0	Ml
Biological Process	cellular process	220:1484	28.9:24.6	0.01
Biological Process	cellular component organization	15:89	2.0:1.5	0.297
Biological Process	cell cycle	4:14	0.5:0.2	Ml
Biological Process	cell cycle process	4:11	0.5:0.2	Ml
Biological Process	movement of cell or subcellular component	2:!6	0.3:0.3	Ml
Biological Process	microtubule-based process	6:24	0.8:0.4	Ml
Biological Process	regulation of cellular process	73:467	9.6:7.8	0.077
Biological Process	negative regulation of cellular process	2:4	0.3:0.1	Ml
Biological Process	cell wall organization or biogenesis	4:47	0.5:0.8	Ml
Biological Process	cellular potassium ion transport	0:9	0.0:0.1	Ml
Biological Process	signal transduction	14:79	1.8:1.3	0.238
Biological Process	cell communication	17:84	2.2:1.4	0.072
Biological Process	protein folding	0:34	0.0:0.6	Ml
Biological Process	chromosome segregation	0:1	0.0:0.0	Ml
Biological Process	secretion by cell	0:10	0.0:0.2	Ml
Biological Process	cellular homeostasis	11:51	1.4:0.8	0.102
Biological Process	maintenance of location in cell	2:2	0.3:0.0	Ml
Biological Process	cell recognition	3:5	0.4:0.1	Ml
Biological Process	gene silencing	0:2	0.0:0.0	Ml
Biological Process	process utilizing autophagic mechanism	0:2	0.0:0.0	Ml
Biological Process	cell growth	2:6	0.3:0.1	Ml
Biological Process	positive regulation of cellular process	3:3	0.4:0.0	Ml
Biological Process	cell division	0:4	0.0:0.1	Ml
Biological Process	exocytic process	0:2	0.0:0.0	Ml
Biological Process	membrane docking	0:2	0.0:0.0	Ml
Biological Process	cellular component organization or biogenesis	15:113	2.0:1.9	0.856
Biological Process	cellular component biogenesis	2:55	0.3:0.9	Ml
Biological Process	reproduction	5:17	0.7:0.3	Ml
Biological Process	reproductive process	5:17	0.7:0.3	Ml
Biological Process	sexual reproduction	0:10	0.0:0.2	Ml
Biological Process	meiotic cell cycle	2:2	0.3:0.0	Ml
Biological Process	meiotic cell cycle process	2:2	0.3:0.0	Ml
Biological Process	multi-organism reproductive process	0:10	0.0:0.2	Ml
Biological Process	pollination	3:5	0.4:0.1	Ml
Biological Process	pollen-pistil interaction	3:5	0.4:0.1	Ml
Biological Process	recognition of pollen	3:5	0.4:0.1	Ml
Biological Process	localization	53:406	7.0:6.7	0.817
Biological Process	macromolecule localization	19:93	2.5:1.5	0.052
Biological Process	cellular localization	8:64	1.1:1.1	0.977
Biological Process	establishment of localization	51:404	6.7:6.7	0.995
Biological Process	maintenance of location	2:2	0.3:0.0	Ml
Biological Process	regulation of localization	1:1	0.1:0.0	Ml
Biological Process	regulation of biological process	74:478	9.7:7.9	0.089
Biological Process	negative regulation of biological process	2:10	0.3:0.2	Ml
Biological Process	regulation of signaling	0:2	0.0:0.0	Ml
Biological Process	regulation of immune system process	0:2	0.0:0.0	Ml
Biological Process	regulation of multi-organism process	0:2	0.0:0.0	Ml
Biological Process	positive regulation of biological process	3:3	0.4:0.0	Ml
Biological Process	biological regulation	83:504	10.9:8.4	0.019
Biological Process	regulation of biological quality	15:65	2.0:1.1	0.032
Biological Process	regulation of molecular function	0:7	0.0:0.1	Ml
Biological Process	signaling	14:79	1.8:1.3	0.238
Biological Process	multi-organism process	3:17	0.4:0.3	Ml
Biological Process	multi-multicellular organism process	3:5	0.4:0.1	Ml
Biological Process	response to other organism	0:2	0.0:0.0	Ml
Biological Process	developmental process	0:11	0.0:0.2	Ml
Biological Process	anatomical structure development	0:11	0.0:0.2	Ml
Biological Process	multicellular organismal process	3:16	0.4:0.3	Ml
Biological Process	multicellular organism development	0:11	0.0:0.2	Ml
Biological Process	cell proliferation	0:2	0.0:0.0	Ml
Biological Process	immune system process	0:2	0.0:0.0	Ml
Biological Process	growth	2:6	0.3:0.1	Ml
XI-MH63
Cellular Component	protein-containing complex	27:260	3.0:4.2	0.07
Cellular Component	transcription factor complex	0:13	0.0:0.2	Ml
Cellular Component	BLOC complex	0:2	0.0:0.0	Ml
Cellular Component	membrane protein complex	4:47	0.4:0.8	Ml
Cellular Component	catalytic complex	2:64	0.2:1.0	Ml
Cellular Component	cytochrome complex	0:1	0.0:0.0	Ml
Cellular Component	mitochondrial protein complex	0:10	0.0:0.2	Ml
Cellular Component	tricarboxylic acid cycle enzyme complex	0:2	0.0:0.0	Ml
Cellular Component	ribonucleoprotein complex	20:117	2.2:1.9	0.554
Cellular Component	protein-DNA complex	1:13	0.1:0.2	Ml
Cellular Component	DNA packaging complex	1:13	0.1:0.2	Ml
Cellular Component	tethering complex	0:10	0.0:0.2	Ml
Cellular Component	proteasome core complex	0:13	0.0:0.2	Ml
Cellular Component	Mpp10 complex	0:2	0.0:0.0	Ml
Cellular Component	eukaryotic translation initiation factor 2 complex	0:2	0.0:0.0	Ml
Cellular Component	eukaryotic translation elongation factor 1 complex	0:2	0.0:0.0	Ml
Cellular Component	mediator complex	0:2	0.0:0.0	Ml
Cellular Component	transcription elongation factor complex	0:2	0.0:0.0	Ml
Cellular Component	myosin complex	0:2	0.0:0.0	Ml
Cellular Component	Sm-like protein family complex	0:2	0.0:0.0	Ml
Cellular Component	proteasome core complex, alpha-subunit complex	0:7	0.0:0.1	Ml
Cellular Component	cell part	103:639	11.3:10.4	0.409
Cellular Component	intracellular	97:613	10.7:10.0	0.534
Cellular Component	intracellular part	84:539	9.2:8.8	0.66
Cellular Component	envelope	0:14	0.0:0.2	Ml
Cellular Component	oxidoreductase complex	0:11	0.0:0.2	Ml
Cellular Component	endomembrane system	10:26	1.1:0.4	Ml
Cellular Component	nuclear outer membrane-endoplasmic reticulum membrane network	0:4	0.0:0.1	Ml
Cellular Component	plasma membrane part	4:7	0.4:0.1	Ml
Cellular Component	cell periphery	8:41	0.9:0.7	0.475
Cellular Component	plasma membrane	4:9	0.4:0.1	Ml
Cellular Component	clathrin-coated pit	2:2	0.2:0.0	Ml
Cellular Component	protein serine/threonine phosphatase complex	0:4	0.0:0.1	Ml
Cellular Component	external encapsulating structure	4:22	0.4:0.4	Ml
Cellular Component	cell	103:639	11.3:10.4	0.409
Cellular Component	organelle	73:403	8.0:6.6	0.103
Cellular Component	organelle part	16:108	1.8:1.8	0.996
Cellular Component	intracellular organelle	73:403	8.0:6.6	0.103
Cellular Component	membrane-bounded organelle	47:280	5.2:4.6	0.422
Cellular Component	non-membrane-bounded organelle	29:142	3.2:2.3	0.111
Cellular Component	intracellular organelle part	16:108	1.8:1.8	0.996
Cellular Component	organelle membrane	7:27	0.8:0.4	Ml
Cellular Component	organelle lumen	2:24	0.2:0.4	Ml
Cellular Component	intrinsic component of organelle membrane	1:1	0.1:0.0	Ml
Cellular Component	membrane part	39:269	4.3:4.4	0.891
Cellular Component	respiratory chain	0:1	0.0:0.0	Ml
Cellular Component	mitochondrial membrane part	0:10	0.0:0.2	Ml
Cellular Component	endoplasmic reticulum membrane	0:4	0.0:0.1	Ml
Cellular Component	extrinsic component of membrane	0:2	0.0:0.0	Ml
Cellular Component	side of membrane	0:1	0.0:0.0	Ml
Cellular Component	intrinsic component of membrane	35:223	3.8:3.6	0.752
Cellular Component	membrane	78:505	8.6:8.2	0.729
Cellular Component	endoplasmic reticulum membrane	0:6	0.0:0.1	Ml
Cellular Component	photosynthetic membrane	4:9	0.0:0.1	Ml
Cellular Component	plasma membrane	4:14	0.4:0.1	Ml
Cellular Component	coated membrane	5:19	0.4:0.2	Ml
Cellular Component	whole membrane	2:10	0.5:0.3	Ml
Cellular Component	outer membrane	2:10	0.2:0.2	Ml
Cellular Component	membrane-enclosed lumen	2:24	0.2:0.4	Ml
Cellular Component	supramolecular complex	3:4	0.3:0.1	Ml
Cellular Component	supramolecular polymer	3:4	0.3:0.1	Ml
Cellular Component	extracellular region	9:37	1.0:0.6	0.178
Cellular Component	apoplast	8:20	0.9:0.3	Ml
Cellular Component	extracellular region part	0:2	0.0:0.0	Ml
Cellular Component	extracellular matrix	0:2	0.0:0.0	Ml
Molecular Function	catalytic activity	296:1676	32.5:27.3	0.001
Molecular Function	hydrolase activity	85:501	9.3:8.2	0.232
Molecular Function	catalytic activity, acting on RNA	5:44	0.5:0.7	0.57
Molecular Function	transferase activity	110:664	12.1:10.8	0.256
Molecular Function	oxidoreductase activity	70:340	7.7:5.5	0.01
Molecular Function	lyase activity	13:46	1.4:0.7	0.036
Molecular Function	catalytic activity, acting on a protein	46:420	5.1:6.8	0.042
Molecular Function	isomerase activity	8:46	0.9:0.7	0.677
Molecular Function	ligase activity	6:29	0.7:0.5	Ml
Molecular Function	catalytic activity, acting on DNA	2:15	0.2:0.2	Ml
Molecular Function	binding	363:2330	39.9:38.0	0.27
Molecular Function	heterocyclic compound binding	205:1262	22.5:20.6	0.176
Molecular Function	organic cyclic compound binding	205:1262	22.5:20.6	0.176
Molecular Function	ion binding	205:1222	22.5:19.9	0.068
Molecular Function	carbohydrate derivative binding	74:540	8.1:8.8	0.503
Molecular Function	cofactor binding	50:197	5.5:3.2	<0.001
Molecular Function	fatty acid derivative binding	0:2	0.0:0.0	Ml
Molecular Function	small molecule binding	99:633	10.9:10.3	0.606
Molecular Function	sulfur compound binding	0:9	0.0:0.1	Ml
Molecular Function	amide binding	0:3	0.0:0.0	Ml
Molecular Function	protein binding	106:841	11.6:13.7	0.089
Molecular Function	metal cluster binding	2:18	0.2:0.3	Ml
Molecular Function	chromatin binding	0:12	0.0:0.2	Ml
Molecular Function	drug binding	68:482	7.5:7.9	0.686
Molecular Function	lipid binding	17:41	1.9:0.7	<0.001
Molecular Function	carbohydrate binding	10:46	1.1:0.7	0.269
Molecular Function	pattern binding	2:13	0.2:0.2	Ml
Molecular Function	protein-containing complex binding	0:2	0.0:0.0	Ml
Molecular Function	water binding	0:1	0.0:0.0	Ml
Molecular Function	antioxidant activity	10:39	1.1:0.6	0.117
Molecular Function	thioredoxin-disulfide reductase activity	0:2	0.0:0.0	Ml
Molecular Function	glutathione-disulfide reductase activity	0:1	0.0:0.0	Ml
Molecular Function	peroxidase activity	9:35	1.0:0.6	0.135
Molecular Function	peroxiredoxin activity	1:1	0.1:0.0	Ml
Molecular Function	transcription regulator activity	46:235	5.1:3.8	0.078
Molecular Function	sigma factor activity	0:1	0.0:0.0	Ml
Molecular Function	DNA-binding transcription factor activity	46:231	5.1:3.8	0.062
Molecular Function	transcription coregulator activity	0:4	0.0:0.1	Ml
Molecular Function	structural molecule activity	25:116	2.7:1.9	0.085
Molecular Function	structural constituent of cytoskeleton	3:4	0.3:0.1	Ml
Molecular Function	structural constituent of cell wall	0:2	0.0:0.0	Ml
Molecular Function	structural constituent of ribosome	20:104	2.2:1.7	0.282
Molecular Function	transporter activity	27:188	3.0:3.1	0.873
Molecular Function	transmembrane transporter activity	20:138	2.2:2.2	0.921
Molecular Function	protein transporter activity	0:5	0.0:0.1	Ml
Molecular Function	molecular transducer activity	4:8	0.4:0.1	Ml
Molecular Function	signaling receptor activity	4:8	0.4:0.1	Ml
Molecular Function	molecular function regulator	2:47	0.2:0.8	Ml
Molecular Function	enzyme regulator activity	2:38	0.2:0.6	Ml
Molecular Function	guanyl-nucleotide exchange factor activity	0:7	0.0:0.1	Ml
Molecular Function	receptor regulator activity	0:2	0.0:0.0	Ml
Molecular Function	nutrient reservoir activity	2:4	0.2:0.1	Ml
Molecular Function	obsolete signal transducer activity	0:6	0.0:0.1	Ml
Biological Process	response to stimulus	42:220	4.6:3.6	0.126
Biological Process	response to stress	22:86	2.4:1.4	0.02
Biological Process	cellular response to stimulus	19:98	2.1:1.6	0.28
Biological Process	response to external stimulus	0:3	0.0:0.0	Ml
Biological Process	response to chemical	5:56	0.5:0.9	0.269
Biological Process	response to abiotic stimulus	4:13	0.4:0.2	Ml
Biological Process	regulation of response to stimulus	0:7	0.0:0.1	Ml
Biological Process	positive regulation of response to stimulus	0:2	0.0:0.0	Ml
Biological Process	response to endogenous stimulus	3:24	0.3:0.4	Ml
Biological Process	response to biotic stimulus	0:2	0.0:0.0	Ml
Biological Process	immune response	0:2	0.0:0.0	Ml
Biological Process	metabolic process	335:1879	36.8:30.6	<0.001
Biological Process	cellular metabolic process	217:1367	23.8:22.3	0.293
Biological Process	nitrogen compound metabolic process	204:1272	22.4:20.7	0.245
Biological Process	organic substance metabolic process	264:1560	29.0:25.4	0.021
Biological Process	primary metabolic process	246:1505	27.0:24.5	0.104
Biological Process	small molecule metabolic process	46:240	5.1:3.9	0.103
Biological Process	biosynthetic process	151:791	16.6:12.9	0.002
Biological Process	pigment metabolic process	0:7	0.0:0.1	Ml
Biological Process	regulation of metabolic process	76:399	8.4:6.5	0.038
Biological Process	negative regulation of metabolic process	2:9	0.2:0.1	Ml
Biological Process	catabolic process	20:123	2.2:2.0	0.701
Biological Process	methylation	2:6	0.2:0.1	Ml
Biological Process	oxidation-reduction process	62:277	6.8:4.5	0.003
Biological Process	secondary metabolic process	4:6	0.4:0.1	Ml
Biological Process	hormone metabolic process	4:4	0.4:0.1	Ml
Biological Process	glycosylation	2:14	0.2:0.2	Ml
Biological Process	cellular process	255:1626	28.0:26.5	0.335
Biological Process	cellular component organization	5:93	0.5:1.5	0.02
Biological Process	cell cycle	2:15	0.2:0.2	Ml
Biological Process	cell cycle process	2:11	0.2:0.2	Ml
Biological Process	cell communication	20:99	2.2:1.6	0.202
Biological Process	movement of cell or subcellular component	2:19	0.2:0.3	Ml
Biological Process	microtubule-based process	5:28	0.5:0.5	Ml
Biological Process	regulation of cellular process	93:529	10.2:8.6	0.113
Biological Process	negative regulation of cellular process	0:5	0.0:0.1	Ml
Biological Process	cell wall organization or biogenesis	5:41	0.5:0.7	0.678
Biological Process	cellular potassium ion transport	2:9	0.2:0.1	Ml
Biological Process	signal transduction	17:88	1.9:1.4	0.314
Biological Process	protein folding	9:37	1.0:0.6	0.178
Biological Process	chromosome segregation	0:1	0.0:0.0	Ml
Biological Process	secretion by cell	0:11	0.0:0.2	Ml
Biological Process	cellular homeostasis	4:58	0.4:0.9	Ml
Biological Process	positive regulation of cellular process	0:3	0.0:0.0	Ml
Biological Process	maintenance of location in cell	0:1	0.0:0.0	Ml
Biological Process	cell recognition	3:10	0.3:0.2	Ml
Biological Process	transposition	0:1	0.0:0.0	Ml
Biological Process	gene silencing	0:2	0.0:0.0	Ml
Biological Process	process utilizing autophagic mechanism	0:2	0.0:0.0	Ml
Biological Process	cellular detoxification	0:2	0.0:0.0	Ml
Biological Process	cell growth	0:5	0.0:0.1	Ml
Biological Process	cell division	0:4	0.0:0.1	Ml
Biological Process	exocytic process	0:3	0.0:0.0	Ml
Biological Process	membrane docking	0:3	0.0:0.0	Ml
Biological Process	cellular component organization or biogenesis	11:119	1.2:1.9	0.126
Biological Process	cellular component biogenesis	6:55	0.7:0.9	0.471
Biological Process	reproduction	5:16	0.5:0.3	Ml
Biological Process	reproductive process	5:16	0.5:0.3	Ml
Biological Process	sexual reproduction	0:4	0.0:0.1	Ml
Biological Process	meiotic cell cycle	2:2	0.2:0.0	Ml
Biological Process	meiotic cell cycle process	2;2	0.2:0.0	Ml
Biological Process	multi-organism reproductive process	0:4	0.0:0.1	Ml
Biological Process	pollination	3:10	0.3:0.2	Ml
Biological Process	pollen-pistil interaction	3:10	0.3:0.2	Ml
Biological Process	recognition of pollen	3:10	0.3:0.2	Ml
Biological Process	localization	64:413	7.0:6.7	0.737
Biological Process	macromolecule localization	20:96	2.2:1.6	0.162
Biological Process	cellular localization	12:70	1.3:1.1	0.641
Biological Process	establishment of localization	64:412	7.0:6.7	0.723
Biological Process	maintenance of location	0:1	0.0:0.0	Ml
Biological Process	regulation of localization	0:1	0.0:0.0	Ml
Biological Process	regulation of biological process	95:540	10.4:8.8	0.108
Biological Process	negative regulation of biological process	2:11	0.2:0.2	Ml
Biological Process	positive regulation of biological process	0:3	0.0:0.0	Ml
Biological Process	regulation of signaling	0:5	0.0:0.1	Ml
Biological Process	regulation of cellular component biogenesis	0:1	0.0:0.0	Ml
Biological Process	regulation of immune system process	0:2	0.0:0.0	Ml
Biological Process	regulation of multi-organism process	0:2	0.0:0.0	Ml
Biological Process	biological regulation	101:566	11.1:9.2	0.072
Biological Process	regulation of biological quality	8:73	0.9:1.2	0.412
Biological Process	regulation of molecular function	2:6	0.2:0.1	Ml
Biological Process	signaling	17:88	1.9:1.4	0.314
Biological Process	positive regulation of signaling	0:2	0.0:0.0	Ml
Biological Process	multi-organism process	3:16	0.3:0.3	Ml
Biological Process	multi-multicellular organism process	3:10	0.3:0.2	Ml
Biological Process	response to other organism	0:2	0.0:0.0	Ml
Biological Process	developmental process	0:12	0.0:0.2	Ml
Biological Process	anatomical structure development	0:12	0.0:0.2	Ml
Biological Process	multicellular organismal process	3:23	0.3:0.4	Ml
Biological Process	multicellular organism development	0:12	0.0:0.2	Ml
Biological Process	multicellular organismal homeostasis	0:1	0.0:0.0	Ml
Biological Process	positive regulation of cellular component biogenesis	0:1	0.0:0.0	Ml
Biological Process	cell proliferation	0:2	0.0:0.0	Ml
Biological Process	immune system process	0:2	0.0:0.0	Ml
Biological Process	detoxification	0:2	0.0:0.0	Ml
Biological Process	growth	0.5	0.0:0.1	Ml
Biological Process	cell growth	0.5	0.0:0.1	Ml
XI-ZS97
Cellular Component	protein-containing complex	29:237	3.2:3.9	0.278
Cellular Component	transcription factor complex	0:13	0.0:0.2	Ml
Cellular Component	BLOC complex	0:2	0.0:0.0	Ml
Cellular Component	membrane protein complex	6:38	0.7:0.6	0.917
Cellular Component	catalytic complex	5:57	0.5:0.9	0.237
Cellular Component	cytochrome complex	0:1	0.0:0.0	Ml
Cellular Component	mitochondrial protein complex	0:9	0.0:0.1	Ml
Cellular Component	tricarboxylic acid cycle enzyme complex	0:1	0.0:0.0	Ml
Cellular Component	ribonucleoprotein complex	16:103	1.8:1.7	0.912
Cellular Component	protein-DNA complex	1:12	0.1:0.2	Ml
Cellular Component	DNA packaging complex	1:12	0.1:0.2	Ml
Cellular Component	tethering complex	0:13	0.0:0.2	Ml
Cellular Component	proteasome core complex	0:9	0.0:0.1	Ml
Cellular Component	Mpp10 complex	0:2	0.0:0.0	Ml
Cellular Component	eukaryotic translation initiation factor 2 complex	0:2	0.0:0.0	Ml
Cellular Component	eukaryotic translation elongation factor 1 complex	0:2	0.0:0.0	Ml
Cellular Component	eukaryotic translation initiation factor 3 complex	0:2	0.0:0.0	Ml
Cellular Component	mediator complex	0:2	0.0:0.0	Ml
Cellular Component	myosin complex	0:2	0.0:0.0	Ml
Cellular Component	Sm-like protein family complex	0:2	0.0:0.0	Ml
Cellular Component	proteasome core complex, alpha-subunit complex	0:3	0.0:0.0	Ml
Cellular Component	Mre11 complex	1:1	0.1:0.0	Ml
Cellular Component	cell part	84:612	9.2:10.1	0.393
Cellular Component	intracellular	82:590	9.0:9.8	0.466
Cellular Component	intracellular part	77:515	8.4:8.5	0.941
Cellular Component	envelope	0:13	0.0:0.2	Ml
Cellular Component	oxidoreductase complex	0:11	0.0:0.2	Ml
Cellular Component	endomembrane system	9:23	1.0:0.4	Ml
Cellular Component	nuclear outer membrane-endoplasmic reticulum membrane network	0:4	0.0:0.1	Ml
Cellular Component	cell periphery	3:39	0.3:0.6	Ml
Cellular Component	plasma membrane	3:6	0.3:0.1	Ml
Cellular Component	plasma membrane part	3:4	0.3:0.1	Ml
Cellular Component	clathrin-coated pit	1:1	0.1:0.0	Ml
Cellular Component	protein serine/threonine phosphatase complex	0:6	0.0:0.1	Ml
Cellular Component	external encapsulating structure	0:20	0.0:0.3	Ml
Cellular Component	cell	84:612	9.2:10.1	0.393
Cellular Component	cell part	84:612	9.2:10.1	0.393
Cellular Component	organelle	62:378	6.8:6.3	0.527
Cellular Component	organelle part	13:96	1.4:1.6	0.713
Cellular Component	intracellular organelle	62:378	6.8:6.3	0.527
Cellular Component	membrane-bounded organelle	43:269	4.7:4.4	0.717
Cellular Component	non-membrane-bounded organelle	20:125	2.2:2.1	0.804
Cellular Component	organelle part	13:96	1.4:1.6	0.713
Cellular Component	intracellular organelle part	13:96	1.4:1.6	0.713
Cellular Component	organelle membrane	6:24	0.7:0.4	Ml
Cellular Component	organelle lumen	1:22	0.1:0.4	Ml
Cellular Component	intrinsic component of organelle membrane	1:1	0.1:0.0	Ml
Cellular Component	membrane part	36:260	3.9:4.3	0.623
Cellular Component	respiratory chain	0:1	0.0:0.0	Ml
Cellular Component	mitochondrial membrane part	0:9	0.0:0.1	Ml
Cellular Component	membrane protein complex	6:38	0.7:0.6	0.917
Cellular Component	endoplasmic reticulum membrane	0:4	0.0:0.1	Ml
Cellular Component	plasma membrane part	3:4	0.3:0.1	Ml
Cellular Component	extrinsic component of membrane	0:3	0.0:0.0	Ml
Cellular Component	side of membrane	0:1	0.0:0.0	Ml
Cellular Component	clathrin-coated pit	1:1	0.1:0.0	Ml
Cellular Component	intrinsic component of membrane	30:223	3.3:3.7	0.549
Cellular Component	membrane	79:489	8.7:8.1	0.554
Cellular Component	organelle membrane	6:24	0.7:0.4	Ml
Cellular Component	membrane part	36:260	3.9:4.3	0.623
Cellular Component	nuclear outer membrane-endoplasmic reticulum membrane network	0:4	0.0:0.1	Ml
Cellular Component	endoplasmic reticulum membrane	0:4	0.0:0.1	Ml
Cellular Component	photosynthetic membrane	0:4	0.0:0.1	Ml
Cellular Component	plasma membrane	3:6	0.3:0.1	Ml
Cellular Component	coated membrane	5:13	0.5:0.2	Ml
Cellular Component	whole membrane	4:16	0.4:0.3	Ml
Cellular Component	outer membrane	2:13	0.2:0.2	Ml
Cellular Component	membrane-enclosed lumen	1:22	0.1:0.4	Ml
Cellular Component	organelle lumen	1:22	0.1:0.4	Ml
Cellular Component	supramolecular complex	2:2	0.2:0.0	Ml
Cellular Component	supramolecular polymer	2:2	0.2:0.0	Ml
Cellular Component	extracellular region	4:36	0.4:0.6	Ml
Cellular Component	apoplast	4:17	0.4:0.3	Ml
Cellular Component	extracellular region part	0:2	0.0:0.0	Ml
Cellular Component	extracellular region part	0:2	0.0:0.0	Ml
Cellular Component	extracellular matrix	0:2	0.0:0.0	Ml
Molecular Function	catalytic activity	306:1644	33.6:27.2	<0.001
Molecular Function	hydrolase activity	86:495	9.4:8.2	0.206
Molecular Function	catalytic activity, acting on RNA	11:44	1.2:0.7	0.128
Molecular Function	oxidoreductase activity	73:334	8.0:5.5	0.003
Molecular Function	transferase activity	104:649	11.4:10.7	0.543
Molecular Function	catalytic activity, acting on a protein	50:435	5.5:7.2	0.059
Molecular Function	lyase activity	14:51	1.5:0.7	0.006
Molecular Function	isomerase activity	8:44	0.9:0.7	0.625
Molecular Function	ligase activity	8:26	0.9:0.4	Ml
Molecular Function	catalytic activity, acting on DNA	2:11	0.2:0.2	Ml
Molecular Function	binding	361:2320	39.6:38.4	0.481
Molecular Function	heterocyclic compound binding	198:1234	21.7:20.4	0.364
Molecular Function	organic cyclic compound binding	198:1234	21.7:20.4	0.364
Molecular Function	ion binding	193:1216	21.2:20.1	0.461
Molecular Function	carbohydrate derivative binding	71:516	7.8:8.5	0.449
Molecular Function	cofactor binding	47:197	5.2:3.3	0.004
Molecular Function	fatty acid derivative binding	0:2	0.0:0.0	Ml
Molecular Function	small molecule binding	97:612	10.6:10.1	0.632
Molecular Function	sulfur compound binding	0:6	0.0:0.1	Ml
Molecular Function	amide binding	0:4	0.0:0.1	Ml
Molecular Function	protein binding	112:844	12.3:14.0	0.17
Molecular Function	metal cluster binding	2:16	0.2:0.3	Ml
Molecular Function	chromatin binding	2:9	0.2:0.1	Ml
Molecular Function	drug binding	70:468	7.7:7.7	0.946
Molecular Function	lipid binding	9:39	1.0:0.6	0.245
Molecular Function	carbohydrate binding	11:48	1.2:0.8	0.205
Molecular Function	pattern binding	0:12	0.0:0.2	Ml
Molecular Function	protein-containing complex binding	3:3	0.3:0.0	Ml
Molecular Function	modified amino acid binding	0:1	0.0:0.0	Ml
Molecular Function	antioxidant activity	10:38	1.1:0.6	0.111
Molecular Function	thioredoxin-disulfide reductase activity	0:2	0.0:0.0	Ml
Molecular Function	glutathione-disulfide reductase activity	0:1	0.0:0.0	Ml
Molecular Function	peroxidase activity	9:34	1.0:0.6	0.127
Molecular Function	peroxiredoxin activity	1:1	0.1:0.0	Ml
Molecular Function	transcription regulator activity	43:240	4.7:4.0	0.288
Molecular Function	sigma factor activity	0:1	0.0:0.0	Ml
Molecular Function	DNA-binding transcription factor activity	43:236	4.7:3.9	0.244
Molecular Function	transcription coregulator activity	0:4	0.0:0.1	Ml
Molecular Function	transporter activity	26:186	2.9:3.1	0.712
Molecular Function	transmembrane transporter activity	21:136	2.3:2.2	0.919
Molecular Function	protein transporter activity	0:5	0.0:0.1	Ml
Molecular Function	structural molecule activity	21:100	2.3:1.7	0.162
Molecular Function	structural constituent of cytoskeleton	2:2	0.2:0.0	Ml
Molecular Function	structural constituent of cell wall	0:1	0.0:0.0	Ml
Molecular Function	structural constituent of ribosome	16:92	1.8:1.5	0.596
Molecular Function	molecular transducer activity	4:9	0.4:0.1	Ml
Molecular Function	signaling receptor activity	4:9	0.4:0.1	Ml
Molecular Function	molecular function regulator	0:52	0.0:0.9	Ml
Molecular Function	enzyme regulator activity	0:43	0.0:0.7	Ml
Molecular Function	guanyl-nucleotide exchange factor activity	0:7	0.0:0.1	Ml
Molecular Function	receptor regulator activity	0:2	0.0:0.0	Ml
Molecular Function	nutrient reservoir activity	0:4	0.0:0.1	Ml
Molecular Function	obsolete signal transducer activity	0:6	0.0:0.1	Ml
Biological Process	response to stimulus	42:211	4.6:3.5	0.093
Biological Process	response to stress	25:90	2.7:1.5	0.006
Biological Process	cellular response to stimulus	18:100	2.0:1.7	0.485
Biological Process	response to chemical	6:46	0.7:0.8	0.737
Biological Process	response to abiotic stimulus	4:12	0.4:0.2	Ml
Biological Process	regulation of response to stimulus	0:5	0.0:0.1	Ml
Biological Process	positive regulation of response to stimulus	0:2	0.0:0.0	Ml
Biological Process	response to endogenous stimulus	4:19	0.4:0.3	Ml
Biological Process	metabolic process	341:1850	37.4:30.6	<0.001
Biological Process	cellular metabolic process	215:1336	23.6:22.1	0.316
Biological Process	nitrogen compound metabolic process	203:1252	22.3:20.7	0.282
Biological Process	organic substance metabolic process	266:1539	29.2:25.5	0.017
Biological Process	primary metabolic process	248:1484	27.2:24.5	0.084
Biological Process	small molecule metabolic process	48:233	5.3:3.9	0.044
Biological Process	biosynthetic process	143:763	15.7:12.6	0.01
Biological Process	regulation of metabolic process	69:391	7.6:6.5	0.213
Biological Process	negative regulation of metabolic process	0:10	0.0:0.2	Ml
Biological Process	catabolic process	18:123	2.0:2.0	0.904
Biological Process	methylation	2:8	0.2:0.1	Ml
Biological Process	oxidation-reduction process	63:276	6.9:4.6	0.002
Biological Process	pigment metabolic process	0:5	0.0:0.1	Ml
Biological Process	secondary metabolic process	4:5	0.4:0.1	Ml
Biological Process	hormone metabolic process	4:4	0.4:0.1	Ml
Biological Process	glycosylation	2:12	0.2:0.2	Ml
Biological Process	positive regulation of metabolic process	3:3	0.3:0.0	Ml
Biological Process	cellular process	250:1577	27.4:26.1	0.394
Biological Process	cellular metabolic process	215:1336	23.6:22.1	0.316
Biological Process	cellular response to stimulus	18:100	2.0:1.7	0.485
Biological Process	cellular component organization	8:88	0.9:1.5	0.163
Biological Process	cell cycle	2:11	0.2:0.2	Ml
Biological Process	cell cycle process	2:9	0.2:0.1	Ml
Biological Process	movement of cell or subcellular component	4:18	0.4:0.3	Ml
Biological Process	microtubule-based process	6:25	0.7:0.4	Ml
Biological Process	regulation of cellular process	84:511	9.2:8.5	0.444
Biological Process	negative regulation of cellular process	0:5	0.0:0.1	Ml
Biological Process	cell wall organization or biogenesis	5:35	0.5:0.6	0.909
Biological Process	cellular potassium ion transport	2:9	0.2:0.1	Ml
Biological Process	signal transduction	13:84	1.4:1.4	0.931
Biological Process	cell communication	16:93	1.8:1.5	0.624
Biological Process	protein folding	7:36	0.8:0.6	0.536
Biological Process	chromosome segregation	0:1	0.0:0.0	Ml
Biological Process	secretion by cell	0:15	0.0:0.2	Ml
Biological Process	cellular homeostasis	6:52	0.7:0.9	0.532
Biological Process	positive regulation of cellular process	3:6	0.3:0.1	Ml
Biological Process	maintenance of location in cell	0:1	0.0:0.0	Ml
Biological Process	cell recognition	3:9	0.3:0.1	Ml
Biological Process	transposition	0:2	0.0:0.0	Ml
Biological Process	gene silencing	0:3	0.0:0.0	Ml
Biological Process	process utilizing autophagic mechanism	0:2	0.0:0.0	Ml
Biological Process	cellular detoxification	0:2	0.0:0.0	Ml
Biological Process	cell growth	0:3	0.0:0.0	Ml
Biological Process	cell division	0:4	0.0:0.1	Ml
Biological Process	exocytic process	0:4	0.0:0.1	Ml
Biological Process	membrane docking	0:4	0.0:0.1	Ml
Biological Process	cellular component organization or biogenesis	14:110	1.5:1.8	0.546
Biological Process	cellular component organization	8:88	0.9:1.5	0.163
Biological Process	cellular component biogenesis	6:49	0.7:0.8	0.628
Biological Process	reproduction	5:20	0.5:0.3	Ml
Biological Process	reproductive process	5:20	0.5:0.3	Ml
Biological Process	sexual reproduction	0:9	0.0:0.1	Ml
Biological Process	reproductive process	5:20	0.5:0.3	Ml
Biological Process	meiotic cell cycle	2:2	0.2:0.0	Ml
Biological Process	meiotic cell cycle process	2:2	0.2:0.0	Ml
Biological Process	multi-organism reproductive process	0:9	0.0:0.1	Ml
Biological Process	pollination	3:9	0.3:0.1	Ml
Biological Process	pollen-pistil interaction	3:9	0.3:0.1	Ml
Biological Process	recognition of pollen	3:9	0.3:0.1	Ml
Biological Process	localization	60:402	6.6:6.6	0.938
Biological Process	macromolecule localization	19:93	2.1:1.5	0.222
Biological Process	cellular localization	14:70	1.5:1.2	0.33
Biological Process	establishment of localization	60:401	6.6:6.6	0.953
Biological Process	maintenance of location	0:1	0.0:0.0	Ml
Biological Process	regulation of localization	0:1	0.0:0.0	Ml
Biological Process	regulation of biological process	84:521	9.2:8.6	0.552
Biological Process	negative regulation of biological process	0:12	0.0:0.2	Ml
Biological Process	regulation of metabolic process	68:391	7.6:6.5	0.213
Biological Process	regulation of cellular process	84:511	9.2:8.5	0.444
Biological Process	regulation of response to stimulus	0:5	0.0:0.1	Ml
Biological Process	positive regulation of biological process	3:6	0.3:0.1	Ml
Biological Process	regulation of signaling	0:5	0.0:0.1	Ml
Biological Process	regulation of cellular component biogenesis	0:1	0.0:0.0	Ml
Biological Process	regulation of localization	0:1	0.0:0.0	Ml
Biological Process	biological regulation	92:545	10.1:9.0	0.294
Biological Process	regulation of biological process	84:521	9.2:8.6	0.552
Biological Process	regulation of biological quality	10:66	1.1:1.1	0.989
Biological Process	regulation of molecular function	0:4	0.0:0.1	Ml
Biological Process	negative regulation of biological process	0:12	0.0:0.2	Ml
Biological Process	negative regulation of metabolic process	0:10	0.0:0.2	Ml
Biological Process	negative regulation of cellular process	0:5	0.0:0.1	Ml
Biological Process	signaling	13:84	1.4:1.4	0.931
Biological Process	signal transduction	13:84	1.4:1.4	0.931
Biological Process	regulation of signaling	0:5	0.0:0.1	Ml
Biological Process	positive regulation of signaling	0:2	0.0:0.0	Ml
Biological Process	multi-organism process	3:18	0.3:0.3	Ml
Biological Process	multi-organism reproductive process	0:9	0.0:0.1	Ml
Biological Process	multi-multicellular organism process	3:9	0.3:0.1	Ml
Biological Process	developmental process	0:10	0.0:0.2	Ml
Biological Process	anatomical structure development	0:10	0.0:0.2	Ml
Biological Process	multicellular organismal process	3:19	0.3:0.3	Ml
Biological Process	multicellular organism development	0:10	0.0:0.2	Ml
Biological Process	multi-multicellular organism process	3:9	0.3:0.1	Ml
Biological Process	positive regulation of biological process	3:6	0.3:0.1	Ml
Biological Process	positive regulation of signaling	0:2	0.0:0.0	Ml
Biological Process	positive regulation of response to stimulus	0:2	0.0:0.0	Ml
Biological Process	positive regulation of cellular process	3:6	0.3:0.1	Ml
Biological Process	positive regulation of cellular component biogenesis	0:1	0.0:0.0	Ml
Biological Process	positive regulation of metabolic process	3:3	0.3:0.0	Ml
Biological Process	cell proliferation	0:2	0.0:0.0	Ml
Biological Process	detoxification	0:2	0.0:0.0	Ml
Biological Process	cellular detoxification	0:2	0.0:0.0	Ml
Biological Process	growth	0:3	0.0:0.0	Ml
Biological Process	cell growth	0:3	0.0:0.0	Ml
