# Supplementary material for: Conversion between 100-million-year-old duplicated genes contributes to rice subspecies divergence
Source: BMC Genomics. 2021 Jun 19;22:460. doi: 10.1186/s12864-021-07776-y (PMC8214281; doi:10.1186/s12864-021-07776-y)
Supplement: Supplementary file 19 — Additional file 19: Table S12. Expression level of converted and nonconverted gene pairs in GJ, XI-MH63, and XI-ZS97. [file 12864_2021_7776_MOESM19_ESM.xlsx]

## Sheet: Table S12
Table S12. Expression level of converted and nonconverted gene pairs in GJ, XI-MH63, and XI-ZS97.
GJ																XI-MH63																XI-ZS97
Gene conversion of GJ panicle				Non-gene conversion of GJ panicle				Gene conversion of GJ Seedling				Non-gene conversion of GJ Seedling				Gene conversion of XI-MH63 leaf				Non-gene conversion of XI-MH63 leaf				Gene conversion of XI-MH63 panicle				Non-gene conversion of XI-MH63 panicle				Gene conversion of XI-ZS97 leaf				Non-gene conversion of XI-ZS97 leaf				Gene conversion of XI-ZS97 root				Non-gene conversion of XI-ZS97 root
gene1	FPKM1	gene2	FPKM2	gene1	FPKM1	gene2	FPKM2	gene1	FPKM1	gene2	FPKM2	gene1	FPKM1	gene2	FPKM2	gene1	FPKM1	gene2	FPKM2	gene1	FPKM1	gene2	FPKM2	gene1	FPKM1	gene2	FPKM2	gene1	FPKM1	gene2	FPKM2	gene1	FPKM1	gene2	FPKM2	gene1	FPKM1	gene2	FPKM2	gene1	FPKM1	gene2	FPKM2	gene1	FPKM1	gene2	FPKM2
Oj02g0538700.01	235.165	Oj04g0416700.01	453.761	Oj01g0293000.01	1.55198	Oj05g0135700.01	1568.18	Oj02g0666200.01	454.25	Oj04g0559700.01	469.004	Oj03g0210600.01	2.50113	Oj10g0330000.01	1532.75	Mh11g0024400.01	646.772	Mh12g0034700.01	817.396	Mh08g0492000.01	0.606107	Mh09g0468900.01	0.010768	Mh01g0226300.01	150.917	Mh05g0326100.01	423.555	Mh01g0190000.01	123.609	Mh05g0462000.01	1399.2	Zs03g0708300.01	63.6356	Zs07g0493300.01	600.573	Zs02g0484400.01	148.566	Zs04g0602300.01	1510.14	Zs03g0708300.01	122.428	Zs07g0493300.01	444.154	Zs01g0209200.01	16.1967	Zs05g0045100.01	1481.4
Oj02g0666200.01	263.695	Oj04g0559700.01	422.123	Oj04g0486600.01	336.94	Oj08g0126300.01	883.737	Oj03g0376600.01	35.9267	Oj07g0631900.01	402.365	Oj03g0670700.01	3235.41	Oj12g0632000.01	1416.64	Mh03g0278100.01	76.0999	Mh07g0496800.01	483.307	Mh03g0093300.01	35.9731	Mh10g0230000.01	0.012988	Mh08g0491200.01	214.017	Mh09g0392100.01	383.223	Mh01g0466200.01	3.58543	Mh05g0462000.01	1399.2	Zs01g0219300.01	83.4168	Zs05g0356000.01	204.82	Zs01g0558400.01	76.584	Zs05g0567600.01	1171.33	Zs01g0219300.01	200.173	Zs05g0356000.01	443.351	Zs03g0144600.01	189.172	Zs10g0097800.01	724.632
Oj03g0808100.01	41.6374	Oj07g0208500.01	267.081	Oj03g0670700.01	2085.53	Oj12g0632000.01	833.783	Oj03g0758800.01	160.05	Oj07g0597000.01	351.949	Oj02g0217600.01	20.0758	Oj06g0580100.01	864.926	Mh02g0524400.01	204.915	Mh04g0572500.01	389.691	Mh11g0050000.01	0.044395	Mh12g0053400.01	0.013687	Mh11g0036200.01	434.155	Mh12g0038900.01	338.305	Mh01g0658100.01	0.408953	Mh05g0462000.01	1399.2	Zs08g0564600.01	54.1312	Zs09g0339300.01	188.167	Zs03g0674200.01	0.280811	Zs07g0098800.01	937.612	Zs03g0749500.01	14.0695	Zs07g0125900.01	285.772	Zs02g0480200.01	865.767	Zs04g0595900.01	618.761
Oj11g0115100.01	259.243	Oj12g0114800.01	263.935	Oj01g0813400.01	82.3469	Oj05g0489600.01	673.839	Oj01g0191100.01	237.221	Oj05g0445500.01	326.62	Oj02g0216300.01	95.0151	Oj06g0580100.01	864.926	Mh02g0392100.01	116.265	Mh04g0410500.01	205.176	Mh03g0010500.01	0.095937	Mh10g0421400.01	0.016001	Mh01g0255100.01	548.279	Mh05g0062400.01	329.313	Mh02g0472300.01	309.637	Mh04g0498400.01	1010.55	Zs08g0583700.01	109.615	Zs09g0346300.01	181.121	Zs04g0595900.01	198.926	Zs08g0030700.01	586.199	Zs11g0051300.01	126.855	Zs12g0052700.01	225.208	Zs01g0734800.01	20.8582	Zs05g0431000.01	539.363
Oj02g0795000.01	10.9606	Oj06g0184300.01	231.05	Oj01g0668100.01	277.651	Oj05g0563600.01	660.808	Oj11g0115100.01	298.029	Oj12g0114800.01	319.373	Oj03g0343900.01	738.328	Oj07g0673550.00	669.596	Mh01g0226300.01	61.5626	Mh05g0326100.01	202.096	Mh03g0010600.01	14.5236	Mh10g0421400.01	0.016001	Mh02g0070500.01	378.348	Mh06g0659900.01	262.093	Mh03g0144500.01	119.614	Mh10g0077500.01	825.508	Zs01g0198300.01	106.207	Zs05g0046200.01	164.492	Zs02g0523500.01	4.53948	Zs04g0644200.01	565.706	Zs11g0032500.01	216.778	Zs12g0030500.01	216.127	Zs03g0795000.01	8.06137	Zs07g0184900.01	538.885
Oj01g0976200.01	41.2799	Oj05g0116000.01	167.808	Oj01g0231000.01	106.925	Oj05g0230700.01	599.775	Oj11g0116000.01	274.148	Oj12g0115300.01	238.256	Oj01g0303800.01	23.243	Oj05g0355400.01	575.186	Mh03g0723400.01	27.5915	Mh07g0119900.01	184.916	Mh01g0219400.01	0.051504	Mh05g0510000.01	0.022773	Mh11g0055500.01	188.513	Mh12g0060300.01	251.107	Mh08g0491200.01	214.017	Mh09g0391800.01	748.013	Zs11g0014800.01	130.302	Zs12g0013500.01	113.754	Zs02g0489500.01	397.642	Zs04g0607400.01	486.111	Zs01g0567000.01	9.22004	Zs05g0563200.01	204.692	Zs01g0672200.01	147.18	Zs05g0508700.01	523.728
Oj01g0175100.01	12.1392	Oj05g0176700.01	164.936	Oj01g0741900.01	3.52345	Oj05g0230700.01	599.775	Oj01g0304000.01	74.2063	Oj05g0355500.01	191.487	Oj11g0115350.01	305.066	Oj12g0115100.00	564.582	Mh11g0036200.01	146.554	Mh12g0038900.01	154.302	Mh02g0613200.01	9.64232	Mh06g0156000.01	0.02745	Mh01g0573800.01	78.8453	Mh05g0504600.01	169.607	Mh02g0527600.01	126.163	Mh04g0577500.01	720.297	Zs03g0288200.01	15.0793	Zs07g0537500.01	108.984	Zs03g0219800.01	7.46321	Zs07g0580800.01	470.824	Zs01g0245400.01	448.596	Zs05g0064700.01	198.99	Zs01g0815200.01	106.085	Zs05g0021300.01	489.246
Oj01g0328400.01	156.318	Oj05g0160200.01	156.152	Oj03g0837100.01	127.644	Oj07g0424400.01	551.45	Oj01g0175100.01	27.3831	Oj05g0176700.01	190.752	Oj11g0115400.00	395.184	Oj12g0115100.00	564.582	Mh01g0573800.01	43.6543	Mh05g0504600.01	136.803	Mh02g0625500.01	25.5535	Mh06g0145700.01	0.029912	Mh01g0463600.01	48.7509	Mh05g0504600.01	169.607	Mh03g0024400.01	500.115	Mh10g0402400.01	663.385	Zs11g0032500.01	86.1828	Zs12g0030500.01	98.9098	Zs01g0481900.01	15.1419	Zs05g0591500.01	464.785	Zs08g0583700.01	34.0385	Zs09g0346300.01	191.246	Zs08g0620500.01	130.834	Zs09g0085800.01	433.733
Oj01g0191100.01	96.431	Oj05g0445500.01	152.254	Oj02g0611200.01	42.6272	Oj04g0498600.01	459.257	Oj01g0290000.01	139.025	Oj05g0137400.01	176.046	Oj02g0658100.01	0.318858	Oj06g0336200.01	527.956	Mh01g0463600.01	24.3462	Mh05g0504600.01	136.803	Mh11g0046000.01	0.071023	Mh12g0048900.01	0.030633	Mh03g0134800.01	19.6874	Mh10g0024500.01	152.588	Mh03g0742100.01	6.0331	Mh07g0161300.01	619.039	Zs01g0581400.01	31.6749	Zs05g0555800.01	96.9773	Zs02g0012700.01	770.153	Zs06g0016300.01	462.157	Zs04g0750600.01	107.925	Zs08g0116900.01	185.092	Zs04g0595900.01	618.761	Zs08g0030700.01	414.488
Oj02g0167300.01	206.051	Oj06g0671900.01	139.884	Oj03g0285700.01	213.141	Oj07g0694700.01	458.157	Oj01g0663400.01	3.44661	Oj05g0137400.01	176.046	Oj02g0658100.01	0.318858	Oj04g0559700.01	469.004	Mh02g0097500.01	88.8097	Mh06g0582700.01	136.609	Mh03g0111800.01	21.8324	Mh07g0468100.01	0.032483	Mh03g0514500.01	3.97645	Mh12g0426700.01	131.443	Mh03g0179200.01	848.59	Mh07g0550900.01	566.495	Zs01g0121700.01	46.7122	Zs05g0130900.01	90.8991	Zs02g0177900.01	16.8719	Zs04g0791700.01	458.226	Zs01g0198300.01	41.7476	Zs05g0046200.01	181.052	Zs03g0017500.01	40.6271	Zs10g0320100.01	399.664
Oj02g0618100.01	1.05683	Oj04g0508300.01	113.423	Oj02g0658100.01	0.240388	Oj04g0559700.01	422.123	Oj02g0534800.01	57.1149	Oj04g0413600.01	138.061	Oj01g0232100.01	1.91593	Oj05g0231700.01	450.596	Mh11g0024100.01	98.5023	Mh12g0034800.01	122.355	Mh02g0010300.01	0.264957	Mh06g0020600.01	0.032607	Mh11g0014500.01	110.514	Mh12g0012400.01	118.606	Mh04g0498400.01	1010.55	Mh08g0029400.01	513.033	Zs11g0051300.01	38.0922	Zs12g0052700.01	88.0732	Zs01g0635700.01	1696.3	Zs05g0534500.01	452.917	Zs02g0130800.01	150.678	Zs06g0485200.01	171.077	Zs01g0811000.01	157.42	Zs05g0015700.01	371.713
Oj01g0802850.00	0.380184	Oj05g0494500.01	112.761	Oj02g0731600.01	155.024	Oj06g0264800.01	422.081	Oj02g0265900.01	59.062	Oj06g0503400.01	130.783	Oj01g0232000.00	4.48172	Oj05g0231700.01	450.596	Mh08g0481400.01	50.7652	Mh09g0384500.01	121.924	Mh02g0628400.01	5.46918	Mh06g0132200.01	0.034146	Mh04g0632300.01	84.3924	Mh08g0113300.01	104.204	Mh01g0670800.01	274.222	Mh05g0451500.01	466.209	Zs01g0567000.01	0.22902	Zs05g0563200.01	86.3481	Zs03g0104300.01	12.0404	Zs10g0222900.01	423.791	Zs01g0581400.01	96.6369	Zs05g0555800.01	162.832	Zs02g0054500.01	116.157	Zs06g0636000.01	361.838
Oj03g0758800.01	89.6834	Oj07g0597000.01	112.365	Oj02g0191300.01	6.31872	Oj06g0633800.01	420.598	Oj03g0406200.01	44.6451	Oj07g0614500.01	123.207	Oj02g0601300.01	81.7202	Oj04g0486600.01	450.225	Mh01g0255100.01	214.931	Mh05g0062400.01	116.01	Mh01g0190500.01	12.2605	Mh05g0462800.01	0.035927	Mh02g0524400.01	420.415	Mh04g0572500.01	101.175	Mh03g0015600.01	15.0331	Mh10g0280300.01	463.166	Zs01g0245400.01	177.436	Zs05g0064700.01	82.9639	Zs11g0207700.01	0.506321	Zs12g0121600.01	421.969	Zs03g0749000.01	0.406649	Zs07g0124200.01	160.56	Zs03g0012300.01	577.044	Zs10g0446300.01	361.506
Oj03g0165800.01	1.0822	Oj07g0194000.01	109.485	Oj02g0195600.01	58.9049	Oj06g0612800.01	398.001	Oj01g0328400.01	285.19	Oj05g0160200.01	116.309	Oj02g0460200.01	64.4069	Oj04g0282400.01	444.895	Mh11g0015800.01	117.634	Mh12g0013700.01	115.327	Mh01g0042000.01	18.5728	Mh05g0056900.01	0.039069	Mh02g0161700.01	17.574	Mh06g0482800.01	98.209	Mh01g0707100.01	758.511	Mh05g0409900.01	451.143	Zs02g0325400.01	66.9722	Zs04g0396700.01	77.644	Zs01g0672200.01	175.083	Zs05g0508700.01	365.581	Zs02g0318400.01	174.372	Zs04g0344800.01	138.512	Zs08g0362000.01	241.606	Zs09g0364800.01	361.094
Oj01g0839700.01	12.1271	Oj05g0460200.01	109.34	Oj02g0261100.01	58.0014	Oj04g0667800.01	391.263	Oj02g0549600.01	30.1187	Oj04g0430100.01	116.306	Oj01g0813400.01	96.0361	Oj05g0489600.01	423.858	Mh08g0491200.01	53.9747	Mh09g0392100.01	114.575	Mh01g0493300.01	35.4536	Mh05g0056900.01	0.039069	Mh01g0533100.01	2.50615	Mh05g0524100.01	89.6997	Mh01g0543700.01	39.4504	Mh05g0517600.01	419.338	Zs02g0130800.01	90.4713	Zs06g0485200.01	64.8903	Zs03g0026400.01	3.6566	Zs10g0434500.01	351.698	Zs01g0783100.01	51.2293	Zs05g0257200.01	125.86	Zs02g0177900.01	22.4907	Zs04g0791700.01	339.43
Oj11g0127900.01	110.168	Oj12g0124200.01	106.78	Oj02g0567900.01	40.1567	Oj04g0449900.01	373.962	Oj11g0127900.01	107.079	Oj12g0124200.01	101.082	Oj02g0642200.01	0.813126	Oj04g0533300.01	421.489	Mh11g0055500.01	52.3584	Mh12g0060300.01	105.162	Mh01g0537800.01	0.100744	Mh05g0520100.01	0.042582	Mh02g0097500.01	125.473	Mh06g0582700.01	83.6544	Mh01g0098800.01	262.978	Mh05g0415300.01	413.149	Zs03g0095400.01	118.731	Zs12g0217600.01	63.8445	Zs02g0012100.01	6.07895	Zs06g0021600.01	322.57	Zs03g0095400.01	257.061	Zs12g0217600.01	125.516	Zs03g0674200.01	2.68967	Zs07g0098800.01	330.159
Oj01g0805900.01	326.819	Oj05g0413200.01	104.569	Oj02g0601300.01	64.5055	Oj04g0486600.01	336.94	Oj03g0793000.01	6.44475	Oj07g0168800.01	89.5031	Oj02g0824500.01	0.934031	Oj04g0533300.01	421.489	Mh02g0070500.01	122.464	Mh06g0659900.01	97.5059	Mh03g0070200.01	1.25815	Mh10g0283000.01	0.044208	Mh01g0691700.01	5.82012	Mh05g0424200.01	82.1686	Mh01g0472800.01	58.6474	Mh05g0541800.01	409.695	Zs03g0016100.01	4.85732	Zs10g0439500.01	63.4794	Zs03g0725400.01	53.9009	Zs07g0090900.01	296.634	Zs01g0656100.01	25.0283	Zs05g0511600.01	119.087	Zs02g0546300.01	47.0394	Zs04g0663300.01	329.359
Oj02g0265900.01	60.1531	Oj06g0503400.01	94.9388	Oj04g0604900.01	1.09412	Oj08g0237000.01	329.175	Oj02g0618100.01	18.7762	Oj04g0508300.01	84.1168	Oj04g0486600.01	450.225	Oj08g0126300.01	403.757	Mh01g0485500.01	0.174321	Mh05g0550200.01	93.7994	Mh03g0715600.01	3.5819	Mh10g0283000.01	0.044208	Mh11g0024100.01	63.3584	Mh12g0034800.01	80.1189	Mh08g0296300.01	263.382	Mh09g0414800.01	403.548	Zs02g0127800.01	230.061	Zs06g0503700.01	62.2191	Zs11g0013500.01	295.985	Zs12g0012800.01	284.907	Zs08g0624000.01	43.6163	Zs09g0365700.01	116.141	Zs01g0087700.01	335.908	Zs05g0457900.01	308.289
Oj03g0376600.01	24.7982	Oj07g0631900.01	94.9001	Oj02g0656500.01	141.731	Oj04g0549600.01	320.496	Oj08g0425700.01	2.11633	Oj09g0394900.01	81.3264	Oj02g0731600.01	84.6572	Oj06g0264800.01	382.683	Mh02g0409700.01	32.0542	Mh04g0436200.01	89.0261	Mh01g0157900.01	27.1444	Mh05g0534300.01	0.045194	Mh03g0071000.01	0.220004	Mh07g0106500.01	78.7663	Mh02g0052100.01	84.0378	Mh06g0686100.01	376.185	Zs08g0624000.01	19.236	Zs09g0365700.01	59.3545	Zs02g0546300.01	41.7484	Zs06g0100300.01	283.561	Zs02g0325400.01	154.734	Zs04g0396700.01	114.311	Zs02g0023400.01	140.078	Zs06g0665700.01	303.051
Oj11g0112400.01	63.7891	Oj12g0112000.01	90.1393	Oj02g0802500.01	1.29451	Oj06g0178900.01	296.652	Oj02g0220500.01	97.457	Oj06g0571400.01	78.3468	Oj04g0604900.01	1.00953	Oj08g0237000.01	319.382	Mh02g0600500.01	39.5912	Mh06g0195400.01	79.0407	Mh02g0298000.01	24.3135	Mh04g0228000.01	0.045584	Mh03g0719300.01	15.6224	Mh10g0281300.01	75.6946	Mh02g0687100.01	98.552	Mh06g0091400.01	370.043	Zs03g0730600.01	0.896909	Zs07g0081300.01	48.9895	Zs11g0047100.01	741.813	Zs12g0048500.01	275.04	Zs11g0012500.01	101.922	Zs12g0012400.01	108.175	Zs02g0330300.01	14.2121	Zs06g0665700.01	303.051
Oj02g0549600.01	22.9215	Oj04g0430100.01	89.4346	Oj02g0216300.01	190.755	Oj06g0580100.01	289.314	Oj01g0839700.01	23.3292	Oj05g0460200.01	77.8817	Oj11g0116200.01	626.492	Oj12g0115500.01	314.003	Mh11g0014500.01	65.2791	Mh12g0012400.01	73.641	Mh02g0064300.01	14.5049	Mh06g0671100.01	0.045861	Mh03g0071300.01	0.27884	Mh10g0281300.01	75.6946	Mh08g0527400.01	158.039	Mh09g0107700.01	357.965	Zs01g0309700.01	25.3122	Zs05g0056800.01	46.86	Zs01g0087700.01	70.1016	Zs05g0457900.01	273.455	Zs01g0494500.01	0.477237	Zs05g0599400.01	105.302	Zs01g0696100.01	96.5727	Zs05g0471100.01	302.419
Oj02g0593100.00	0.387227	Oj04g0476100.01	88.9244	Oj02g0217600.01	25.8264	Oj06g0580100.01	289.314	Oj01g0672400.01	29.4611	Oj05g0562200.01	75.2625	Oj01g0293000.01	0.359145	Oj05g0135700.01	312.02	Mh03g0148400.01	0.350558	Mh07g0264500.01	72.1084	Mh02g0084000.01	0.943354	Mh06g0622500.01	0.046537	Mh02g0312000.01	139.324	Mh04g0309500.01	74.9197	Mh01g0661700.01	103.389	Mh05g0460500.01	355.451	Zs01g0083800.01	0.1168	Zs05g0096700.01	45.6301	Zs01g0811000.01	15.4659	Zs05g0015700.01	266.886	Zs03g0730600.01	6.09531	Zs07g0081300.01	97.6164	Zs01g0650000.01	72.1131	Zs05g0515900.01	299.285
Oj02g0600400.01	7.0982	Oj04g0485300.01	81.7755	Oj11g0248200.01	28.2782	Oj12g0225100.01	279.49	Oj01g0805900.01	232.093	Oj05g0413200.01	71.9901	Oj02g0195600.01	63.807	Oj06g0612800.01	284.159	Mh03g0724200.01	11.8934	Mh07g0120800.01	67.0066	Mh03g0102600.01	0.164164	Mh10g0218000.01	0.047442	Mh01g0650600.01	23.5237	Mh05g0464300.01	73.5488	Mh02g0480700.01	0.014417	Mh04g0509400.01	355.287	Zs02g0441500.01	26.675	Zs04g0550300.01	43.2554	Zs11g0023500.01	249.348	Zs12g0022700.01	264.467	Zs02g0121200.01	123.988	Zs06g0053000.01	88.5226	Zs02g0696400.01	192.807	Zs06g0090700.01	294.789
Oj01g0276000.01	95.2177	Oj05g0490100.01	76.3511	Oj03g0402800.01	22.2861	Oj07g0615200.01	271.355	Oj11g0112800.01	46.5618	Oj12g0112200.01	67.5384	Oj02g0191300.01	10.2035	Oj06g0633800.01	278.316	Mh01g0650600.01	50.9618	Mh05g0464300.01	64.2543	Mh11g0014800.01	0.092199	Mh12g0012600.01	0.049555	Mh03g0042300.01	42.3456	Mh10g0404800.01	73.2098	Mh08g0267800.01	198.374	Mh09g0030900.01	352.223	Zs01g0743500.01	98.4992	Zs05g0533200.01	39.8559	Zs11g0023100.01	26.7755	Zs12g0022700.01	264.467	Zs02g0127800.01	234.924	Zs06g0503700.01	80.027	Zs01g0532500.01	11.3516	Zs05g0583800.01	292.764
Oj08g0476000.01	4.80766	Oj09g0463300.01	76.1354	Oj11g0104900.00	138.202	Oj12g0104800.01	261.797	Oj02g0167300.01	95.2117	Oj06g0671900.01	66.7683	Oj02g0182800.01	28.8157	Oj06g0646600.01	252.168	Mh02g0493300.01	0.032935	Mh04g0532600.01	61.1227	Mh03g0762500.01	1.17071	Mh10g0445900.01	0.049786	Mh01g0012200.01	61.1703	Mh05g0010700.01	71.4011	Mh03g0048500.01	291.752	Mh10g0332700.01	342.301	Zs04g0756700.01	26.8611	Zs08g0114700.01	38.2623	Zs01g0525200.01	22.41	Zs05g0590600.01	260.596	Zs03g0708300.01	122.428	Zs07g0012700.01	77.6836	Zs02g0396800.01	58.4421	Zs04g0499700.01	285.086
Oj08g0475100.01	39.6344	Oj09g0461500.01	74.0373	Oj08g0500700.01	335.806	Oj09g0482100.01	245.862	Oj08g0536000.01	14.1291	Oj09g0509200.01	64.3329	Oj03g0370600.00	0.309848	Oj07g0635900.01	221.892	Mh02g0592600.01	53.2327	Mh06g0238900.01	60.9557	Mh02g0378800.01	44.4544	Mh04g0397900.01	0.05031	Mh11g0023900.01	39.2367	Mh12g0035000.01	69.5828	Mh03g0715400.01	476.486	Mh07g0098000.01	328.182	Zs03g0037500.01	15.3033	Zs10g0436900.01	36.4679	Zs02g0314500.01	25.3925	Zs04g0547400.01	256.639	Zs01g0192600.01	255.542	Zs05g0424500.01	76.5805	Zs04g0735500.01	11.3908	Zs08g0188100.01	282.873
Oj03g0167000.01	35.9587	Oj07g0198300.01	73.9169	Oj01g0159200.01	404.809	Oj05g0163300.01	237.86	Oj03g0111200.01	29.2266	Oj10g0503800.01	63.5203	Oj01g0695100.01	9.65241	Oj05g0548900.01	207.471	Mh01g0533100.01	0.492567	Mh05g0524100.01	58.8946	Mh03g0053900.01	1.28944	Mh10g0325200.01	0.050903	Mh02g0116300.01	0.199257	Mh06g0550500.01	68.8831	Mh02g0215200.01	0.438534	Mh06g0304400.01	317.85	Zs02g0111100.01	5.81703	Zs06g0532000.01	35.696	Zs02g0100700.01	39.519	Zs06g0564000.01	253.109	Zs03g0037500.01	9.90945	Zs10g0436900.01	73.4779	Zs02g0634800.01	3.37392	Zs06g0570000.01	280.334
Oj01g0672400.01	31.159	Oj05g0562200.01	72.8357	Oj03g0832200.01	31.8558	Oj07g0246200.01	229.553	Oj03g0165800.01	0.040538	Oj07g0194000.01	62.2535	Oj03g0285700.01	152.221	Oj07g0694700.01	206.481	Mh03g0650600.01	26.1846	Mh07g0095000.01	58.4655	Mh02g0628500.01	0.202557	Mh06g0132700.01	0.050928	Mh01g0693100.01	36.0478	Mh05g0422000.01	64.8993	Mh02g0588700.01	46.7227	Mh06g0249600.01	278.728	Zs01g0286900.01	58.632	Zs05g0382200.01	35.4702	Zs08g0642300.01	13.4646	Zs09g0429700.01	245.348	Zs01g0494900.01	31.4409	Zs05g0061200.01	70.7159	Zs03g0334900.01	54.9486	Zs07g0562100.01	265.784
Oj01g0227300.01	20.4144	Oj05g0516600.01	70.3205	Oj03g0734500.01	7.42589	Oj07g0185900.01	222.721	Oj02g0600400.01	7.2008	Oj04g0485300.01	60.861	Oj02g0802500.01	0.503269	Oj06g0644200.01	201.137	Mh03g0042300.01	22.0395	Mh10g0404800.01	56.2145	Mh02g0628400.01	5.46918	Mh06g0132700.01	0.050928	Mh11g0058000.01	40.6484	Mh12g0065400.01	64.392	Mh03g0321700.01	49.8871	Mh07g0522500.01	275.025	Zs02g0638200.01	10.1203	Zs06g0143600.01	33.7623	Zs03g0282700.01	7.49916	Zs07g0542400.01	231.62	Zs01g0012600.01	183.63	Zs05g0010800.01	70.2144	Zs03g0044100.01	292.667	Zs10g0363400.01	263.191
Oj03g0406200.01	37.2707	Oj07g0614500.01	66.2698	Oj02g0626100.01	2192.76	Oj04g0518100.01	216.319	Oj02g0538700.01	53.8229	Oj04g0416700.01	60.1388	Oj02g0184200.01	43.1554	Oj06g0644200.01	201.137	Mh02g0408800.01	12.0084	Mh04g0434800.01	50.5786	Mh02g0628200.01	15.3878	Mh06g0132700.01	0.050928	Mh02g0624500.01	1.72239	Mh06g0146900.01	61.8216	Mh03g0326000.01	83.4494	Mh07g0477400.01	269.11	Zs11g0020800.01	23.0138	Zs12g0020500.01	33.4522	Zs03g0029200.01	12.36	Zs10g0432300.01	227.907	Zs02g0490000.01	28.0697	Zs04g0608300.01	70.1971	Zs03g0104300.01	22.016	Zs10g0222900.01	261.086
Oj03g0172200.01	2.45278	Oj07g0585100.01	63.7076	Oj03g0102700.01	7.18514	Oj10g0555900.01	206.747	Oj11g0151300.01	48.2688	Oj12g0150100.01	59.4425	Oj01g0741900.01	22.7581	Oj05g0230700.01	198.764	Mh03g0694100.01	3.95565	Mh07g0326300.01	50.463	Mh03g0017900.01	7.1448	Mh10g0380700.01	0.05267	Mh03g0069100.01	5.41965	Mh10g0284100.01	61.7159	Mh01g0751300.01	0.964854	Mh05g0570400.01	265.212	Zs11g0012500.01	32.7526	Zs12g0012400.01	32.6115	Zs03g0029600.01	6.09588	Zs10g0432300.01	227.907	Zs01g0309700.01	89.496	Zs05g0056800.01	68.3148	Zs01g0481900.01	55.757	Zs05g0591500.01	258.783
Oj01g0304000.01	57.5404	Oj05g0355500.01	61.6055	Oj03g0102600.01	5.10909	Oj10g0555900.01	206.747	Oj03g0785900.01	2.78437	Oj07g0468100.01	57.0306	Oj01g0231000.01	81.4369	Oj05g0230700.01	198.764	Mh02g0312000.01	60.6128	Mh04g0309500.01	49.791	Mh04g0648600.01	0.164263	Mh08g0087800.01	0.053476	Mh11g0168900.01	29.916	Mh12g0115000.01	59.7308	Mh02g0129700.01	117.994	Mh06g0507000.01	258.262	Zs03g0059600.01	62.8829	Zs07g0086600.01	32.4619	Zs01g0696100.01	29.739	Zs05g0471100.01	223.453	Zs04g0756700.01	51.6774	Zs08g0114700.01	68.272	Zs03g0026400.01	117.59	Zs10g0434500.01	253.714
Oj11g0151300.01	39.3637	Oj12g0150100.01	59.871	Oj03g0389700.01	282.964	Oj07g0622200.01	203.819	Oj03g0808100.01	12.0656	Oj07g0208500.01	56.9811	Oj02g0606200.01	15.3804	Oj04g0493000.01	195.951	Mh08g0417200.01	2.38407	Mh09g0303900.01	48.8452	Mh03g0682600.01	0.28396	Mh07g0034500.01	0.055051	Mh01g0290600.01	155.984	Mh05g0343400.01	59.6298	Mh03g0267900.01	39.2405	Mh07g0505300.01	256.907	Zs01g0700700.01	27.6966	Zs05g0468100.01	32.4239	Zs01g0692800.01	29.0227	Zs05g0472400.01	206.912	Zs01g0286900.01	171.363	Zs05g0382200.01	64.7385	Zs03g0299800.01	77.1784	Zs07g0529000.01	248.025
Oj01g0663400.01	19.7383	Oj05g0137400.01	59.1561	Oj02g0611800.01	145.062	Oj04g0500700.01	192.062	Oj01g0227300.01	41.3275	Oj05g0516600.01	56.9203	Oj03g0832200.01	5.45791	Oj07g0246200.01	192.442	Mh03g0719300.01	0.547735	Mh10g0281300.01	48.7684	Mh01g0507500.01	0.827335	Mh05g0541300.01	0.057606	Mh03g0109700.01	50.2582	Mh07g0466500.01	59.3938	Mh02g0711200.01	43.0781	Mh04g0579400.01	256.665	Zs03g0708300.01	63.6356	Zs07g0012700.01	31.8343	Zs01g0194300.01	17.8584	Zs05g0010900.01	205.526	Zs01g0810900.01	49.4145	Zs05g0015600.01	64.2536	Zs02g0420700.01	47.8295	Zs04g0516800.01	244.973
Oj01g0290000.01	88.9556	Oj05g0137400.01	59.1561	Oj03g0245300.01	39.0771	Oj10g0148100.01	191.579	Oj01g0276000.01	177.762	Oj05g0490100.01	56.2315	Oj11g0147800.01	662.469	Oj12g0145100.01	182.907	Mh03g0040200.01	0.988772	Mh10g0403000.01	47.9677	Mh01g0507900.01	2.61508	Mh05g0541300.01	0.057606	Mh03g0259600.01	46.2785	Mh07g0519500.01	57.3953	Mh03g0712600.01	98.4805	Mh07g0093000.01	254.393	Zs04g0750600.01	40.6275	Zs08g0116900.01	31.7916	Zs01g0073300.01	17.6103	Zs05g0080700.01	203.546	Zs03g0079400.01	3.44567	Zs07g0524900.01	60.5814	Zs08g0583700.01	34.0385	Zs09g0346000.01	238.695
Oj02g0534800.01	52.0073	Oj04g0413600.01	58.674	Oj02g0504800.01	10.4064	Oj04g0379900.01	191.377	Oj02g0469600.01	312.34	Oj04g0311400.01	51.4957	Oj11g0634500.00	118.169	Oj12g0508300.01	182.488	Mh03g0433200.01	25.0417	Mh10g0254500.01	47.0744	Mh08g0473100.01	0.653703	Mh09g0374700.01	0.058391	Mh01g0674400.01	51.3292	Mh05g0449400.01	56.7348	Mh02g0672100.01	8.51775	Mh06g0099800.01	252.917	Zs03g0066200.01	0.14086	Zs10g0321100.01	31.0319	Zs02g0222700.01	22.695	Zs06g0293100.01	202.959	Zs01g0083800.01	0.117151	Zs05g0096700.01	60.3681	Zs02g0694600.01	6.39555	Zs06g0094400.01	238.201
Oj02g0666500.01	38.3203	Oj04g0560100.01	58.5737	Oj01g0279300.01	65.4244	Oj05g0491100.01	178.118	Oj01g0102700.01	31.3809	Oj05g0103100.01	50.2576	Oj03g0141000.01	38.1861	Oj10g0465800.00	180.711	Mh11g0022100.01	42.3723	Mh12g0019400.01	43.9007	Mh01g0495300.01	0.12795	Mh05g0545300.01	0.059791	Mh02g0100500.01	22.9819	Mh06g0579900.01	56.3655	Mh01g0686200.01	50.9617	Mh05g0428400.01	250.687	Zs03g0745300.01	0.212105	Zs10g0321100.01	31.0319	Zs02g0116600.01	26.7766	Zs06g0049400.01	201.704	Zs01g0552700.01	38.5912	Zs05g0569400.01	58.894	Zs02g0222700.01	6.81616	Zs06g0293100.01	233.732
Oj08g0536000.01	16.8399	Oj09g0509200.01	58.5717	Oj01g0810300.01	11.8484	Oj05g0491100.01	178.118	Oj01g0976200.01	0.441149	Oj05g0116000.01	50.0373	Oj03g0343500.01	124.992	Oj07g0674200.01	176.51	Mh08g0549300.01	8.47177	Mh09g0435800.01	43.7574	Mh11g0042200.01	0.038854	Mh12g0045100.01	0.061532	Mh03g0682800.01	0.331554	Mh07g0034500.01	55.739	Mh01g0784700.01	298.698	Mh05g0348300.01	250.586	Zs02g0490000.01	8.40462	Zs04g0608300.01	30.735	Zs02g0480200.01	107.426	Zs04g0595900.01	198.926	Zs03g0059600.01	147.252	Zs07g0086600.01	58.8146	Zs03g0279200.01	44.6633	Zs07g0546600.01	233.249
Oj03g0131300.01	39.8511	Oj10g0542200.01	56.9331	Oj02g0230300.01	2.62052	Oj06g0553200.01	176.459	Oj11g0106700.01	50.5929	Oj12g0106000.01	49.2234	Oj01g0611100.01	26.2672	Oj05g0574500.01	169.841	Mh03g0719800.01	40.8453	Mh07g0111000.01	43.7383	Mh02g0570700.01	5.77389	Mh06g0382700.01	0.061889	Mh03g0537800.01	0.049455	Mh12g0449000.01	55.4024	Mh03g0050200.01	266.394	Mh10g0331800.01	248.239	Zs01g0783100.01	25.6906	Zs05g0257200.01	30.6826	Zs03g0144600.01	68.1858	Zs10g0097800.01	192.963	Zs02g0097500.01	0.551681	Zs06g0569200.01	58.507	Zs01g0680200.01	120.048	Zs05g0491800.01	227.9
Oj03g0221500.01	8.21619	Oj07g0510200.01	56.4486	Oj03g0788700.01	1.76995	Oj07g0160600.01	176.456	Oj03g0200500.01	156.377	Oj12g0406200.01	47.84	Oj02g0230300.01	24.6128	Oj06g0553200.01	168.383	Mh03g0072000.01	8.08501	Mh07g0111000.01	43.7383	Mh01g0517100.01	0.213778	Mh05g0535100.01	0.064439	Mh01g0653300.01	81.4753	Mh05g0463400.01	54.5218	Mh03g0552100.01	4379.01	Mh12g0456300.01	244.475	Zs02g0126800.01	0.044845	Zs06g0508300.01	30.6117	Zs01g0523200.01	39.1288	Zs05g0591400.01	189.859	Zs01g0710900.01	84.5344	Zs05g0458200.01	54.184	Zs01g0785700.01	189.69	Zs05g0387300.01	227.622
Oj08g0425700.01	3.76741	Oj09g0394900.01	56.3853	Oj03g0370600.00	3.04145	Oj07g0635900.01	176.157	Oj01g0186000.01	6.47895	Oj05g0183100.01	46.2217	Oj03g0248600.01	66.0077	Oj10g0167300.01	166.575	Mh03g0048300.01	28.6185	Mh10g0335100.01	43.6619	Mh01g0093300.01	0.102253	Mh05g0084800.01	0.06577	Mh08g0380700.01	60.1863	Mh09g0241600.01	54.2938	Mh01g0590000.01	2.93547	Mh05g0144200.01	240.155	Zs01g0121200.01	2.0329	Zs05g0601400.01	29.5785	Zs02g0104200.01	0.715118	Zs06g0560600.01	187.824	Zs08g0627600.01	3.44945	Zs09g0368900.01	53.4732	Zs03g0045800.01	241.786	Zs10g0362500.01	223.517
Oj01g0603000.01	19.3467	Oj05g0589600.01	55.5121	Oj01g0663400.01	19.7383	Oj05g0567100.01	175.765	Oj01g0588200.01	12.3406	Oj05g0536200.01	45.9582	Oj02g0103800.01	117.256	Oj06g0107700.01	164.25	Mh02g0100500.01	10.5558	Mh06g0579900.01	43.4296	Mh03g0040700.01	0.333801	Mh10g0403900.01	0.070494	Mh01g0781900.01	8.22073	Mh05g0265000.01	54.078	Mh02g0711200.01	43.0781	Mh06g0709500.01	234.167	Zs03g0016500.01	26.8013	Zs07g0382700.01	27.3854	Zs08g0583700.01	109.615	Zs09g0346000.01	181.527	Zs01g0607000.01	48.1234	Zs05g0548500.01	52.264	Zs03g0145300.01	70.0272	Zs10g0100600.01	221.214
Oj01g0588200.01	31.8952	Oj05g0536200.01	54.9277	Oj02g0642200.01	6.3983	Oj04g0533300.01	173.003	Oj03g0187600.01	13.773	Oj07g0621300.01	44.5237	Oj03g0139100.00	219.759	Oj10g0466700.01	163.9	Mh02g0620400.01	14.3356	Mh06g0148500.01	43.1886	Mh03g0100400.01	6.48153	Mh12g0412800.01	0.070672	Mh02g0107500.01	0.629709	Mh06g0569700.01	53.2569	Mh03g0052000.01	43.5508	Mh10g0328900.01	232.949	Zs01g0120500.01	96.94	Zs05g0127500.01	27.3283	Zs02g0096700.01	60.8676	Zs06g0570100.01	181.277	Zs02g0502200.01	813.295	Zs04g0631300.01	52.1336	Zs08g0500200.01	333.514	Zs09g0273600.01	209.249
Oj02g0757100.01	61.2336	Oj06g0220000.01	54.1959	Oj02g0824500.01	2.51179	Oj04g0533300.01	173.003	Oj01g0652600.01	38.9786	Oj05g0573700.01	42.8429	Oj01g0279300.01	96.0042	Oj05g0491100.01	161.851	Mh01g0012200.01	55.0051	Mh05g0010700.01	43.0339	Mh03g0720600.01	0.382231	Mh07g0114200.01	0.070716	Mh08g0417200.01	1.10632	Mh09g0303900.01	52.8443	Mh01g0215900.01	31.0681	Mh05g0041700.01	230.832	Zs01g0710900.01	63.7638	Zs05g0458200.01	27.1065	Zs11g0032400.01	113.258	Zs12g0030300.01	179.515	Zs02g0502300.01	10.2152	Zs04g0631300.01	52.1336	Zs01g0189200.01	195.277	Zs05g0509800.01	207.31
Oj02g0644100.01	90.5969	Oj04g0538000.01	52.5606	Oj08g0522500.01	72.73	Oj09g0494200.01	170.231	Oj03g0742900.01	136.333	Oj07g0182400.01	42.5526	Oj01g0810300.01	162.934	Oj05g0491100.01	161.851	Mh11g0024800.01	127.508	Mh12g0034400.01	42.6007	Mh08g0556600.01	0.053365	Mh09g0466400.01	0.07129	Mh08g0527200.01	15.9983	Mh09g0412700.01	51.8137	Mh11g0537700.01	214.804	Mh12g0329300.01	226.349	Zs02g0385000.01	8.78496	Zs04g0491000.01	26.833	Zs11g0023800.01	42.2313	Zs12g0023100.01	173.947	Zs01g0701700.01	6.87754	Zs05g0466800.01	46.9347	Zs01g0669600.01	10.6323	Zs05g0509800.01	207.31
Oj01g0681100.01	2.0872	Oj05g0556100.01	52.3819	Oj02g0528100.01	11.5199	Oj04g0408600.01	166.486	Oj08g0548200.01	26.2367	Oj09g0534200.00	41.6443	Oj03g0395200.00	0.419795	Oj07g0619200.01	159.491	Mh08g0331100.01	34.0757	Mh09g0185400.01	42.2421	Mh03g0019700.01	38.3207	Mh10g0402500.01	0.083753	Mh01g0692800.01	0.061988	Mh05g0422800.01	51.5535	Mh02g0425300.01	36.6988	Mh04g0464400.01	226.33	Zs01g0701700.01	5.74498	Zs05g0466800.01	25.757	Zs08g0620500.01	44.3499	Zs09g0085800.01	170.806	Zs01g0536000.01	9.9893	Zs05g0581700.01	46.7721	Zs02g0149200.01	140.539	Zs06g0472300.01	199.082
Oj03g0819900.01	58.1768	Oj07g0239400.01	50.8437	Oj01g0974800.01	14.2727	Oj05g0114000.01	166.04	Oj02g0795000.01	2.60405	Oj06g0184300.01	39.8125	Oj02g0670400.01	22.5326	Oj04g0564600.01	155.094	Mh01g0812300.01	27.6021	Mh05g0015500.01	40.3155	Mh02g0055800.01	12.029	Mh06g0681700.01	0.086068	Mh03g0101600.01	254.318	Mh12g0202300.01	51.4758	Mh01g0463600.01	48.7509	Mh05g0562800.01	217.822	Zs03g0769600.01	25.3559	Zs10g0477200.01	25.6913	Zs02g0546300.01	41.7484	Zs04g0663300.01	170.584	Zs11g0579200.01	12.6471	Zs12g0394600.01	45.9721	Zs01g0087800.01	9.78532	Zs05g0112800.01	198.561
Oj11g0114900.01	70.1605	Oj12g0114500.01	49.8046	Oj03g0139100.00	145.209	Oj10g0466700.01	164.475	Oj11g0245200.01	0.309134	Oj12g0210400.01	39.7094	Oj01g0938900.01	116.445	Oj05g0373700.01	153.336	Mh02g0161700.01	6.11389	Mh06g0482800.01	39.6533	Mh02g0666100.01	1.08676	Mh06g0103700.01	0.087001	Mh02g0087200.01	1.03978	Mh06g0616700.01	49.9171	Mh01g0812400.01	82.1276	Mh05g0015600.01	215.612	Zs01g0717800.01	67.6858	Zs05g0445900.01	25.4319	Zs02g0386700.01	0.594529	Zs04g0493800.01	170.002	Zs04g0430200.01	0.086029	Zs08g0020700.01	45.8025	Zs02g0097900.01	10.242	Zs06g0568400.01	198.383
Oj01g0827400.01	4.92645	Oj05g0474400.01	48.1409	Oj01g0885000.01	11.3341	Oj05g0420600.01	159.509	Oj03g0167000.01	29.7176	Oj07g0198300.01	38.1167	Oj03g0410900.01	27.7713	Oj07g0608700.01	152.225	Mh02g0041000.01	43.499	Mh06g0692600.01	39.4894	Mh02g0333700.01	19.3523	Mh04g0327400.01	0.089481	Mh11g0068600.01	0.700708	Mh12g0072400.01	48.1659	Mh02g0403000.01	42.6159	Mh04g0428400.01	211.179	Zs11g0411900.01	31.8402	Zs12g0215800.01	24.873	Zs01g0734800.01	2.26815	Zs05g0431000.01	163.662	Zs03g0021800.01	41.6891	Zs10g0407900.01	44.6312	Zs02g0694600.01	6.39555	Zs06g0568400.01	198.383
Oj01g0652600.01	66.5685	Oj05g0573700.01	46.8186	Oj03g0421800.01	23.7854	Oj07g0600700.01	158.374	Oj03g0367900.01	32.2968	Oj07g0639600.01	37.6405	Oj02g0261100.01	42.4783	Oj04g0667800.01	148.632	Mh02g0116300.01	1.13044	Mh06g0550500.01	38.7828	Mh01g0077700.01	0.200908	Mh05g0066000.01	0.089533	Mh01g0732300.01	28.635	Mh05g0386900.01	47.544	Mh03g0230700.01	417.282	Mh07g0532300.01	208.454	Zs02g0356800.01	23.5415	Zs04g0477200.01	24.6598	Zs03g0062300.01	160.246	Zs10g0326000.01	161.886	Zs02g0322600.01	40.0294	Zs04g0388300.01	43.7117	Zs02g0638000.01	38.1435	Zs06g0143700.01	197.595
Oj11g0102600.01	38.1299	Oj12g0102200.01	44.6745	Oj03g0756300.01	16.8214	Oj07g0600700.01	158.374	Oj03g0758800.01	160.05	Oj07g0112800.01	36.5376	Oj08g0559200.01	93.6686	Oj09g0568800.01	148.423	Mh11g0058000.01	18.0945	Mh12g0065400.01	38.6862	Mh01g0070500.01	0.011827	Mh05g0064000.01	0.090193	Mh03g0019700.01	19.9608	Mh10g0385600.01	47.4741	Mh03g0145200.01	58.0774	Mh10g0080800.01	202.112	Zs03g0101500.01	0.154064	Zs10g0244300.01	24.2159	Zs03g0724600.01	69.4611	Zs12g0507800.01	159.4	Zs03g0633500.01	14.9306	Zs07g0475200.01	43.0866	Zs02g0489500.01	148.718	Zs04g0607400.01	194.757
Oj01g0734466.01	55.4709	Oj05g0528000.01	43.4296	Oj02g0219200.01	59.6116	Oj06g0573600.01	158.083	Oj02g0593100.00	0.038564	Oj04g0476100.01	35.3889	Oj02g0790600.01	2.04597	Oj06g0654900.01	147.446	Mh02g0481100.01	12.7394	Mh04g0510300.01	38.1213	Mh02g0067700.01	0.335566	Mh06g0666300.01	0.091589	Mh03g0510700.01	0.734993	Mh12g0423900.01	47.2994	Mh03g0651000.01	228.534	Mh10g0286000.01	201.57	Zs02g0121200.01	29.4154	Zs06g0053000.01	24.1067	Zs02g0173100.01	48.1255	Zs04g0773000.01	153.11	Zs01g0717800.01	152.227	Zs05g0445900.01	43.0397	Zs01g0616600.01	272.58	Zs05g0581800.01	194.008
Oj08g0420600.01	3.9303	Oj09g0381100.01	43.3723	Oj02g0184200.01	87.574	Oj06g0644200.01	155.139	Oj01g0681100.01	0.111807	Oj05g0556100.01	32.338	Oj02g0178100.01	64.9936	Oj06g0654900.01	147.446	Mh03g0767000.01	35.1747	Mh07g0301000.01	37.7533	Mh03g0010600.01	14.5236	Mh10g0420400.01	0.092416	Mh01g0140600.01	20.79	Mh05g0483300.01	46.0891	Mh03g0068600.01	145.262	Mh10g0286000.01	201.57	Zs02g0466000.01	5.48462	Zs04g0589200.01	23.6063	Zs08g0641700.01	197.884	Zs09g0427800.01	149.21	Zs08g0623600.01	51.6409	Zs09g0365200.01	37.8678	Zs01g0535800.01	106.27	Zs05g0581800.01	194.008
Oj01g0952300.00	23.6479	Oj05g0384800.01	41.6339	Oj02g0802500.01	1.29451	Oj06g0644200.01	155.139	Oj03g0161800.01	61.9767	Oj10g0419500.01	32.3269	Oj02g0703900.01	7.20247	Oj06g0708700.01	146.913	Mh08g0509000.01	37.5613	Mh09g0400000.01	36.9698	Mh03g0010700.01	15.3826	Mh10g0420400.01	0.092416	Mh04g0638400.01	98.8127	Mh08g0110200.01	44.9198	Mh01g0806300.01	202.378	Mh05g0014000.01	200.321	Zs03g0217500.01	96.272	Zs07g0582300.01	22.4676	Zs02g0696400.01	69.1767	Zs06g0090700.01	144.02	Zs02g0561800.01	5.50448	Zs04g0676400.01	37.5484	Zs11g0038500.01	26.3931	Zs12g0037100.01	193.5
Oj03g0793000.01	12.6227	Oj07g0168800.01	41.4319	Oj03g0406200.01	37.2707	Oj07g0662500.01	152.95	Oj01g0192000.01	14.8507	Oj05g0525900.01	32.2839	Oj11g0460900.00	0.263334	Oj12g0575000.01	145.097	Mh03g0101600.01	105.776	Mh12g0202300.01	36.6272	Mh01g0707400.01	0.410159	Mh05g0409700.01	0.09317	Mh02g0481100.01	26.2428	Mh04g0510300.01	43.8524	Mh01g0493200.01	9.30348	Mh05g0546200.01	198.197	Zs03g0633500.01	11.9191	Zs07g0475200.01	22.0996	Zs08g0362000.01	119.976	Zs09g0364800.01	143.781	Zs03g0083000.01	17.9305	Zs07g0528100.01	36.6565	Zs02g0523500.01	3.52594	Zs04g0644200.01	193.322
Oj02g0478700.01	59.698	Oj04g0346100.01	40.9502	Oj02g0758800.01	3.77468	Oj06g0218600.01	150.802	Oj03g0327600.01	21.5763	Oj07g0684000.01	31.4145	Oj01g0794500.00	34.7948	Oj05g0498400.01	144.59	Mh02g0600900.01	32.9535	Mh06g0194000.01	36.464	Mh01g0083800.01	90.2922	Mh05g0070900.01	0.094915	Mh03g0145900.01	40.2233	Mh10g0104900.01	43.5759	Mh02g0548600.01	20.6442	Mh04g0599000.01	195.928	Zs03g0087700.01	6.3262	Zs10g0276000.01	21.784	Zs02g0054500.01	26.806	Zs06g0636000.01	142.734	Zs04g0765400.01	60.772	Zs08g0089000.01	36.3705	Zs02g0713700.01	3.25421	Zs04g0644200.01	193.322
Oj11g0106700.01	22.5495	Oj12g0106000.01	39.4218	Oj11g0147800.01	202.882	Oj12g0145100.01	150.772	Oj01g0603000.01	9.85399	Oj05g0589600.01	30.6735	Oj02g0782700.01	70.0519	Oj06g0194000.01	139.674	Mh02g0439000.01	31.5538	Mh04g0466900.01	36.4246	Mh02g0079600.01	0.9008	Mh06g0640500.01	0.095331	Mh08g0331100.01	63.1375	Mh09g0185400.01	43.0119	Mh11g0054000.01	24.6416	Mh12g0058600.01	178.388	Zs11g0070600.01	0.275512	Zs12g0079100.01	21.335	Zs03g0334900.01	26.0517	Zs07g0562100.01	142.511	Zs02g0126800.01	1.89845	Zs06g0508300.01	36.3197	Zs02g0091900.01	54.1056	Zs06g0576800.01	188.799
Oj02g0657000.01	35.8076	Oj04g0550200.01	39.2324	Oj02g0161800.01	1.38615	Oj06g0681600.01	149.831	Oj03g0680800.01	57.1477	Oj12g0636200.01	30.3002	Oj11g0116000.01	274.148	Oj12g0115000.00	135.058	Mh11g0074600.01	0.047874	Mh12g0085100.01	36.195	Mh01g0205600.01	1.24587	Mh05g0044200.01	0.098295	Mh11g0074600.01	0.092334	Mh12g0085100.01	42.7516	Mh11g0181400.01	29.6408	Mh12g0124100.01	173.551	Zs01g0797800.01	16.8047	Zs05g0398400.01	20.6502	Zs03g0314200.01	0.233718	Zs07g0526200.01	142.508	Zs03g0016500.01	41.9853	Zs07g0382700.01	36.2081	Zs11g0561900.01	373.02	Zs12g0381000.01	185.484
Oj08g0512700.01	32.5287	Oj09g0492700.01	38.9883	Oj03g0248600.01	80.8703	Oj10g0167300.01	146.911	Oj02g0478700.01	48.132	Oj04g0346100.01	30.1843	Oj11g0115100.01	298.029	Oj12g0115000.00	135.058	Mh11g0068600.01	7.74079	Mh12g0072400.01	35.1426	Mh08g0459500.01	3.71732	Mh09g0353200.01	0.101024	Mh01g0597900.01	1.02103	Mh05g0129900.01	42.3506	Mh02g0647800.01	156.474	Mh06g0124600.01	173.262	Zs02g0322600.01	12.2442	Zs04g0388300.01	19.4583	Zs08g0504700.01	4.9709	Zs09g0278900.01	138.518	Zs11g0070300.01	0.096109	Zs12g0078400.01	36.1274	Zs03g0048000.01	34.4876	Zs10g0360000.01	185.375
Oj08g0548200.01	26.4683	Oj09g0534200.00	38.6707	Oj08g0530200.01	77.5324	Oj09g0258600.01	146.157	Oj03g0131300.01	17.2817	Oj10g0542200.01	30.0119	Oj11g0115350.01	305.066	Oj12g0115000.00	135.058	Mh04g0632300.01	43.2439	Mh08g0113300.01	35.0984	Mh08g0459400.01	3.93571	Mh09g0353200.01	0.101024	Mh03g0767000.01	19.1756	Mh07g0301000.01	42.1239	Mh02g0561900.01	324.7	Mh04g0611000.01	171.127	Zs02g0097500.01	0.276072	Zs06g0569200.01	19.4473	Zs01g0680200.01	27.4706	Zs05g0491800.01	137.945	Zs03g0564100.01	33.4652	Zs10g0455900.01	35.7659	Zs08g0316100.01	89.731	Zs09g0027200.01	184.381
Oj02g0789400.01	34.1465	Oj06g0187900.01	37.9608	Oj01g0680900.01	9.1521	Oj05g0556400.01	144.363	Oj03g0806900.01	44.2874	Oj07g0205000.01	29.317	Oj03g0406200.01	44.6451	Oj07g0662500.01	131.487	Mh11g0077300.01	6.41288	Mh12g0086300.01	34.7125	Mh02g0588300.01	0.962968	Mh06g0265500.01	0.101302	Mh11g0012200.01	24.9216	Mh12g0010600.01	41.4406	Mh03g0702100.01	523.898	Mh07g0087200.01	169.782	Zs08g0379900.01	29.0382	Zs09g0152500.01	19.3383	Zs03g0821900.01	47.1035	Zs10g0475900.01	137.227	Zs11g0015500.01	37.743	Zs12g0013800.01	35.7133	Zs01g0127100.01	70.5378	Zs05g0541900.01	182.88
Oj01g0848200.01	10.2811	Oj05g0455500.01	35.9479	Oj02g0658100.01	0.240388	Oj06g0336200.01	136.526	Oj08g0550700.00	8.39038	Oj09g0545300.01	27.7661	Oj01g0663400.01	3.44661	Oj05g0567100.01	130.274	Mh01g0597900.01	2.37767	Mh05g0129900.01	34.368	Mh02g0376400.01	0.341993	Mh04g0395200.01	0.102344	Mh11g0223300.01	20.1693	Mh12g0130200.01	40.1223	Mh03g0217500.01	1004.67	Mh07g0541500.01	166.18	Zs11g0579200.01	59.9468	Zs12g0394600.01	19.017	Zs01g0736800.01	127.45	Zs05g0429700.01	134.024	Zs01g0121200.01	2.51976	Zs05g0601400.01	35.4767	Zs01g0254200.01	84.1477	Zs05g0062500.01	181.966
Oj01g0570500.01	101.566	Oj05g0593800.01	35.0528	Oj02g0519900.01	325.478	Oj04g0118400.01	135.763	Oj08g0436200.01	0.091061	Oj09g0413000.01	27.2092	Oj02g0216300.01	95.0151	Oj06g0147100.01	126.524	Mh04g0638400.01	45.3463	Mh08g0110200.01	33.2874	Mh02g0570200.01	2.14652	Mh06g0281700.01	0.104714	Mh02g0065400.01	87.9817	Mh06g0668700.01	39.0059	Mh03g0671700.01	212.058	Mh07g0470000.01	164.953	Zs03g0223700.01	54.3532	Zs07g0578700.01	18.8669	Zs01g0209200.01	39.6202	Zs05g0045100.01	132.867	Zs02g0094200.01	24.852	Zs06g0574500.01	35.0797	Zs03g0739200.01	48.2897	Zs07g0093800.01	176.639
Oj03g0200500.01	66.7371	Oj12g0406200.01	34.5267	Oj08g0441500.01	95.1366	Oj09g0419200.01	135.106	Oj02g0757100.01	55.6492	Oj06g0220000.01	26.3789	Oj02g0182850.00	13.4692	Oj06g0646100.01	125.047	Mh03g0014600.01	38.1132	Mh07g0339100.01	31.6318	Mh02g0126700.01	1.38282	Mh06g0513300.01	0.109063	Mh03g0040200.01	0.048108	Mh10g0403000.01	38.1703	Mh03g0335800.01	4.83923	Mh07g0470000.01	164.953	Zs01g0012600.01	40.1402	Zs05g0010800.01	18.853	Zs03g0340900.01	37.6912	Zs07g0511100.01	132.597	Zs08g0450900.01	53.8681	Zs09g0188900.01	34.4585	Zs02g0590100.01	18.7502	Zs04g0733100.01	175.057
Oj11g0116000.01	150.725	Oj12g0115300.01	34.051	Oj03g0854800.01	55.6276	Oj10g0577800.01	135.059	Oj08g0420600.01	1.27136	Oj09g0381100.01	26.0216	Oj01g0960400.01	41.5773	Oj05g0481100.01	124.487	Mh01g0740800.01	97.7097	Mh05g0476500.01	31.5698	Mh03g0100500.01	2.16171	Mh10g0220100.01	0.112597	Mh03g0014600.01	38.1465	Mh07g0339100.01	37.978	Mh02g0617000.01	5.39901	Mh06g0617600.01	158.763	Zs01g0718100.01	148.233	Zs05g0445700.01	18.3027	Zs02g0091600.01	119.154	Zs06g0577400.01	132.189	Zs03g0740400.01	1.35987	Zs07g0095800.01	34.4098	Zs03g0086600.01	19.4347	Zs07g0410000.01	174.275
Oj02g0736100.01	81.089	Oj06g0251700.01	33.5943	Oj03g0343900.01	264.531	Oj07g0673550.00	131.339	Oj02g0579000.01	4.14378	Oj04g0460600.01	25.9947	Oj01g0200700.01	9520.8	Oj05g0202800.00	123.593	Mh03g0088600.01	26.6062	Mh07g0488100.01	31.526	Mh11g0037800.01	0.058348	Mh12g0040400.01	0.112718	Mh03g0719600.01	3.63507	Mh07g0107200.01	37.8889	Mh03g0660600.01	32.7998	Mh07g0016900.01	158.443	Zs01g0607000.01	40.6276	Zs05g0548500.01	18.2693	Zs01g0650000.01	52.2612	Zs05g0515900.01	127.244	Zs03g0745300.01	3.93535	Zs10g0321100.01	33.0406	Zs03g0340900.01	98.0991	Zs07g0511100.01	168.985
Oj01g0337600.01	32.2378	Oj05g0156800.01	33.4917	Oj11g0242600.00	50.0256	Oj12g0204500.01	130.313	Oj01g0748500.01	1.486	Oj05g0518300.01	25.9007	Oj02g0611200.01	61.14	Oj04g0498600.01	122.69	Mh02g0392100.01	116.265	Mh04g0701600.01	31.2934	Mh01g0163100.01	13.1806	Mh05g0232200.01	0.112756	Mh02g0620400.01	16.0382	Mh06g0148500.01	37.4053	Mh03g0060600.01	89.2476	Mh10g0311800.01	157.867	Zs11g0228800.01	12.5138	Zs12g0124700.01	18.0947	Zs08g0314100.01	79.1638	Zs09g0027300.01	124.265	Zs03g0016100.01	9.90024	Zs10g0439500.01	32.8058	Zs03g0012300.01	577.044	Zs10g0446000.01	168.952
Oj01g0846800.01	28.0852	Oj05g0456925.00	33.4357	Oj03g0141000.01	30.1992	Oj10g0465800.00	129.448	Oj01g0358400.01	51.884	Oj05g0368300.01	25.2802	Oj03g0249400.01	58.3206	Oj10g0170200.01	122.076	Mh03g0113900.01	47.5893	Mh12g0402000.01	30.9917	Mh11g0053700.01	0.912953	Mh12g0058000.01	0.117595	Mh08g0481400.01	27.3917	Mh09g0384500.01	36.9047	Mh01g0536800.01	180.751	Mh05g0520700.01	156.44	Zs02g0094200.01	4.56638	Zs06g0574500.01	17.834	Zs03g0017500.01	20.1626	Zs10g0320100.01	122.54	Zs11g0020800.01	28.2196	Zs12g0020500.01	32.3726	Zs03g0012400.01	258.615	Zs10g0446000.01	168.952
Oj01g0102700.01	35.4127	Oj05g0103100.01	33.3587	Oj11g0116200.01	145.687	Oj12g0115500.01	129.019	Oj02g0679500.01	4.69346	Oj04g0577200.01	25.2232	Oj02g0300700.01	6.67515	Oj06g0342200.01	121.522	Mh03g0728200.01	1.14342	Mh07g0137200.01	30.8598	Mh02g0517000.01	2.87313	Mh04g0561200.01	0.117853	Mh03g0085100.01	5.04873	Mh10g0253500.01	36.4585	Mh01g0599200.01	327.65	Mh05g0532200.01	155.016	Zs01g0536000.01	4.4503	Zs05g0581700.01	17.0525	Zs03g0056800.01	16.714	Zs10g0333800.01	122.118	Zs01g0282400.01	0.469573	Zs05g0056000.01	32.365	Zs02g0462700.01	238.137	Zs04g0584800.01	166.473
Oj03g0742900.01	92.1342	Oj07g0182400.01	33.039	Oj01g0971500.01	60.4704	Oj05g0108800.01	127.509	Oj02g0280700.01	4.66516	Oj06g0176700.01	24.9648	Oj02g0758800.01	1.24285	Oj06g0218600.01	120.07	Mh08g0553800.01	1.86342	Mh09g0451400.01	30.5406	Mh02g0097400.01	37.3412	Mh06g0583000.01	0.118833	Mh01g0587100.01	27.4157	Mh05g0497900.01	36.3771	Mh01g0521100.01	90.3881	Mh05g0532200.01	155.016	Zs01g0799400.01	21.1039	Zs05g0013600.01	16.5827	Zs03g0058700.01	11.9243	Zs10g0333800.01	122.118	Zs11g0041700.01	34.7705	Zs12g0041100.01	32.1798	Zs08g0642300.01	111.068	Zs09g0429700.01	166.09
Oj11g0107000.01	26.2534	Oj12g0106300.01	31.9361	Oj03g0339900.01	8.89917	Oj07g0678600.01	127.327	Oj01g0570500.01	73.6439	Oj05g0593800.01	22.5541	Oj03g0811900.01	203.873	Oj07g0223100.01	119.635	Mh02g0539800.01	16.4129	Mh04g0582400.01	30.4319	Mh03g0677200.01	20.0178	Mh07g0025600.01	0.122414	Mh03g0148400.01	0.084597	Mh07g0264500.01	35.5244	Mh03g0726700.01	399.81	Mh07g0135800.01	153.05	Zs08g0499500.01	7.29753	Zs09g0273200.01	16.0101	Zs04g0755400.01	15.0322	Zs08g0116000.01	120.307	Zs02g0111100.01	10.6023	Zs06g0532000.01	31.4701	Zs02g0436400.01	88.7545	Zs04g0548500.01	163.167
Oj02g0215200.01	0.201528	Oj06g0583400.01	31.8546	Oj02g0510600.01	27.7838	Oj04g0390100.01	126.701	Oj01g0874300.01	28.3717	Oj05g0429900.01	22.3778	Oj03g0807900.01	9.66367	Oj07g0569600.01	118.154	Mh01g0691700.01	7.45183	Mh05g0424200.01	29.8006	Mh01g0086900.01	0.168613	Mh05g0080800.01	0.122893	Mh01g0723000.01	32.2506	Mh05g0400800.01	35.1259	Mh02g0173700.01	69.074	Mh04g0675100.01	152.342	Zs03g0011500.01	28.432	Zs12g0433600.01	15.7666	Zs02g0420700.01	34.6397	Zs04g0516800.01	120.032	Zs02g0625800.01	17.6638	Zs06g0167400.01	30.8467	Zs01g0523200.01	212.296	Zs05g0591400.01	162.392
Oj08g0436200.01	1.41457	Oj09g0413000.01	31.6251	Oj02g0782700.01	93.9335	Oj06g0194000.01	126.31	Oj11g0102600.01	19.8164	Oj12g0102200.01	22.2368	Oj02g0656500.01	48.925	Oj04g0549600.01	117.509	Mh02g0087200.01	1.07146	Mh06g0616700.01	29.7343	Mh01g0681600.01	3.15789	Mh05g0433800.01	0.124224	Mh03g0221300.01	28.7176	Mh07g0539100.01	34.5298	Mh02g0014200.01	73.1972	Mh06g0013300.01	151.634	Zs01g0786700.01	43.572	Zs05g0387700.01	15.4134	Zs02g0390500.01	67.9141	Zs06g0522500.01	118.845	Zs01g0719600.01	34.4058	Zs05g0444200.01	30.3537	Zs02g0588900.01	98.5466	Zs06g0023500.01	161.447
Oj02g0220500.01	51.2325	Oj06g0571400.01	31.3268	Oj01g0685800.01	169.209	Oj05g0553000.01	125.8	Oj01g0802850.00	0.096643	Oj05g0494500.01	21.6502	Oj08g0500700.01	26.7647	Oj09g0482100.01	116.882	Mh08g0426700.01	12.141	Mh09g0315700.01	29.5123	Mh01g0668900.01	0.218293	Mh05g0452400.01	0.124893	Mh03g0650600.01	19.8023	Mh07g0095000.01	32.9719	Mh03g0324300.01	388.973	Mh07g0480100.01	151.61	Zs03g0564100.01	13.7302	Zs10g0455900.01	15.3287	Zs02g0427700.01	20.8924	Zs04g0489600.01	117.953	Zs08g0632700.01	10.8245	Zs09g0385300.01	30.3142	Zs01g0234300.01	28.8808	Zs05g0364800.01	161.394
Oj02g0169300.01	145.512	Oj06g0668200.01	30.9146	Oj01g0685900.01	4.7895	Oj05g0553000.01	125.8	Oj01g0168200.01	7.28513	Oj05g0169000.01	21.6173	Oj03g0119900.01	182.523	Oj10g0539500.01	115.198	Mh01g0674400.01	14.0408	Mh05g0449400.01	29.2081	Mh02g0386100.01	0.063254	Mh04g0405400.01	0.1249	Mh02g0466400.01	18.7796	Mh04g0492600.01	32.289	Mh08g0550300.01	20.5614	Mh09g0437400.01	149.689	Zs01g0629600.01	5.18297	Zs05g0536800.01	14.9557	Zs01g0458400.01	78.6976	Zs05g0605400.01	116.179	Zs11g0024600.01	20.801	Zs12g0024000.01	30.2346	Zs03g0121300.01	0.515902	Zs10g0394100.01	160.989
Oj03g0162800.01	0.435868	Oj10g0416200.01	30.4378	Oj01g0649100.01	110.936	Oj05g0574400.01	125.796	Oj03g0356400.01	9.37275	Oj07g0659900.01	21.6147	Oj08g0546700.01	77.5318	Oj09g0525900.01	114.861	Mh01g0781900.01	15.3316	Mh05g0265000.01	28.6094	Mh01g0779200.01	22.9542	Mh05g0343600.01	0.130903	Mh11g0037100.01	38.287	Mh12g0039700.01	32.0336	Mh03g0715000.01	126.412	Mh07g0097300.01	147.214	Zs08g0547700.01	4.84523	Zs09g0321800.01	14.4369	Zs01g0503500.01	21.5418	Zs05g0595700.01	116.033	Zs02g0107200.01	30.9681	Zs06g0536600.01	29.9055	Zs01g0656300.01	89.3235	Zs05g0511500.01	160.74
Oj02g0469600.01	219.472	Oj04g0311400.01	29.9591	Oj08g0546300.01	105.966	Oj09g0525500.01	124.656	Oj01g0675700.01	42.2354	Oj05g0559400.01	21.4187	Oj01g0971500.01	86.0736	Oj05g0108800.01	114.737	Mh03g0713200.01	4.11168	Mh07g0094600.01	28.5029	Mh08g0547700.01	22.19	Mh09g0433200.01	0.130934	Mh08g0426700.01	10.581	Mh09g0315700.01	31.7644	Mh01g0517400.01	13.8398	Mh05g0534200.01	146.701	Zs11g0038800.01	4.97394	Zs12g0037200.01	14.4331	Zs03g0044100.01	140.866	Zs10g0363400.01	108.718	Zs03g0217500.01	61.6312	Zs07g0582300.01	29.3951	Zs02g0107900.01	79.793	Zs06g0535600.01	159.735
Oj01g0835000.01	34.2141	Oj05g0465100.01	29.5585	Oj02g0219900.01	16.8208	Oj04g0281900.01	122.578	Oj03g0797000.01	4.09695	Oj07g0182100.01	21.3139	Oj03g0837100.01	31.7427	Oj07g0424400.01	112.091	Mh03g0713900.01	2.66829	Mh07g0094600.01	28.5029	Mh01g0448700.01	52.6173	Mh05g0564800.01	0.132413	Mh08g0523000.01	0.382004	Mh09g0410100.01	30.0573	Mh03g0516600.01	119.614	Mh12g0433000.01	146.135	Zs11g0015900.01	9.19528	Zs12g0013900.01	14.0071	Zs02g0634800.01	183.181	Zs06g0570000.01	104.785	Zs01g0278700.01	74.3943	Zs05g0364100.01	29.035	Zs03g0719200.01	11.0433	Zs12g0518400.01	159.198
Oj01g0192000.01	117.23	Oj05g0195200.01	29.3952	Oj02g0177600.01	561.836	Oj06g0656500.01	121.333	Oj03g0819900.01	50.3706	Oj07g0239400.01	20.9721	Oj08g0530200.01	81.534	Oj09g0258600.01	110.354	Mh01g0290600.01	70.8981	Mh05g0343400.01	27.8893	Mh01g0725400.01	0.397885	Mh05g0399300.01	0.13694	Mh04g0637400.01	87.4712	Mh08g0110900.01	29.8869	Mh08g0427400.01	54.3484	Mh09g0316100.01	144.988	Zs08g0627900.01	19.4782	Zs09g0369500.01	13.7045	Zs08g0316100.01	85.571	Zs09g0027200.01	102.742	Zs01g0718700.01	38.7966	Zs05g0444900.01	29.0259	Zs03g0821900.01	57.7715	Zs10g0475900.01	157.885
Oj03g0367900.01	11.2724	Oj07g0639600.01	29.2278	Oj02g0290500.01	11.7817	Oj06g0340600.01	121.142	Oj11g0147000.01	16.9442	Oj12g0143900.01	20.7435	Oj03g0402800.01	37.9544	Oj07g0615200.01	109.975	Mh02g0065400.01	64.5425	Mh06g0668700.01	27.5138	Mh02g0644300.01	0.930642	Mh04g0517300.01	0.138686	Mh08g0549300.01	27.3233	Mh09g0435800.01	29.0433	Mh02g0082300.01	44.8687	Mh06g0624200.01	144.616	Zs08g0632700.01	2.77621	Zs09g0385300.01	13.5565	Zs02g0048700.01	8.51984	Zs06g0638800.01	102.417	Zs08g0379900.01	14.9573	Zs09g0152500.01	28.8779	Zs01g0814200.01	17.0301	Zs05g0020300.01	156.537
Oj03g0806900.01	70.9846	Oj07g0205000.01	29.1179	Oj08g0314800.01	159.158	Oj09g0115400.01	120.258	Oj08g0530000.01	26.6956	Oj09g0505800.01	20.6136	Oj03g0781400.01	16.282	Oj07g0176900.01	107.986	Mh03g0074500.01	60.4318	Mh10g0266100.01	27.2823	Mh02g0620800.01	0.585981	Mh06g0148400.01	0.139402	Mh01g0532700.01	16.9697	Mh05g0524400.01	28.7882	Mh01g0665300.01	42.8222	Mh05g0455200.01	142.577	Zs01g0695300.01	19.1515	Zs05g0471200.01	13.3468	Zs08g0413500.01	1.06573	Zs09g0160000.01	102.254	Zs02g0501000.01	5.13361	Zs04g0630600.01	28.6934	Zs01g0108700.01	164.229	Zs05g0124300.01	153.947
Oj02g0178800.01	27.8608	Oj06g0653000.01	28.7319	Oj01g0611100.01	34.0394	Oj05g0574500.01	118.779	Oj03g0206600.01	6.67242	Oj10g0343200.01	19.8658	Oj01g0885000.01	10.6976	Oj05g0420600.01	107.221	Mh03g0192600.01	23.7687	Mh07g0546700.01	27.204	Mh08g0373500.01	8.96129	Mh09g0236800.01	0.143224	Mh03g0723400.01	55.7476	Mh07g0119900.01	28.5472	Mh02g0661500.01	80.5143	Mh06g0107800.01	141.451	Zs01g0494900.01	0.74842	Zs05g0061200.01	13.1341	Zs01g0669600.01	221.32	Zs05g0509800.01	101.974	Zs02g0600500.01	12.2073	Zs04g0775600.01	28.425	Zs04g0755400.01	35.9048	Zs08g0116000.01	153.583
Oj11g0176000.01	0.437942	Oj12g0172500.01	28.6819	Oj03g0109500.00	15.9099	Oj10g0411800.01	115.934	Oj08g0532700.01	0.611854	Oj09g0507500.01	19.708	Oj03g0734500.01	12.3468	Oj07g0185900.01	106.927	Mh03g0696800.01	0.162486	Mh07g0075700.01	26.7559	Mh11g0057600.01	0.280475	Mh12g0065200.01	0.143279	Mh01g0079800.01	3.83545	Mh05g0069000.01	28.2212	Mh02g0463200.01	233.604	Mh04g0488300.01	138.877	Zs03g0059000.01	17.509	Zs10g0339100.01	12.832	Zs01g0189200.01	42.9958	Zs05g0509800.01	101.974	Zs03g0223700.01	102.002	Zs07g0578700.01	28.1977	Zs02g0352100.01	271.014	Zs04g0446500.01	152.751
Oj03g0758800.01	89.6834	Oj07g0112800.01	28.5841	Oj03g0811900.01	231.573	Oj07g0223100.01	113.599	Oj01g0667100.01	7.23247	Oj05g0564800.01	19.606	Oj08g0314800.01	78.5801	Oj09g0115400.01	106.812	Mh08g0444500.01	24.958	Mh09g0348100.01	26.3737	Mh01g0621600.01	3.58609	Mh05g0480400.01	0.144593	Mh02g0072700.01	134.28	Mh06g0656700.01	27.8434	Mh01g0731900.01	17.741	Mh05g0387000.01	136.878	Zs11g0033200.01	16.8213	Zs12g0031400.01	12.1864	Zs02g0107900.01	42.2373	Zs06g0535600.01	100.85	Zs03g0739400.01	3.91564	Zs07g0094900.01	27.9357	Zs03g0055400.01	101.78	Zs10g0343300.01	146.602
Oj03g0114800.01	50.0022	Oj10g0519600.01	27.7215	Oj01g0157700.00	0.566112	Oj05g0123100.01	112.546	Oj01g0692700.01	22.0432	Oj05g0550000.00	19.5399	Oj01g0284700.01	9.94047	Oj05g0103300.01	106.742	Mh11g0012200.01	13.8082	Mh12g0010600.01	25.6128	Mh02g0511400.01	5.41727	Mh04g0556100.01	0.147031	Mh03g0088600.01	23.7262	Mh07g0488100.01	27.4078	Mh04g0636400.01	22.2172	Mh08g0111900.01	132.59	Zs02g0523800.01	1.84514	Zs04g0644900.01	12.0018	Zs03g0712500.01	55.6845	Zs07g0017400.01	100.63	Zs03g0288200.01	8.81184	Zs07g0537500.01	27.8983	Zs01g0564500.01	15.929	Zs05g0564700.01	142.067
Oj03g0187600.01	8.11441	Oj07g0621300.01	26.7024	Oj02g0768800.01	28.8467	Oj06g0209300.01	111.382	Oj03g0172200.01	0.156216	Oj07g0585100.01	19.33	Oj03g0366000.01	28.9872	Oj07g0641700.01	105.768	Mh02g0355700.01	75.9632	Mh04g0377800.01	24.9099	Mh11g0037300.01	3.16314	Mh12g0040100.01	0.149374	Mh01g0082200.01	40.7495	Mh05g0069700.01	26.8776	Mh02g0357200.01	49.8884	Mh04g0381300.01	132.231	Zs03g0061700.01	0.168143	Zs10g0328100.01	11.9159	Zs08g0375500.01	10.2923	Zs09g0147500.01	99.4482	Zs03g0219600.01	16.9065	Zs07g0581200.01	27.1472	Zs01g0558600.01	2.93774	Zs05g0564700.01	142.067
Oj03g0291800.01	216.482	Oj07g0693600.01	26.4252	Oj02g0768750.00	26.1667	Oj06g0209300.01	111.382	Oj02g0578300.01	0.435696	Oj04g0451200.01	18.5958	Oj02g0802500.01	0.503269	Oj06g0178900.01	104.135	Mh01g0798200.01	18.9052	Mh05g0360000.01	24.8123	Mh08g0521700.01	11.4207	Mh09g0408600.01	0.149738	Mh01g0579800.01	32.0493	Mh05g0501800.01	26.191	Mh08g0558500.01	19.5787	Mh09g0473600.01	131.709	Zs08g0469200.01	23.1556	Zs04g0746100.01	11.8115	Zs02g0588900.01	15.891	Zs06g0023500.01	98.989	Zs02g0482900.01	36.3039	Zs04g0600000.01	27.1395	Zs03g0283200.01	1.7873	Zs07g0540700.01	140.337
Oj01g0972000.01	5.84184	Oj05g0110000.01	25.6533	Oj02g0132500.01	183.285	Oj06g0707200.01	110.828	Oj11g0118300.01	40.3237	Oj12g0117400.01	18.1785	Oj04g0624000.01	34.6575	Oj08g0191600.01	102.365	Mh01g0727100.01	36.3081	Mh05g0399000.01	24.8067	Mh03g0051200.01	0.575786	Mh10g0330900.01	0.156877	Mh03g0511700.01	37.3851	Mh12g0425900.01	26.1238	Mh02g0251200.01	86.7962	Mh06g0513400.01	131.59	Zs03g0021300.01	4.09982	Zs10g0407700.01	11.7175	Zs08g0581100.01	0.575792	Zs09g0345100.01	98.8669	Zs08g0499500.01	12.4333	Zs09g0273200.01	27.0915	Zs01g0537000.01	46.2987	Zs05g0580400.01	138.511
Oj01g0959000.01	19.6129	Oj05g0105900.01	25.5902	Oj02g0133800.01	32.9458	Oj06g0707200.01	110.828	Oj01g0855200.01	10.6998	Oj05g0447700.01	17.9334	Oj02g0750100.00	169.422	Oj06g0646500.01	100.84	Mh03g0217400.01	22.9567	Mh07g0542100.01	24.5156	Mh08g0182100.01	0.838584	Mh09g0334600.01	0.164617	Mh03g0085100.01	5.04873	Mh07g0484500.01	25.8034	Mh03g0431200.01	282.853	Mh07g0477300.01	131.374	Zs03g0274800.01	13.6213	Zs07g0552200.01	11.3152	Zs08g0581200.01	0.409827	Zs09g0345100.01	98.8669	Zs03g0055000.01	5.29486	Zs10g0344900.01	27.0257	Zs03g0799300.01	47.7717	Zs07g0300600.01	137.924
Oj01g0866800.01	43.7478	Oj05g0437900.01	25.4642	Oj01g0631100.01	65.4609	Oj05g0582100.01	110.678	Oj02g0215200.01	0.609766	Oj06g0583400.01	17.7228	Oj08g0326400.01	77.2394	Oj09g0507800.01	100.442	Mh11g0168900.01	2.47863	Mh12g0115000.01	24.3933	Mh02g0541700.01	0.294317	Mh04g0583600.01	0.165409	Mh03g0700000.01	30.1495	Mh07g0082400.01	25.791	Mh03g0092200.01	0.400344	Mh07g0364400.01	129.767	Zs01g0656100.01	5.92396	Zs05g0511600.01	11.2352	Zs02g0113600.01	1.32123	Zs06g0529500.01	98.6366	Zs03g0739700.01	5.14916	Zs07g0095400.01	26.0045	Zs03g0741100.01	156.212	Zs07g0097500.01	130.019
Oj02g0205500.01	2.48623	Oj06g0598800.01	25.3636	Oj03g0803000.01	106.887	Oj07g0194000.01	109.485	Oj01g0971400.01	11.9832	Oj05g0108600.01	17.6937	Oj08g0525600.01	53.3504	Oj09g0502000.01	99.8954	Mh04g0647700.01	28.2773	Mh08g0091200.01	24.2905	Mh01g0279800.01	92.7047	Mh05g0048400.01	0.167417	Mh08g0512600.01	51.5831	Mh09g0403200.01	25.7503	Mh01g0448000.01	28.093	Mh05g0507700.01	128.154	Zs11g0034400.01	9.45575	Zs12g0032800.01	11.222	Zs03g0749300.01	123.668	Zs07g0469700.01	98.1525	Zs01g0602200.01	152.486	Zs05g0550700.01	25.4455	Zs02g0542000.01	98.4893	Zs06g0287200.01	128.958
Oj08g0530000.01	14.3975	Oj09g0505800.01	25.1859	Oj02g0750100.00	113.992	Oj06g0646500.01	109.279	Oj01g0337600.01	8.4154	Oj05g0156800.01	17.3328	Oj01g0205500.01	121.02	Oj05g0207300.01	98.8119	Mh08g0487800.01	18.5728	Mh09g0390600.01	23.8718	Mh08g0489800.01	0.372115	Mh09g0352200.01	0.167915	Mh02g0381600.01	14.5951	Mh04g0401600.01	25.6905	Mh01g0565500.01	19.4931	Mh05g0507700.01	128.154	Zs11g0011800.01	14.8653	Zs12g0011800.01	11.107	Zs02g0097900.01	206.856	Zs06g0568400.01	95.5875	Zs01g0604100.01	23.5204	Zs05g0550200.01	25.3453	Zs02g0545200.01	1187.85	Zs04g0661600.01	125.652
Oj03g0332900.01	5.43183	Oj07g0681100.01	24.8903	Oj01g0135700.01	35.7634	Oj05g0223000.01	108.203	Oj01g0801500.01	0.829765	Oj05g0495900.01	16.8359	Oj08g0357300.01	6.0009	Oj09g0306400.01	98.3216	Mh02g0107500.01	2.95789	Mh06g0569700.01	23.8199	Mh01g0793600.01	0.012648	Mh05g0357100.01	0.168649	Mh11g0048000.01	24.3602	Mh12g0050500.01	24.8556	Mh02g0343400.01	0.019192	Mh04g0363100.01	127.539	Zs03g0083000.01	15.8877	Zs07g0528100.01	10.9338	Zs02g0694600.01	0.040263	Zs06g0568400.01	95.5875	Zs08g0199600.01	31.3834	Zs09g0288100.01	24.7355	Zs01g0549800.01	238.424	Zs05g0570900.01	123.018
Oj11g0104300.01	20.8266	Oj12g0104300.01	24.3506	Oj02g0525600.01	96.7087	Oj04g0403900.00	107.861	Oj08g0512700.01	2.49957	Oj09g0492700.01	16.721	Oj11g0696200.01	38.569	Oj12g0566300.01	94.884	Mh03g0516200.01	0.692035	Mh12g0431900.01	23.6446	Mh08g0337300.01	10.5373	Mh09g0189100.01	0.173366	Mh01g0685600.01	41.0894	Mh05g0428500.01	24.8224	Mh03g0066100.01	95.4491	Mh10g0290100.01	125.627	Zs01g0719600.01	11.2255	Zs05g0444200.01	10.8661	Zs02g0705300.01	4.76638	Zs06g0255600.01	93.9159	Zs11g0033200.01	30.8969	Zs12g0031400.01	24.2345	Zs01g0549900.01	33.1619	Zs05g0570900.01	123.018
Oj11g0104800.01	23.9315	Oj12g0104700.01	24.3206	Oj02g0742200.01	37.3355	Oj06g0234200.01	107.147	Oj02g0731900.01	8.15967	Oj06g0262800.01	15.845	Oj02g0525600.01	111.3	Oj04g0403900.00	94.4359	Mh02g0607600.01	27.536	Mh06g0171200.01	23.6151	Mh08g0334300.01	21.2141	Mh09g0189100.01	0.173366	Mh11g0019300.01	24.5642	Mh12g0017800.01	24.0754	Mh01g0609900.01	1.64129	Mh05g0482300.01	125.304	Zs03g0069300.01	109.895	Zs10g0315800.01	10.8618	Zs03g0279200.01	9.37854	Zs07g0546600.01	92.0003	Zs02g0637000.01	88.2405	Zs06g0144400.01	24.1771	Zs03g0116600.01	57.5017	Zs07g0119800.01	121.955
Oj01g0675700.01	34.0504	Oj05g0559400.01	24.2409	Oj08g0481400.01	36.8068	Oj09g0470500.01	106.733	Oj02g0180000.01	65.4228	Oj06g0651600.01	15.6568	Oj08g0436800.01	178.308	Oj09g0413500.01	93.7938	Mh08g0527200.01	34.5107	Mh09g0412700.01	23.4018	Mh01g0681300.01	26.943	Mh05g0433600.01	0.176445	Mh03g0137700.01	140.725	Mh10g0030800.01	23.9679	Mh08g0526700.01	1.64006	Mh09g0412500.01	123.142	Zs03g0191100.01	10.0414	Zs07g0585900.01	10.8431	Zs01g0127100.01	41.5141	Zs05g0541900.01	91.4019	Zs03g0027900.01	40.5367	Zs10g0432700.01	23.4766	Zs03g0744900.01	122.233	Zs07g0114400.01	121.59
Oj03g0680800.01	19.1497	Oj12g0636200.01	24.2377	Oj08g0321000.01	251.474	Oj09g0248100.01	105.559	Oj02g0655500.01	0.63211	Oj04g0548000.01	15.5942	Oj02g0229000.01	21.1316	Oj06g0555400.01	93.6415	Mh02g0466400.01	7.66285	Mh04g0492600.01	23.2921	Mh03g0260800.01	0.066818	Mh07g0517200.01	0.179833	Mh11g0015800.01	40.0067	Mh12g0013700.01	23.3773	Mh01g0566400.01	22.9665	Mh05g0507200.01	122.884	Zs02g0065000.01	12.6952	Zs06g0055000.01	10.7235	Zs02g0522500.01	33.9592	Zs04g0643400.01	90.9376	Zs02g0659200.01	9.57627	Zs06g0122800.01	23.2178	Zs01g0717900.01	130.428	Zs05g0445800.01	121.442
Oj01g0742500.01	48.6991	Oj05g0522500.01	23.9021	Oj03g0795900.01	25.1655	Oj10g0419300.00	104.853	Oj03g0151100.01	1.54096	Oj10g0444400.01	15.3888	Oj03g0109500.00	13.058	Oj10g0411800.01	92.6142	Mh02g0308300.01	26.6192	Mh04g0300200.01	23.1543	Mh03g0025300.01	6.21007	Mh10g0401200.01	0.180221	Mh03g0225700.01	56.0626	Mh07g0537800.01	22.8263	Mh02g0388500.01	147.588	Mh04g0407400.01	122.156	Zs03g0564600.01	11.0886	Zs12g0469400.01	10.5768	Zs03g0079800.01	55.7525	Zs07g0123000.01	89.5754	Zs03g0059000.01	10.1818	Zs10g0339100.01	23.0013	Zs01g0674200.01	180.778	Zs05g0506700.01	120.034
Oj02g0656600.00	26.8648	Oj04g0549700.01	23.5217	Oj02g0804100.01	51.7534	Oj06g0172600.00	103.357	Oj01g0233900.01	1.28591	Oj05g0557600.01	14.0767	Oj11g0267400.01	0.121733	Oj12g0230100.01	91.4185	Mh03g0712800.01	28.4411	Mh07g0094200.01	22.7087	Mh03g0089700.01	0.752916	Mh10g0235500.01	0.181001	Mh08g0479300.01	28.9027	Mh09g0383800.01	22.6743	Mh03g0720800.01	72.1899	Mh07g0114300.01	121.358	Zs02g0520400.01	8.66276	Zs04g0640500.01	10.5228	Zs01g0586700.01	16.6821	Zs05g0553600.01	89.2925	Zs08g0501500.01	7.80466	Zs09g0276900.01	22.7577	Zs01g0451000.01	25.4328	Zs05g0558600.01	118.101
Oj02g0657000.01	35.8076	Oj04g0549700.01	23.5217	Oj01g0794500.00	40.155	Oj05g0498400.01	102.799	Oj04g0625800.01	22.0981	Oj08g0190200.00	14.0551	Oj03g0792900.01	27.8171	Oj07g0168800.01	89.5031	Mh03g0510700.01	1.63247	Mh12g0423900.01	22.5627	Mh03g0713000.01	9.1369	Mh07g0094500.01	0.181144	Mh01g0792900.01	21.615	Mh05g0357000.01	22.5938	Mh08g0558600.01	23.5643	Mh09g0473800.01	120.119	Zs11g0022400.01	7.66462	Zs12g0022100.01	10.4979	Zs03g0045800.01	83.3487	Zs10g0362500.01	88.9832	Zs03g0271300.01	23.8721	Zs07g0559000.01	22.7083	Zs01g0573900.01	6.89339	Zs05g0558600.01	118.101
Oj01g0186000.01	0.417315	Oj05g0183100.01	23.3413	Oj03g0599800.01	265.013	Oj07g0604800.01	101.917	Oj01g0857700.01	27.8805	Oj05g0446300.01	14.0295	Oj03g0102700.01	2.02632	Oj10g0555900.01	89.0462	Mh03g0132600.01	12.0329	Mh10g0021000.01	22.2205	Mh03g0188100.01	30.88	Mh07g0548900.01	0.184452	Mh03g0192600.01	34.1627	Mh07g0546700.01	22.4009	Mh01g0302700.01	1.86083	Mh05g0053600.01	118.647	Zs11g0018600.01	11.1549	Zs12g0017700.01	10.463	Zs02g0488400.01	16.1746	Zs04g0606400.01	88.013	Zs02g0396800.01	58.4421	Zs04g0808900.01	22.7051	Zs03g0514400.01	410.968	Zs07g0508100.01	116.471
Oj01g0168200.01	4.07049	Oj05g0169000.01	23.2601	Oj11g0634500.00	43.8112	Oj12g0508300.01	100.569	Oj03g0102200.01	8.08311	Oj12g0560400.01	13.5167	Oj03g0102600.01	7.96307	Oj10g0555900.01	89.0462	Mh03g0019700.01	38.3207	Mh10g0385600.01	21.8756	Mh02g0387800.01	0.42079	Mh04g0407200.01	0.184617	Mh02g0515200.01	0.984986	Mh04g0558900.01	22.3679	Mh01g0263400.01	42.8984	Mh05g0059700.01	117.521	Zs03g0241500.01	4.56823	Zs07g0567000.01	10.235	Zs01g0185500.01	82.9308	Zs05g0509300.01	87.8362	Zs03g0061700.01	10.1053	Zs10g0328100.01	22.0916	Zs11g0557300.01	8.55706	Zs12g0374500.01	115.908
Oj11g0705200.01	1.21262	Oj12g0573200.01	22.7979	Oj01g0815800.01	144.287	Oj05g0486700.01	100.505	Oj03g0333300.01	30.3901	Oj07g0681000.01	13.4692	Oj02g0664000.01	28.5288	Oj04g0556300.01	85.0328	Mh01g0677300.01	10.3303	Mh05g0438000.01	21.859	Mh01g0651000.01	2.96898	Mh05g0463800.01	0.187054	Mh01g0653500.01	104.934	Mh05g0380900.01	22.2961	Mh01g0662800.01	19.7824	Mh05g0020400.01	117.516	Zs01g0068400.01	2.16248	Zs05g0076800.01	10.1464	Zs01g0671500.01	9.87831	Zs05g0509300.01	87.8362	Zs01g0606900.01	7.82822	Zs05g0548600.01	22.0829	Zs01g0464300.01	34.7531	Zs05g0604600.01	115.118
Oj08g0535400.01	35.0677	Oj09g0508300.01	22.752	Oj08g0451200.01	41.0704	Oj09g0433800.01	100.188	Oj01g0866800.01	9.9798	Oj05g0437900.01	13.2819	Oj02g0734600.01	43.3853	Oj06g0254300.01	84.9331	Mh02g0599300.01	0.0761	Mh06g0199200.01	21.7075	Mh01g0573400.01	1.16393	Mh05g0504900.01	0.187794	Mh03g0060200.01	10.8644	Mh10g0313200.01	22.2131	Mh01g0663500.01	182.668	Mh05g0458500.01	117.336	Zs11g0051600.01	15.0098	Zs12g0143900.01	10.0508	Zs08g0556500.01	13.3714	Zs09g0332300.01	86.9832	Zs03g0107400.01	28.304	Zs12g0452400.01	22.008	Zs01g0689700.01	31.495	Zs05g0029100.01	113.51
Oj03g0246100.01	5.44236	Oj10g0160100.01	22.4095	Oj08g0357300.01	10.3409	Oj09g0306400.01	99.8975	Oj02g0205500.01	1.64794	Oj06g0598800.01	13.2503	Oj02g0567900.01	29.8381	Oj04g0449900.01	83.1399	Mh11g0119000.01	41.9085	Mh12g0105200.01	21.5761	Mh02g0555900.01	3.86593	Mh04g0606700.01	0.193657	Mh01g0090800.01	12.0467	Mh05g0084100.01	21.7738	Mh02g0340000.01	448.361	Mh04g0359100.01	115.876	Zs03g0079400.01	0.176848	Zs07g0524900.01	9.98791	Zs01g0785700.01	45.8011	Zs05g0387300.01	86.2074	Zs01g0093000.01	6.63821	Zs05g0119200.01	21.9159	Zs01g0130700.01	69.7239	Zs05g0152600.01	111.922
Oj01g0233900.01	8.8155	Oj05g0557600.01	22.3004	Oj08g0326400.01	120.006	Oj09g0507800.01	99.835	Oj03g0183600.00	0.73289	Oj07g0617800.01	13.1017	Oj02g0802200.01	5.97739	Oj06g0179000.01	83.1174	Mh01g0521300.01	14.5936	Mh05g0532100.01	21.493	Mh01g0676000.01	3.94649	Mh05g0324400.01	0.194131	Mh11g0119000.01	75.3977	Mh12g0105200.01	21.5684	Mh03g0218700.01	84.7446	Mh07g0540100.01	112.532	Zs02g0396000.01	242.161	Zs04g0499400.01	9.92923	Zs02g0309100.01	49.0232	Zs04g0312200.01	85.2857	Zs02g0466000.01	21.1211	Zs04g0589200.01	21.6166	Zs01g0606300.01	19.8427	Zs05g0152600.01	111.922
Oj01g0692700.01	28.4247	Oj05g0550000.00	22.1552	Oj01g0239100.01	14.3175	Oj05g0562300.01	99.7367	Oj03g0792800.01	2.99005	Oj07g0168600.01	13.0996	Oj02g0504800.01	0.269413	Oj04g0379900.01	82.8691	Mh01g0707000.01	159.907	Mh05g0410000.01	21.288	Mh11g0027300.01	17.7291	Mh12g0022800.01	0.196662	Mh03g0433200.01	14.4599	Mh10g0254500.01	21.1752	Mh02g0510000.01	18.7785	Mh04g0554800.01	111.871	Zs03g0735800.01	17.2594	Zs07g0084500.01	9.89789	Zs03g0795000.01	0.492233	Zs07g0184900.01	83.5375	Zs11g0411900.01	27.1866	Zs12g0215800.01	21.4956	Zs08g0635700.01	193.183	Zs09g0397600.01	109.084
Oj03g0735900.00	0.198979	Oj10g0413400.00	22.0448	Oj02g0255700.01	115.336	Oj04g0645100.01	96.8616	Oj03g0332900.01	2.63077	Oj07g0681100.01	12.813	Oj02g0684500.00	52.3479	Oj04g0583600.01	82.0269	Mh03g0066800.01	6.35685	Mh10g0289100.01	21.2846	Mh08g0244800.01	19.8152	Mh09g0044800.01	0.198992	Mh01g0721700.01	23.2157	Mh05g0402400.01	21.1402	Mh03g0722500.01	50.4039	Mh07g0117200.01	111.074	Zs02g0539600.01	0.575843	Zs04g0655700.01	9.84416	Zs11g0126500.01	3.25239	Zs12g0025900.01	83.3033	Zs02g0638200.01	15.0446	Zs06g0143600.01	21.1611	Zs08g0640000.01	63.0387	Zs09g0418800.01	107.615
Oj03g0850100.01	1.06147	Oj07g0207700.01	21.4566	Oj02g0200900.01	263.519	Oj06g0605900.01	95.9449	Oj01g0641000.01	6.27668	Oj05g0577700.01	12.6824	Oj03g0326500.01	31.8352	Oj07g0684100.01	82.0161	Mh03g0221300.01	3.4652	Mh07g0539100.01	20.5701	Mh08g0480600.01	0.060999	Mh09g0384300.01	0.199327	Mh08g0531700.01	21.0545	Mh09g0416100.01	21.1018	Mh03g0016100.01	8.44326	Mh10g0355800.01	111.013	Zs04g0740700.01	11.3734	Zs08g0165200.01	9.80304	Zs03g0741400.01	187.454	Zs07g0097900.01	82.3791	Zs01g0190900.01	0.487152	Zs05g0510900.01	20.5035	Zs01g0185500.01	308.396	Zs05g0509300.01	107.191
Oj01g0960600.01	1.17403	Oj05g0173500.01	21.4308	Oj02g0741100.01	17.3056	Oj06g0237800.01	95.6819	Oj03g0825400.01	36.0029	Oj07g0243100.01	12.6368	Oj01g0635200.01	27.0332	Oj05g0579600.01	81.9215	Mh01g0124900.01	61.1326	Mh05g0118900.01	20.4209	Mh01g0792000.01	10.8902	Mh05g0354700.01	0.200543	Mh08g0487800.01	24.1514	Mh09g0390600.01	20.8564	Mh08g0522000.01	339.076	Mh09g0409200.01	108.287	Zs02g0096600.01	4.88628	Zs06g0570200.01	9.77879	Zs02g0384800.01	1.57382	Zs04g0490800.01	81.0162	Zs03g0105600.01	30.2354	Zs12g0453700.01	20.0178	Zs01g0671500.01	24.2869	Zs05g0509300.01	107.191
Oj03g0207200.01	5.16672	Oj10g0343100.01	21.3058	Oj01g0886900.00	43.1168	Oj05g0419200.01	95.6457	Oj01g0938200.01	8.85443	Oj05g0373400.01	12.6119	Oj11g0194800.01	7.82926	Oj12g0180400.01	81.2888	Mh11g0223300.01	45.3736	Mh12g0130200.01	20.384	Mh02g0546200.01	0.294618	Mh04g0595500.01	0.200555	Mh03g0141800.01	11.3977	Mh10g0061400.01	20.5148	Mh08g0521900.01	27.534	Mh09g0409200.01	108.287	Zs02g0058500.01	15.2949	Zs06g0628100.01	9.44801	Zs03g0136900.01	32.1227	Zs10g0036700.01	79.3229	Zs11g0014600.01	14.2141	Zs12g0013200.01	19.5527	Zs03g0810900.01	32.2844	Zs07g0202000.01	106.832
Oj02g0655500.01	1.99636	Oj04g0548000.01	21.0757	Oj02g0205400.01	6.19719	Oj06g0598900.01	95.4881	Oj02g0789400.01	23.7946	Oj06g0187900.01	12.3721	Oj11g0248200.01	18.8601	Oj12g0225100.01	80.9882	Mh03g0259600.01	37.0785	Mh07g0519500.01	20.3036	Mh01g0540600.01	20.2777	Mh05g0518600.01	0.209744	Mh08g0550500.01	7.85481	Mh09g0439900.01	20.0101	Mh02g0143700.01	152.369	Mh06g0493100.01	106.535	Zs01g0814000.01	1.94317	Zs05g0018300.01	9.43541	Zs02g0541100.01	29.8377	Zs04g0657600.01	79.0188	Zs11g0010600.01	17.0017	Zs12g0010600.01	19.3827	Zs01g0547200.01	0.387707	Zs05g0573300.01	106.61
Oj03g0121200.01	71.9851	Oj10g0536700.01	21.0748	Oj08g0546700.01	39.9667	Oj09g0525900.01	95.3791	Oj03g0793600.00	2.07968	Oj07g0175900.01	12.272	Oj02g0699600.01	68.7807	Oj04g0598200.00	80.9344	Mh01g0792900.01	16.3416	Mh05g0357000.01	20.2357	Mh03g0142400.01	0.39356	Mh10g0064400.01	0.216153	Mh03g0093500.01	14.4463	Mh10g0229800.01	19.5518	Mh02g0711800.01	76.3845	Mh06g0709000.01	104.143	Zs01g0567300.01	0.34492	Zs05g0563100.01	9.30098	Zs01g0451000.01	2.48949	Zs05g0558600.01	76.3527	Zs02g0539600.01	5.07078	Zs04g0655700.01	19.0092	Zs03g0737300.01	1.75238	Zs07g0090000.01	106.582
Oj02g0194800.01	21.2725	Oj06g0614300.01	20.835	Oj03g0143400.01	10.9845	Oj10g0462900.01	94.7224	Oj08g0327400.01	14.7121	Oj09g0277800.01	11.9836	Oj08g0524400.00	49.7278	Oj09g0501200.01	80.8639	Mh03g0085100.01	0.253745	Mh10g0253500.01	20.2213	Mh02g0644200.01	0.990296	Mh06g0128000.01	0.216519	Mh03g0713200.01	4.81712	Mh07g0094600.01	19.5387	Mh03g0702300.01	139.587	Mh07g0086900.01	103.554	Zs02g0044500.01	16.7767	Zs06g0639900.01	9.22124	Zs02g0709600.01	16.1487	Zs06g0663300.01	73.7323	Zs03g0274800.01	16.2013	Zs07g0552200.01	18.9936	Zs01g0157200.01	109.844	Zs05g0062000.01	106.581
Oj03g0183600.00	1.05577	Oj07g0617800.01	20.7336	Oj03g0227000.01	65.5291	Oj07g0201100.01	93.7536	Oj03g0193075.01	8.88843	Oj07g0584000.01	11.8438	Oj02g0804100.01	53.9916	Oj06g0172600.00	80.1849	Mh01g0540900.01	23.4156	Mh05g0518500.01	20.1433	Mh02g0709700.01	2.74084	Mh04g0538600.01	0.217249	Mh03g0713900.01	1.68789	Mh07g0094600.01	19.5387	Mh02g0011800.01	42.2141	Mh06g0020900.01	102.496	Zs02g0014200.01	8.85315	Zs06g0014300.01	9.07899	Zs02g0149200.01	54.8755	Zs06g0472300.01	69.0255	Zs11g0051600.01	4.2707	Zs12g0143900.01	18.7854	Zs01g0062300.01	11.9821	Zs05g0062000.01	106.581
Oj01g0192000.01	117.23	Oj05g0525900.01	20.7122	Oj02g0670400.01	33.7435	Oj04g0564600.01	93.6939	Oj02g0187600.01	12.4598	Oj06g0638100.01	11.8114	Oj01g0668100.01	161.979	Oj05g0563600.01	80.0713	Mh03g0735700.01	38.0554	Mh10g0445700.01	19.9019	Mh02g0162600.01	0.165764	Mh06g0479100.01	0.218239	Mh02g0375600.01	15.0907	Mh04g0668900.01	19.3153	Mh02g0506000.01	1.85198	Mh04g0545000.01	101.979	Zs01g0604100.01	2.92263	Zs05g0550200.01	9.05122	Zs02g0043900.01	24.4985	Zs06g0640200.01	68.5071	Zs02g0321500.01	18.5442	Zs04g0388200.01	18.556	Zs01g0257400.01	6.70359	Zs05g0062000.01	106.581
Oj01g0358400.01	32.3739	Oj05g0368300.01	20.6944	Oj03g0366000.01	25.0755	Oj07g0641700.01	93.3746	Oj01g0179600.01	6.21011	Oj05g0179950.00	11.6607	Oj01g0848900.01	13.2491	Oj05g0454500.01	79.8554	Mh02g0181200.01	18.9919	Mh04g0707700.01	19.8809	Mh03g0083800.01	38.295	Mh10g0254000.01	0.224932	Mh03g0213600.01	4.42309	Mh07g0543500.01	18.6812	Mh01g0685300.01	3.34354	Mh05g0428600.01	101.63	Zs08g0475200.01	15.0408	Zs09g0232800.01	9.034	Zs01g0562800.01	2.41126	Zs05g0565400.01	68.2783	Zs08g0440400.01	45.1528	Zs09g0180200.01	18.2172	Zs01g0125800.01	2.99414	Zs05g0599400.01	105.302
Oj08g0519400.01	28.4995	Oj09g0497700.01	20.5335	Oj02g0640000.01	6.94069	Oj04g0531100.01	92.7191	Oj03g0207200.01	1.60291	Oj10g0343100.01	11.6548	Oj01g0964133.01	41.366	Oj05g0106600.01	77.3177	Mh02g0141000.01	3.59667	Mh06g0495200.01	19.8563	Mh01g0790300.01	90.8499	Mh05g0352300.01	0.225952	Mh03g0066800.01	50.3426	Mh10g0289100.01	18.6223	Mh02g0376100.01	331.17	Mh04g0038700.01	100.288	Zs03g0739700.01	3.72443	Zs07g0095400.01	8.93552	Zs01g0254200.01	29.7448	Zs05g0062500.01	67.2519	Zs03g0537700.01	11.1075	Zs12g0456500.01	18.1691	Zs02g0392000.01	175.176	Zs04g0496800.01	103.95
Oj01g0855200.01	11.2567	Oj05g0447700.01	20.3845	Oj03g0753100.01	12.8987	Oj07g0108900.01	91.8615	Oj11g0705200.01	3.8964	Oj12g0573200.01	11.6369	Oj01g0701900.01	4.17488	Oj05g0545000.01	76.2932	Mh11g0038400.01	15.5076	Mh12g0041000.01	19.7875	Mh03g0051200.01	0.575786	Mh10g0331000.01	0.226172	Mh01g0669300.01	25.3174	Mh05g0452100.01	18.5268	Mh02g0440000.01	44.4059	Mh04g0470300.01	99.8535	Zs02g0090400.01	0.611091	Zs04g0734300.01	8.83077	Zs01g0616600.01	99.2435	Zs05g0581800.01	66.8739	Zs03g0101500.01	2.14348	Zs10g0244300.01	18.1289	Zs01g0443400.01	5.66946	Zs05g0608500.01	103.661
Oj01g0766600.01	12.9136	Oj05g0510700.01	20.2649	Oj11g0460900.00	0.9234	Oj12g0575000.01	91.7249	Oj03g0639600.01	13.5824	Oj12g0611000.01	11.5693	Oj02g0508100.01	12.1529	Oj04g0387600.01	76.1566	Mh03g0060200.01	12.2548	Mh10g0313200.01	19.7222	Mh01g0514500.01	85.2526	Mh05g0453400.01	0.228216	Mh11g0038400.01	18.5211	Mh12g0041000.01	18.4961	Mh03g0675700.01	65.7276	Mh07g0022200.01	98.0891	Zs01g0132400.01	0.584882	Zs05g0158000.01	8.75317	Zs01g0535800.01	47.8585	Zs05g0581800.01	66.8739	Zs04g0736300.01	50.0389	Zs08g0187000.01	18.0656	Zs02g0154800.01	79.6296	Zs06g0459800.01	103.241
Oj03g0193075.01	15.9856	Oj07g0584000.01	19.5766	Oj08g0489800.01	0.852784	Oj09g0474800.01	91.6594	Oj08g0556200.01	14.6809	Oj09g0560500.01	11.5674	Oj01g0603000.01	9.85399	Oj05g0533100.01	73.9428	Mh08g0492500.01	11.2932	Mh09g0393100.01	19.4579	Mh03g0184900.01	22.5301	Mh07g0549200.01	0.228404	Mh01g0581300.01	35.4413	Mh05g0501000.01	17.9118	Mh03g0107900.01	24.5678	Mh07g0022200.01	98.0891	Zs01g0133000.01	1.02066	Zs05g0158000.01	8.75317	Zs01g0673200.01	19.1161	Zs05g0019900.01	65.5941	Zs04g0740700.01	16.8934	Zs08g0165200.01	17.9354	Zs03g0796400.01	41.2121	Zs07g0184200.01	102.549
Oj01g0801500.01	14.1121	Oj05g0495900.01	19.3106	Oj03g0251500.01	18.0448	Oj10g0184300.01	91.4584	Oj03g0850100.01	1.1596	Oj07g0207700.01	11.3721	Oj01g0339900.01	20.9366	Oj05g0156300.01	73.8271	Mh01g0144200.01	2.4586	Mh05g0149100.01	19.4477	Mh01g0816700.01	0.51612	Mh05g0025700.01	0.233292	Mh02g0614000.01	0.407451	Mh06g0153900.01	17.8674	Mh03g0762300.01	61.6258	Mh10g0444300.01	96.9709	Zs03g0055000.01	5.48276	Zs10g0344900.01	8.49342	Zs02g0146400.01	15.028	Zs06g0474700.01	65.2692	Zs03g0746200.01	4.39473	Zs07g0118900.01	17.5245	Zs02g0379500.01	324.233	Zs04g0039400.01	101.352
Oj03g0206600.01	11.3075	Oj10g0343200.01	19.11	Oj03g0710100.01	4.60738	Oj10g0184300.01	91.4584	Oj11g0107000.01	9.30293	Oj12g0106300.01	11.0855	Oj02g0485000.01	0.86647	Oj06g0727200.01	73.0178	Mh01g0721700.01	29.9456	Mh05g0402400.01	19.4083	Mh03g0084600.01	72.6776	Mh10g0253900.01	0.236335	Mh11g0055700.01	2.57875	Mh12g0150800.01	17.6206	Mh01g0423800.01	22.5676	Mh05g0510300.01	96.2348	Zs11g0010600.01	5.11643	Zs12g0010600.01	8.24515	Zs11g0044100.01	27.4951	Zs12g0043500.01	65.0294	Zs01g0563700.01	3.02383	Zs05g0564800.01	17.4021	Zs08g0643600.01	14.083	Zs09g0431400.01	101.165
Oj03g0804400.01	13.4454	Oj07g0200000.01	19.0935	Oj03g0191400.00	2.83547	Oj07g0496000.01	91.2417	Oj01g0848200.01	3.18572	Oj05g0455500.01	11.0432	Oj02g0115700.01	1011.11	Oj06g0727200.01	73.0178	Mh11g0019300.01	19.3068	Mh12g0017800.01	18.6089	Mh03g0211100.01	1.31925	Mh07g0544000.01	0.237294	Mh01g0608800.01	5.51828	Mh05g0482800.01	17.1259	Mh01g0506900.01	95.882	Mh05g0541700.01	94.127	Zs02g0172300.01	22.5982	Zs06g0438100.01	8.07512	Zs02g0024900.01	7.68114	Zs04g0701300.01	63.8011	Zs02g0568900.01	1.56068	Zs04g0699300.01	17.253	Zs03g0741400.01	191.562	Zs07g0097900.01	100.977
Oj11g0147000.01	5.94421	Oj12g0143900.01	18.4351	Oj11g0115350.01	315.532	Oj12g0115000.00	91.0824	Oj08g0519400.01	12.4281	Oj09g0497700.01	11.0173	Oj02g0664000.01	28.5288	Oj06g0185900.01	71.0374	Mh01g0722200.01	16.7071	Mh05g0402100.01	18.4855	Mh08g0466700.01	0.078522	Mh09g0366600.01	0.237864	Mh02g0080600.01	1.21808	Mh04g0614900.01	17.125	Mh02g0127300.01	18.1069	Mh06g0510000.01	93.9791	Zs03g0734300.01	0.704482	Zs07g0081800.01	8.04661	Zs08g0486200.01	9.40633	Zs09g0266000.01	63.7457	Zs11g0637800.01	1.11657	Zs12g0450800.01	17.0959	Zs03g0580800.01	7.38066	Zs12g0503100.01	99.6482
Oj03g0151100.01	11.3413	Oj10g0444400.01	18.4339	Oj11g0115100.01	259.243	Oj12g0115000.00	91.0824	Oj03g0114800.01	33.4518	Oj10g0519600.01	10.9452	Oj01g0685900.01	5.30003	Oj05g0553000.01	70.4959	Mh11g0013800.01	27.8494	Mh12g0011700.01	18.4371	Mh08g0465700.01	3.64361	Mh09g0366600.01	0.237864	Mh03g0720100.01	14.4628	Mh07g0111600.01	17.0871	Mh11g0011900.01	31.2691	Mh12g0010300.01	93.763	Zs03g0052200.01	3.70107	Zs10g0347100.01	7.71864	Zs03g0145300.01	11.0856	Zs10g0100600.01	63.7089	Zs03g0191100.01	24.9836	Zs07g0585900.01	16.9958	Zs03g0481300.01	327.519	Zs07g0511000.01	99.148
Oj11g0128800.01	17.7226	Oj12g0125400.01	18.1307	Oj11g0116000.01	150.725	Oj12g0115000.00	91.0824	Oj03g0626600.01	4.35076	Oj12g0596800.01	10.9442	Oj01g0685800.01	59.6643	Oj05g0553000.01	70.4959	Mh01g0653500.01	118.911	Mh05g0380900.01	18.4273	Mh02g0408400.01	1.05263	Mh04g0434500.01	0.238023	Mh02g0308300.01	25.9858	Mh04g0300200.01	16.8696	Mh02g0410500.01	65.5745	Mh04g0438200.01	93.5505	Zs02g0600500.01	3.69708	Zs04g0775600.01	7.68799	Zs08g0633600.01	28.13	Zs09g0387500.01	63.569	Zs02g0014200.01	16.7851	Zs06g0014300.01	16.8266	Zs02g0256000.01	56.8927	Zs06g0477500.01	98.0575
Oj02g0532900.01	12.2209	Oj04g0412300.01	17.9285	Oj03g0233000.01	4.04113	Oj10g0501500.01	89.9552	Oj08g0508500.00	6.38129	Oj09g0489200.00	10.8295	Oj02g0503400.01	100.659	Oj04g0376000.01	70.2109	Mh02g0515200.01	3.65723	Mh04g0558900.01	18.0361	Mh02g0507000.01	0.308061	Mh04g0546600.01	0.243905	Mh01g0078300.01	17.4835	Mh05g0066300.01	16.8612	Mh11g0052400.01	199.624	Mh12g0056600.01	92.611	Zs11g0052900.01	5.31292	Zs12g0056900.01	7.61007	Zs08g0522000.01	9.27208	Zs09g0303100.01	62.9463	Zs03g0228100.01	7.47629	Zs07g0577500.01	16.6296	Zs01g0069100.01	105.422	Zs05g0078900.01	97.9138
Oj02g0195500.01	37.7071	Oj06g0613000.01	17.9251	Oj01g0800266.00	0.53116	Oj05g0496200.01	89.5877	Oj08g0535400.01	24.7188	Oj09g0508300.01	10.8153	Oj01g0565800.00	0.172963	Oj05g0346400.01	69.9536	Mh03g0514500.01	0.196749	Mh12g0426700.01	17.8734	Mh08g0441800.01	0.042714	Mh09g0336300.01	0.245207	Mh02g0181200.01	4.43256	Mh04g0707700.01	16.7836	Mh02g0120700.01	4.55645	Mh04g0224400.01	92.3508	Zs11g0637800.01	1.00932	Zs12g0450800.01	7.57806	Zs01g0656300.01	264.958	Zs05g0511500.01	62.5308	Zs01g0797800.01	50.522	Zs05g0398400.01	16.3728	Zs08g0619700.01	12.7703	Zs09g0362900.01	96.9169
Oj01g0748500.01	0.377533	Oj05g0518300.01	17.8716	Oj02g0743600.00	0.289456	Oj06g0232000.01	88.9973	Oj01g0766600.01	10.1367	Oj05g0510700.01	10.792	Oj01g0187000.01	0.551029	Oj05g0346400.01	69.9536	Mh03g0700000.01	26.0498	Mh07g0082400.01	17.7359	Mh03g0038900.01	0.153716	Mh10g0397000.01	0.24587	Mh02g0069200.01	13.7488	Mh06g0662600.01	16.3731	Mh01g0811100.01	54.6615	Mh05g0014600.01	90.5824	Zs03g0581600.01	0.319174	Zs12g0503200.01	7.29866	Zs01g0497900.01	6.74615	Zs05g0598000.01	62.1741	Zs03g0564600.01	19.7586	Zs12g0469400.01	16.2137	Zs02g0096400.01	18.1652	Zs06g0567200.01	95.9937
Oj02g0180000.01	15.318	Oj06g0651600.01	17.8425	Oj02g0832500.01	68.5333	Oj06g0728800.01	88.8058	Oj11g0104300.01	9.93327	Oj12g0104300.01	10.6821	Oj01g0970400.01	26.872	Oj05g0107700.01	69.7143	Mh03g0719600.01	4.38268	Mh07g0107200.01	17.7119	Mh08g0469100.01	0.135203	Mh09g0369000.01	0.250861	Mh01g0735300.01	6.14792	Mh05g0385100.01	16.2999	Mh03g0015700.01	87.6207	Mh10g0355100.01	90.3198	Zs03g0750200.01	0.820581	Zs07g0126700.01	7.05928	Zs03g0278800.01	6.89511	Zs07g0547400.01	61.7208	Zs01g0194800.01	20.0486	Zs05g0048400.01	16.2134	Zs01g0550900.01	172.4	Zs05g0570300.01	95.0614
Oj01g0938200.01	8.88194	Oj05g0373400.01	17.4828	Oj01g0339900.01	28.8733	Oj05g0156300.01	88.7216	Oj03g0626800.01	19.394	Oj12g0597000.01	10.6266	Oj01g0323100.01	0.827023	Oj05g0135800.01	67.5166	Mh02g0443000.01	0.648906	Mh04g0465900.01	17.5041	Mh03g0396300.01	0.972215	Mh07g0258900.01	0.252614	Mh02g0096600.01	31.4496	Mh06g0584100.01	15.9868	Mh01g0163300.01	173.229	Mh05g0059000.01	89.9741	Zs01g0671800.01	0.715913	Zs05g0508800.01	6.98228	Zs03g0086600.01	3.3603	Zs07g0410000.01	60.9955	Zs03g0736900.01	5.70697	Zs07g0090400.01	16.1973	Zs02g0521700.01	0.825495	Zs04g0642100.01	93.6324
Oj01g0743500.01	0.654277	Oj05g0186300.01	16.7398	Oj08g0531700.01	76.7725	Oj09g0507200.01	88.6714	Oj01g0972000.01	1.2108	Oj05g0110000.01	10.5537	Oj03g0577200.01	60.1523	Oj10g0396300.01	67.4291	Mh03g0093500.01	18.8378	Mh10g0229800.01	17.4916	Mh08g0548300.01	0.072284	Mh09g0433800.01	0.256972	Mh02g0504200.01	24.3196	Mh04g0542700.01	15.9607	Mh01g0071500.01	14.4183	Mh05g0059000.01	89.9741	Zs08g0623600.01	13.4186	Zs09g0365200.01	6.82571	Zs02g0012100.01	6.07895	Zs04g0533400.01	60.0458	Zs03g0087700.01	19.7592	Zs10g0276000.01	16.1395	Zs01g0803900.01	39.1945	Zs05g0014100.01	93.5794
Oj03g0805100.01	34.6743	Oj07g0200700.01	16.7219	Oj01g0964133.01	57.7404	Oj05g0106600.01	87.7466	Oj01g0158200.01	6.00117	Oj05g0268500.01	10.3331	Oj02g0290500.01	2.39364	Oj06g0340600.01	66.8757	Mh03g0085100.01	0.253745	Mh07g0484500.01	17.1346	Mh02g0299800.01	0.349244	Mh04g0244000.01	0.261443	Mh11g0046500.01	24.4081	Mh12g0049300.01	15.9478	Mh01g0267600.01	13.3325	Mh05g0059000.01	89.9741	Zs11g0046800.01	0.219493	Zs12g0045700.01	6.74763	Zs03g0635300.01	5.62896	Zs07g0486100.01	59.4397	Zs03g0103200.01	16.2861	Zs07g0492600.01	16.1362	Zs11g0047700.01	78.8552	Zs12g0049000.01	92.585
Oj03g0626800.01	25.0583	Oj12g0597000.01	16.7156	Oj01g0603000.01	19.3467	Oj05g0533100.01	87.6543	Oj03g0792500.01	17.1879	Oj07g0167200.01	10.2946	Oj03g0654500.01	5.73542	Oj12g0623500.01	66.6322	Mh03g0010400.01	0.701046	Mh10g0422700.01	17.1022	Mh02g0055700.01	0.438703	Mh06g0682500.01	0.262687	Mh02g0648500.01	32.9016	Mh06g0124100.01	15.9195	Mh04g0626400.01	15.9326	Mh08g0124600.01	89.9169	Zs02g0026700.01	20.1615	Zs06g0118400.01	6.7254	Zs03g0212100.01	11.3456	Zs07g0584000.01	58.9907	Zs11g0012400.01	17.6983	Zs12g0012300.01	16.067	Zs11g0123800.01	18.8521	Zs12g0049000.01	92.585
Oj03g0189400.01	2.93523	Oj07g0621800.01	16.6259	Oj02g0525900.01	36.919	Oj04g0404800.01	87.0982	Oj03g0804400.01	6.6928	Oj07g0200000.01	10.2346	Oj03g0654400.01	8.65282	Oj12g0623500.01	66.6322	Mh03g0366300.01	7.85382	Mh07g0467000.01	16.9748	Mh02g0581800.01	2.21711	Mh06g0280400.01	0.262689	Mh01g0798200.01	10.391	Mh05g0360000.01	15.8889	Mh02g0560400.01	12.5089	Mh04g0610000.01	89.6047	Zs11g0041700.01	20.4588	Zs12g0041100.01	6.69206	Zs02g0524300.01	4.5536	Zs04g0647200.01	58.8039	Zs02g0026700.01	36.3411	Zs06g0118400.01	15.961	Zs03g0567700.01	98.5066	Zs12g0473700.01	92.3934
Oj08g0532700.01	0.416076	Oj09g0507500.01	16.5112	Oj03g0249400.01	22.7297	Oj10g0170200.01	86.857	Oj11g0700500.01	5.65677	Oj12g0567300.00	9.93773	Oj03g0109600.01	101.123	Oj10g0483000.01	66.3756	Mh01g0078300.01	4.27336	Mh05g0066300.01	16.8187	Mh03g0516800.01	0.426439	Mh12g0433200.01	0.263556	Mh03g0680500.01	17.6548	Mh07g0029200.01	15.7836	Mh01g0508700.01	188.499	Mh05g0540900.01	89.5082	Zs01g0089300.01	4.55274	Zs05g0115000.01	6.63775	Zs03g0739200.01	23.4762	Zs07g0093800.01	57.9935	Zs03g0769600.01	13.0722	Zs10g0477200.01	15.6764	Zs01g0694900.01	11.9091	Zs05g0471300.01	92.1309
Oj03g0119100.01	3.26395	Oj10g0524400.01	16.4879	Oj03g0796501.00	65.0165	Oj07g0180900.01	86.8059	Oj03g0359700.01	11.3834	Oj07g0647100.01	9.87621	Oj02g0728600.01	9.98267	Oj06g0274200.01	65.9054	Mh08g0512600.01	40.4635	Mh09g0403200.01	16.7346	Mh03g0225300.01	7.2406	Mh07g0538000.01	0.266569	Mh01g0695200.01	53.9402	Mh05g0420000.01	15.5153	Mh08g0528700.01	127.855	Mh09g0414200.01	88.7597	Zs02g0313900.01	4.01738	Zs04g0337400.01	6.48484	Zs08g0453800.01	12.9229	Zs09g0197300.01	57.9462	Zs03g0740900.01	1.86257	Zs07g0096100.01	15.4201	Zs01g0689600.01	50.1301	Zs05g0275400.01	92.0853
Oj03g0793600.00	2.5735	Oj07g0175900.01	16.3649	Oj03g0689300.01	8.49646	Oj12g0638700.01	84.8442	Oj08g0556400.01	3.19703	Oj09g0563250.01	9.70581	Oj03g0408300.00	113.675	Oj07g0613200.00	65.5478	Mh11g0074900.01	1.53503	Mh12g0085900.01	16.6834	Mh02g0102500.01	1.48551	Mh06g0578100.01	0.267838	Mh02g0492200.01	2.66934	Mh04g0531800.01	15.3976	Mh08g0522800.01	251.814	Mh09g0409600.01	88.5121	Zs01g0062500.01	6.80939	Zs05g0197700.01	6.35527	Zs08g0452100.01	0.205839	Zs09g0197300.01	57.9462	Zs08g0564600.01	18.3594	Zs09g0339300.01	15.4045	Zs08g0616400.01	55.0307	Zs09g0360500.01	89.0384
Oj03g0111200.01	48.8262	Oj10g0503800.01	16.1053	Oj08g0519600.01	6.61626	Oj09g0413600.01	83.6827	Oj11g0163500.01	1.5128	Oj12g0163500.01	9.60547	Oj02g0237100.01	0.255924	Oj06g0528600.01	64.0512	Mh11g0061900.01	130.571	Mh12g0068600.01	16.6832	Mh03g0092500.01	1.73869	Mh10g0231000.01	0.269253	Mh01g0081600.01	19.0783	Mh05g0069400.01	15.242	Mh03g0161600.01	109.53	Mh12g0461100.01	88.4573	Zs02g0321500.01	8.78706	Zs04g0388200.01	6.19278	Zs03g0202800.01	2.29569	Zs07g0451200.01	57.5044	Zs01g0743500.01	159.342	Zs05g0533200.01	14.9503	Zs03g0187900.01	63.0726	Zs07g0587600.01	88.7469
Oj01g0645000.01	58.5115	Oj05g0576300.01	16.0641	Oj03g0357500.01	14.0104	Oj07g0655800.00	83.4846	Oj01g0830700.01	6.38592	Oj05g0470000.01	9.41241	Oj02g0254700.01	35.954	Oj06g0528600.01	64.0512	Mh08g0556800.01	12.9306	Mh09g0468500.01	16.6731	Mh03g0276500.01	0.616546	Mh07g0498400.01	0.269628	Mh03g0366300.01	5.74987	Mh07g0467000.01	15.2396	Mh01g0186100.01	304.052	Mh05g0461100.01	87.2092	Zs03g0219600.01	2.33792	Zs07g0581200.01	6.13752	Zs01g0536700.01	8.6056	Zs05g0581200.01	57.2323	Zs02g0117900.01	22.3496	Zs06g0522600.01	14.682	Zs02g0695600.01	14.0261	Zs06g0092900.01	88.0432
Oj02g0149600.01	1.0377	Oj06g0698859.01	15.8352	Oj02g0803300.01	6.32596	Oj06g0175500.01	82.6214	Oj01g0854000.01	7.47088	Oj05g0449200.01	8.816	Oj08g0539600.01	1.13612	Oj09g0513000.01	63.3008	Mh11g0046500.01	25.6909	Mh12g0049300.01	16.6334	Mh02g0646000.01	17.7058	Mh06g0127200.01	0.276767	Mh02g0539800.01	25.0972	Mh04g0582400.01	15.1763	Mh01g0661000.01	6.35714	Mh05g0461100.01	87.2092	Zs11g0025800.01	8.21541	Zs12g0024800.01	6.09684	Zs01g0108700.01	56.0248	Zs05g0124300.01	57.0426	Zs11g0018600.01	14.467	Zs12g0017700.01	14.4628	Zs01g0809600.01	37.7681	Zs05g0014700.01	87.9694
Oj03g0797000.01	3.1657	Oj07g0182100.01	15.7002	Oj08g0549300.01	96.746	Oj09g0539800.01	81.1638	Oj01g0960600.01	0.257082	Oj05g0173500.01	8.76023	Oj11g0629400.01	43.4771	Oj12g0502000.01	62.8313	Mh01g0079800.01	6.69476	Mh05g0069000.01	16.3986	Mh02g0170200.01	0.348995	Mh06g0467500.01	0.277561	Mh02g0599300.01	0.027344	Mh06g0199200.01	14.9123	Mh02g0562700.01	85.3146	Mh04g0612400.01	87.0415	Zs02g0100400.01	4.62689	Zs06g0564600.01	6.06196	Zs04g0740000.01	10.4648	Zs08g0167000.01	56.9239	Zs02g0634100.01	46.2591	Zs06g0147900.01	14.3679	Zs02g0012100.01	23.6184	Zs06g0021600.01	87.4268
Oj01g0830700.01	12.4808	Oj05g0470000.01	15.557	Oj01g0179000.01	4.26721	Oj05g0179300.01	80.3798	Oj11g0658800.01	9.21369	Oj12g0554800.01	8.68019	Oj03g0803000.01	89.0549	Oj07g0194000.01	62.2535	Mh01g0587100.01	8.44362	Mh05g0497900.01	15.9814	Mh11g0022300.01	0.694565	Mh12g0019600.01	0.284589	Mh02g0408800.01	15.2539	Mh04g0434800.01	14.8531	Mh02g0495300.01	31.6752	Mh04g0678500.01	86.2579	Zs01g0718700.01	10.4545	Zs05g0444900.01	6.0535	Zs01g0618500.01	9.6495	Zs05g0579300.01	56.8481	Zs01g0687000.01	17.0853	Zs05g0479300.01	14.2157	Zs02g0104200.01	10.7234	Zs06g0560600.01	87.2347
Oj02g0579000.01	1.73363	Oj04g0460600.01	15.1891	Oj01g0315800.01	70.3626	Oj05g0363200.01	78.7587	Oj02g0724000.01	5.67725	Oj06g0298200.01	8.6471	Oj03g0791800.01	175.582	Oj07g0166800.01	61.9341	Mh02g0511800.01	1.13816	Mh04g0556600.01	15.8852	Mh03g0697000.01	9.07308	Mh07g0076500.01	0.285491	Mh01g0812300.01	1.57209	Mh05g0015500.01	14.5021	Mh01g0240200.01	21.9615	Mh05g0333000.01	86.1695	Zs01g0606900.01	4.11592	Zs05g0548600.01	5.92316	Zs01g0540500.01	2.65625	Zs05g0579300.01	56.8481	Zs01g0568500.01	5.22599	Zs05g0562500.01	14.1448	Zs01g0129100.01	25.1768	Zs05g0149800.01	86.5914
Oj04g0625800.01	40.1075	Oj08g0190200.00	15.1557	Oj08g0436800.01	79.5099	Oj09g0413500.01	77.7686	Oj03g0146000.01	14.7717	Oj10g0456600.01	8.63476	Oj01g0343200.01	4.54512	Oj05g0155601.00	61.6424	Mh11g0016300.01	13.2353	Mh12g0014000.01	15.8825	Mh08g0296000.01	12.2008	Mh09g0140500.01	0.289722	Mh02g0034000.01	19.0753	Mh06g0586500.01	14.4069	Mh01g0177300.01	103.699	Mh05g0346700.01	86.0786	Zs01g0711400.01	3.22358	Zs05g0457800.01	5.84233	Zs08g0633400.01	2.0964	Zs09g0387900.01	56.0468	Zs01g0814000.01	15.1678	Zs05g0018300.01	14.0645	Zs01g0568700.01	25.0907	Zs05g0561000.01	84.9719
Oj08g0443800.01	2.03377	Oj09g0425900.01	15.0738	Oj01g0974400.01	8.53862	Oj05g0112000.01	77.2643	Oj08g0520000.01	4.93431	Oj09g0497000.01	8.39511	Oj01g0158000.01	14.9329	Oj05g0155601.00	61.6424	Mh01g0693100.01	22.6944	Mh05g0422000.01	15.698	Mh03g0516400.01	9.8997	Mh10g0435400.01	0.29199	Mh03g0756100.01	17.3756	Mh07g0233100.01	14.3084	Mh01g0521900.01	6.99311	Mh05g0531700.01	84.2987	Zs11g0047600.01	3.06959	Zs12g0048900.01	5.73833	Zs11g0561900.01	242.48	Zs12g0381000.01	55.2801	Zs02g0065300.01	7.28793	Zs06g0622500.01	14.0122	Zs01g0429200.01	12.3373	Zs05g0561000.01	84.9719
Oj03g0578300.01	11.1942	Oj10g0391500.01	15.0718	Oj11g0696200.01	77.5835	Oj12g0566300.01	77.1835	Oj02g0736100.01	5.54255	Oj06g0251700.01	8.30487	Oj01g0253300.01	65.8964	Oj05g0155601.00	61.6424	Mh02g0043900.01	0.139702	Mh06g0689900.01	15.4437	Mh11g0062400.01	6.70703	Mh12g0069500.01	0.293203	Mh02g0041000.01	25.6045	Mh06g0692600.01	14.1773	Mh03g0749800.01	23.6333	Mh07g0183000.01	83.5952	Zs01g0552700.01	19.5393	Zs05g0569400.01	5.72617	Zs02g0431700.01	73.5696	Zs04g0533800.01	55.126	Zs01g0068400.01	8.22016	Zs05g0076800.01	13.915	Zs01g0194300.01	13.8843	Zs05g0010900.01	84.9076
Oj03g0792500.01	18.4015	Oj07g0167200.01	15.026	Oj08g0546100.00	200.586	Oj09g0524800.01	76.7751	Oj02g0657000.01	2.08394	Oj04g0550200.01	8.2379	Oj11g0491500.00	0.054202	Oj12g0454600.00	61.4252	Mh11g0055700.01	9.26767	Mh12g0150800.01	15.4318	Mh11g0019100.01	1.38094	Mh12g0017600.01	0.293565	Mh02g0110000.01	13.3489	Mh06g0567800.01	14.1638	Mh02g0383000.01	5.06398	Mh04g0403600.01	83.427	Zs01g0738000.01	2.69422	Zs05g0428900.01	5.62583	Zs02g0091300.01	36.7784	Zs04g0533800.01	55.126	Zs08g0523700.01	16.5522	Zs09g0305300.01	13.8884	Zs03g0011900.01	69.9107	Zs10g0448300.01	84.3038
Oj01g0202500.01	5.2696	Oj05g0204600.01	14.8727	Oj01g0960400.01	21.2243	Oj05g0481100.01	76.6134	Oj02g0787600.01	3.5992	Oj06g0190500.01	8.22595	Oj02g0519900.01	155.239	Oj04g0118400.01	60.9777	Mh03g0700200.01	1.63406	Mh07g0083200.01	15.4246	Mh02g0648900.01	2.26841	Mh06g0124400.01	0.296683	Mh03g0724700.01	7.64203	Mh07g0123400.01	14.1597	Mh03g0513900.01	15.4022	Mh12g0426400.01	83.1091	Zs02g0013000.01	2.8052	Zs06g0016700.01	5.59165	Zs01g0809600.01	17.223	Zs05g0014700.01	54.5774	Zs08g0469200.01	30.0862	Zs04g0746100.01	13.8602	Zs03g0011800.01	6.20059	Zs10g0448300.01	84.3038
Oj03g0392300.01	48.0986	Oj07g0620400.01	14.7209	Oj02g0209100.01	39.824	Oj06g0143900.01	76.6104	Oj03g0230500.01	5.93519	Oj10g0103800.01	8.12037	Oj01g0649100.01	64.1319	Oj05g0574400.01	60.9188	Mh03g0698400.01	58.5521	Mh07g0079800.01	15.3964	Mh02g0141600.01	45.7074	Mh06g0495000.01	0.299401	Mh01g0583500.01	7.41964	Mh05g0499800.01	14.1131	Mh01g0549400.01	74.0193	Mh05g0514100.01	83.0025	Zs11g0014600.01	3.26629	Zs12g0013200.01	5.52037	Zs02g0680100.01	3.88889	Zs06g0098500.01	54.3477	Zs02g0058500.01	24.8172	Zs06g0628100.01	13.7092	Zs01g0241600.01	3.74456	Zs05g0045300.01	83.5279
Oj03g0230500.01	22.8205	Oj10g0103800.01	14.5265	Oj01g0812800.01	2.98246	Oj05g0490100.01	76.3511	Oj03g0392300.01	13.4272	Oj07g0620400.01	8.03413	Oj03g0416500.01	1.50461	Oj07g0604000.01	60.3119	Mh02g0304100.01	367.92	Mh04g0268400.01	14.9821	Mh01g0149600.01	30.7276	Mh05g0156300.01	0.301874	Mh01g0661300.01	12.4514	Mh05g0460600.01	14.0438	Mh01g0543900.01	1.4608	Mh05g0514100.01	83.0025	Zs03g0107400.01	24.9978	Zs12g0452400.01	5.49807	Zs11g0045400.01	252.632	Zs12g0047100.01	53.8545	Zs01g0629600.01	10.2102	Zs05g0536800.01	13.5246	Zs03g0219800.01	169.072	Zs07g0580800.01	82.8486
Oj03g0161800.01	46.2206	Oj10g0419500.01	14.3749	Oj03g0116900.01	14.1827	Oj10g0522601.01	76.1664	Oj03g0157800.01	12.5158	Oj10g0437200.01	7.98789	Oj03g0799000.01	86.3917	Oj07g0184800.01	60.2246	Mh08g0434300.01	0.079623	Mh09g0329100.01	14.7889	Mh03g0701200.01	3.06282	Mh10g0289600.01	0.304062	Mh01g0538700.01	15.5967	Mh05g0519500.01	13.8979	Mh03g0699400.01	176.633	Mh07g0082100.01	82.566	Zs08g0639700.01	25.8151	Zs09g0416900.01	5.44074	Zs02g0498400.01	2.80667	Zs04g0624800.01	53.0662	Zs02g0041700.01	42.6861	Zs06g0642500.01	13.5091	Zs02g0117800.01	7.49286	Zs06g0522800.01	80.462
Oj11g0163500.01	5.83745	Oj12g0163500.01	14.3158	Oj08g0554050.01	12.2805	Oj04g0563000.01	75.8413	Oj03g0304800.01	20.1527	Oj12g0433700.01	7.92537	Oj02g0175400.01	8.48648	Oj06g0662000.01	59.3748	Mh01g0532700.01	30.4505	Mh05g0524400.01	14.7697	Mh03g0545100.01	6.34332	Mh10g0289600.01	0.304062	Mh03g0644400.01	20.3864	Mh10g0281100.01	13.6753	Mh08g0395100.01	1.82202	Mh09g0274800.01	82.4269	Zs02g0107200.01	8.93896	Zs06g0536600.01	5.35623	Zs08g0500200.01	139.854	Zs09g0273600.01	52.8626	Zs03g0011500.01	29.6135	Zs12g0433600.01	13.3038	Zs02g0380800.01	99.5979	Zs04g0486200.01	78.8295
Oj01g0874300.01	38.0885	Oj05g0429900.01	14.2993	Oj02g0229000.01	44.4457	Oj06g0555400.01	75.563	Oj01g0742500.01	14.9651	Oj05g0187100.01	7.77142	Oj03g0402000.01	17.4232	Oj07g0642300.01	59.366	Mh02g0216800.01	17.0558	Mh06g0305400.01	14.7037	Mh11g0047400.01	3.31118	Mh12g0050100.01	0.306026	Mh02g0504300.01	18.7473	Mh04g0542800.01	13.4839	Mh01g0814600.01	0.436224	Mh05g0018700.01	82.3922	Zs02g0588500.01	17.4982	Zs04g0732400.01	5.23338	Zs02g0212900.01	1.73637	Zs06g0291300.01	52.6063	Zs11g0022400.01	11.9241	Zs12g0022100.01	13.1802	Zs03g0214000.01	5.61182	Zs12g0390400.01	78.6808
Oj03g0157800.01	12.8979	Oj10g0437200.01	14.1573	Oj04g0606500.01	40.2283	Oj08g0230200.01	74.294	Oj02g0666500.01	7.75293	Oj04g0560100.01	7.74707	Oj01g0752300.01	72.6508	Oj05g0565000.01	59.3113	Mh01g0514200.01	7.79071	Mh05g0536500.01	14.5298	Mh02g0688000.01	0.801476	Mh06g0085100.01	0.306303	Mh03g0652200.01	0.695376	Mh07g0091300.01	13.2837	Mh02g0171700.01	22.8522	Mh06g0463700.01	82.2165	Zs02g0010200.01	3.3839	Zs04g0175000.01	5.17509	Zs08g0586600.01	61.9747	Zs09g0350300.01	52.3766	Zs03g0025600.01	0.074715	Zs10g0422200.01	13.1384	Zs11g0073900.01	56.9197	Zs12g0080100.01	78.57
Oj01g0667100.01	5.04995	Oj05g0564800.01	14.1567	Oj03g0804200.01	38.8762	Oj07g0198300.01	73.9169	Oj02g0158400.01	21.2878	Oj06g0145800.00	7.65998	Oj01g0191200.01	223.746	Oj05g0189900.01	58.9453	Mh11g0015600.01	42.2657	Mh12g0013400.01	14.3944	Mh11g0060200.01	5.1432	Mh12g0068000.01	0.308298	Mh03g0724300.01	7.1631	Mh07g0120600.01	13.1736	Mh01g0070200.01	48.3694	Mh05g0026300.01	81.8613	Zs11g0034900.01	3.62761	Zs12g0033300.01	5.10223	Zs02g0656900.01	27.4429	Zs06g0123300.01	52.0271	Zs02g0520400.01	11.5865	Zs04g0640500.01	13.0918	Zs03g0635300.01	16.5485	Zs07g0486100.01	77.8378
Oj03g0356400.01	14.6583	Oj07g0659900.01	14.1322	Oj03g0773700.01	29.0174	Oj07g0134200.01	73.6221	Oj02g0720300.01	6.16439	Oj06g0308100.01	7.51975	Oj03g0389700.01	22.1069	Oj07g0622200.01	58.508	Mh03g0262900.01	16.0777	Mh07g0512500.01	14.2579	Mh01g0682600.01	0.244783	Mh05g0430500.01	0.311103	Mh01g0144200.01	29.4214	Mh05g0149100.01	13.1208	Mh03g0140000.01	2.64361	Mh10g0047000.01	80.5052	Zs03g0021800.01	6.12838	Zs10g0407900.01	5.08001	Zs03g0055400.01	67.3268	Zs10g0343300.01	50.5745	Zs01g0548600.01	0.101927	Zs05g0571900.01	12.6682	Zs03g0540500.01	3.03808	Zs12g0460200.01	77.4935
Oj03g0359700.01	45.2609	Oj07g0647100.01	13.7747	Oj03g0808300.01	174.505	Oj07g0569100.01	73.4797	Oj08g0533700.01	6.55621	Oj09g0272500.01	7.40918	Oj01g0833800.01	25.555	Oj05g0123200.01	58.3768	Mh02g0507400.01	2.23315	Mh04g0547600.01	14.1453	Mh02g0192100.01	3.74416	Mh04g0102400.01	0.312821	Mh02g0504200.01	24.3196	Mh04g0684500.01	12.8506	Mh03g0189700.01	93.9292	Mh07g0548400.01	80.1572	Zs03g0727800.01	0.185712	Zs12g0492200.01	4.90267	Zs08g0559800.01	77.4431	Zs04g0715800.01	50.477	Zs03g0052200.01	9.93944	Zs10g0347100.01	12.0951	Zs03g0066900.01	10.3515	Zs10g0319800.01	76.5496
Oj03g0797600.01	17.2312	Oj07g0182200.01	13.7612	Oj08g0539600.01	5.40138	Oj09g0513000.01	72.0422	Oj01g0292700.00	3.30999	Oj05g0135900.01	7.35616	Oj02g0226900.01	0.539539	Oj04g0547900.01	57.3977	Mh11g0056900.01	14.5649	Mh12g0064300.01	14.1237	Mh02g0626500.01	3.64479	Mh06g0694000.01	0.31454	Mh01g0508200.01	22.7278	Mh05g0541100.01	12.8495	Mh01g0095200.01	21.9098	Mh05g0565800.01	80.0121	Zs02g0508500.01	7.33749	Zs04g0636500.01	4.63068	Zs03g0187900.01	37.967	Zs07g0587600.01	50.3192	Zs11g0219300.01	32.3191	Zs12g0122600.01	11.7808	Zs01g0549300.01	7.89664	Zs05g0571600.01	75.21
Oj03g0626600.01	22.019	Oj12g0596800.01	13.3198	Oj02g0790600.01	15.2857	Oj06g0654900.01	71.7938	Oj03g0578300.01	5.49562	Oj10g0391500.01	7.34702	Oj02g0202500.01	81.147	Oj06g0602600.01	57.1469	Mh01g0583500.01	22.0888	Mh05g0499800.01	14.0318	Mh03g0276400.01	4.41214	Mh07g0498800.01	0.315668	Mh08g0463400.01	14.4256	Mh09g0364300.01	12.7356	Mh03g0441500.01	228.945	Mh07g0321700.01	79.5127	Zs08g0640800.01	21.9489	Zs09g0421400.01	4.59539	Zs11g0557300.01	2.62088	Zs12g0374500.01	49.7187	Zs03g0735800.01	18.0338	Zs07g0084500.01	11.7512	Zs08g0584800.01	10.2092	Zs09g0347300.01	74.1732
Oj11g0112800.01	8.68847	Oj12g0112200.01	13.2525	Oj02g0178100.01	2.05015	Oj06g0654900.01	71.7938	Oj03g0797600.01	6.44742	Oj07g0182200.01	7.08613	Oj01g0815800.01	201.788	Oj05g0486700.01	56.7849	Mh03g0057400.01	8.85337	Mh10g0315600.01	14.0192	Mh03g0069800.01	0.185486	Mh12g0455700.01	0.318752	Mh11g0022100.01	19.9664	Mh12g0019400.01	12.707	Mh03g0058600.01	235.333	Mh10g0313900.01	79.4887	Zs03g0745800.01	3.07079	Zs07g0118500.01	4.33144	Zs01g0674200.01	107.049	Zs05g0506700.01	48.942	Zs08g0580800.01	19.6666	Zs09g0345000.01	11.5917	Zs08g0615700.01	251.243	Zs09g0360200.01	73.8633
Oj02g0187600.01	25.8552	Oj06g0638100.01	13.2318	Oj02g0503400.01	104.291	Oj04g0376000.01	71.3168	Oj08g0479300.01	2.2462	Oj09g0466100.01	7.07862	Oj08g0483600.01	44.586	Oj09g0468900.01	56.6537	Mh04g0616900.01	15.2756	Mh08g0173900.01	13.9702	Mh01g0774500.01	29.5997	Mh05g0052400.01	0.321518	Mh11g0056900.01	10.8122	Mh12g0064300.01	12.6341	Mh08g0329600.01	107.584	Mh09g0184500.01	79.0962	Zs03g0483000.01	6.15149	Zs10g0303500.01	4.31843	Zs01g0532000.01	351.025	Zs05g0585100.01	48.9389	Zs08g0434100.01	9.30394	Zs09g0176700.01	11.5728	Zs08g0615600.01	43.4944	Zs09g0360200.01	73.8633
Oj03g0327600.01	164.97	Oj07g0684000.01	13.2086	Oj01g0823900.01	17.1312	Oj05g0476700.01	71.1559	Oj01g0734466.01	2.74321	Oj05g0528000.01	7.01306	Oj11g0131900.01	33.5751	Oj12g0128700.01	56.6434	Mh02g0391100.01	308.045	Mh04g0410300.01	13.884	Mh03g0716800.01	0.415403	Mh07g0101500.01	0.324201	Mh03g0338700.01	3.72351	Mh12g0402100.01	12.3779	Mh08g0328800.01	19.03	Mh09g0183900.01	78.9984	Zs01g0730400.01	1.59869	Zs05g0435600.01	4.28349	Zs02g0622500.01	14.2892	Zs06g0172900.01	48.9351	Zs08g0547700.01	7.39625	Zs09g0321800.01	11.3608	Zs03g0740400.01	1.35987	Zs12g0473600.01	73.8462
Oj01g0813100.00	8.02769	Oj05g0489700.01	13.12	Oj03g0799000.01	68.3975	Oj07g0184800.01	70.6755	Oj01g0827400.01	0.877861	Oj05g0474400.01	7.01293	Oj01g0812800.01	5.64088	Oj05g0490100.01	56.2315	Mh11g0014400.01	13.7457	Mh12g0012300.01	13.8266	Mh02g0667200.01	34.5349	Mh06g0624400.01	0.3325	Mh11g0033100.01	13.9178	Mh12g0035900.01	12.2844	Mh03g0123800.01	70.808	Mh07g0112800.01	78.8795	Zs08g0501500.01	1.60259	Zs09g0276900.01	4.27984	Zs03g0818600.01	78.5317	Zs10g0393600.01	48.9307	Zs01g0575400.01	5.34034	Zs05g0557900.01	11.358	Zs03g0029200.01	4.58817	Zs10g0432300.01	73.7434
Oj08g0556400.01	20.6083	Oj09g0563250.01	12.82	Oj11g0661200.01	23.3031	Oj12g0548200.01	69.9163	Oj11g0128800.01	9.96312	Oj12g0125400.01	6.83969	Oj03g0289300.00	0.075093	Oj07g0694000.01	56.0319	Mh01g0732300.01	35.8254	Mh05g0386900.01	13.7989	Mh03g0025700.01	3.20979	Mh10g0401000.01	0.333483	Mh11g0015600.01	8.27176	Mh12g0013400.01	12.1487	Mh03g0718900.01	123.649	Mh07g0106500.01	78.7663	Zs02g0107800.01	5.65834	Zs06g0535700.01	4.23154	Zs01g0558200.01	4.75689	Zs05g0567700.01	48.6723	Zs01g0446600.01	8.70459	Zs05g0608400.01	11.1471	Zs03g0029600.01	3.82514	Zs10g0432300.01	73.7434
Oj11g0114700.01	11.6746	Oj12g0114200.01	12.6125	Oj08g0524200.01	103.453	Oj09g0500900.01	69.8659	Oj02g0169300.01	110.507	Oj06g0668200.01	6.74915	Oj02g0734300.01	31.8815	Oj06g0255400.01	55.8149	Mh02g0443600.01	4.43664	Mh04g0474600.01	13.5837	Mh01g0676200.01	1.93281	Mh05g0438700.01	0.342449	Mh11g0042900.01	16.4628	Mh12g0045500.01	12.1475	Mh03g0759000.01	6.96223	Mh10g0371700.01	77.7432	Zs04g0765400.01	6.45448	Zs08g0089000.01	4.13634	Zs02g0392000.01	38.265	Zs04g0496800.01	48.2887	Zs02g0522200.01	0.971481	Zs04g0642400.01	11.0048	Zs03g0746900.01	44.0834	Zs07g0120900.01	73.1813
Oj08g0557900.01	20.4111	Oj09g0567900.01	12.5533	Oj03g0329200.01	14.5506	Oj07g0682400.01	68.613	Oj08g0476000.01	1.90827	Oj09g0463300.01	6.69698	Oj01g0132800.01	8.58488	Oj05g0555600.01	55.7622	Mh11g0543300.01	25.8307	Mh12g0348300.01	13.3857	Mh02g0424200.01	27.9422	Mh04g0462600.01	0.342984	Mh08g0469900.01	16.3416	Mh09g0371000.01	12.0853	Mh01g0525000.01	72.3716	Mh05g0530900.01	77.482	Zs11g0039400.01	2.08782	Zs12g0038000.01	4.11263	Zs03g0735300.01	268.519	Zs07g0084200.01	47.929	Zs01g0799400.01	39.7774	Zs05g0013600.01	10.9788	Zs08g0556500.01	10.0757	Zs09g0332300.01	72.4456
Oj03g0333300.01	33.3343	Oj07g0681000.01	12.3933	Oj01g0759100.01	0.578557	Oj05g0514300.01	68.4742	Oj02g0194800.01	6.71709	Oj06g0614300.01	6.60478	Oj01g0682001.01	15.388	Oj05g0555600.01	55.7622	Mh11g0037100.01	19.2535	Mh12g0039700.01	13.2815	Mh08g0393300.01	32.7974	Mh09g0273500.01	0.355354	Mh08g0428900.01	4.70707	Mh09g0318900.01	11.8433	Mh01g0147700.01	23.5538	Mh05g0530900.01	77.482	Zs03g0562900.01	11.8281	Zs12g0466900.01	4.04649	Zs08g0521900.01	42.3675	Zs09g0302900.01	47.7598	Zs08g0635500.01	53.6473	Zs09g0396500.01	10.9507	Zs08g0413500.01	12.5535	Zs09g0160000.01	72.3217
Oj08g0327400.01	15.4709	Oj09g0277800.01	12.3351	Oj01g0832200.01	20.0769	Oj05g0467300.01	68.1137	Oj11g0142500.00	7.13416	Oj12g0138900.01	6.49054	Oj08g0529100.01	2.58866	Oj09g0505600.01	55.4276	Mh02g0141800.01	5.36442	Mh06g0494800.01	13.1179	Mh01g0539500.01	2.6078	Mh05g0519200.01	0.357262	Mh02g0063100.01	25.3338	Mh06g0672700.01	11.6592	Mh03g0064700.01	240.304	Mh07g0084700.01	77.4805	Zs01g0446600.01	5.17687	Zs05g0608400.01	4.04486	Zs01g0782700.01	1.04746	Zs05g0056800.01	46.86	Zs02g0520500.01	19.9729	Zs04g0640600.01	10.8293	Zs01g0248800.01	19.1105	Zs05g0063900.01	71.8488
Oj02g0720300.01	10.3838	Oj06g0308100.01	12.2507	Oj01g0580200.01	12.8806	Oj05g0539400.01	67.5324	Oj01g0952300.00	7.14743	Oj05g0384800.01	6.42939	Oj01g0641700.01	11.9767	Oj05g0589200.01	55.209	Mh02g0096600.01	23.5083	Mh06g0584100.01	12.8578	Mh02g0527000.01	1.51692	Mh04g0574900.01	0.35839	Mh03g0262900.01	5.40302	Mh07g0512500.01	11.6277	Mh03g0655400.01	40.2072	Mh07g0084700.01	77.4805	Zs08g0562300.01	7.6861	Zs09g0338200.01	4.04133	Zs02g0171800.01	57.9066	Zs06g0440800.01	46.7172	Zs01g0735100.01	27.8324	Zs05g0430900.01	10.8071	Zs08g0454200.01	31.153	Zs09g0198400.01	71.8383
Oj11g0658800.01	7.79081	Oj12g0554800.01	12.2467	Oj01g0775300.01	10.8204	Oj05g0508700.01	67.4911	Oj01g0835000.01	14.0544	Oj05g0465100.01	6.37896	Oj02g0161800.01	0.213432	Oj06g0681600.01	54.7418	Mh02g0086500.01	23.1616	Mh06g0617800.01	12.7893	Mh02g0621500.01	12.237	Mh06g0697100.01	0.358657	Mh03g0278100.01	17.1736	Mh07g0496800.01	11.4994	Mh08g0547800.01	51.7315	Mh09g0433300.01	76.4041	Zs03g0022900.01	29.527	Zs10g0410300.01	4.02729	Zs03g0073800.01	0.076276	Zs10g0307600.01	46.5093	Zs02g0630100.01	1.62048	Zs06g0153000.01	10.7783	Zs03g0710800.01	67.874	Zs07g0014200.01	71.4153
Oj01g0857700.01	30.8868	Oj05g0446300.01	12.1564	Oj03g0138700.01	14.5891	Oj10g0469900.01	67.4212	Oj01g0742500.01	14.9651	Oj05g0522500.01	6.30162	Oj11g0634200.01	21.0533	Oj12g0508200.01	54.2429	Mh03g0511700.01	6.88793	Mh12g0425900.01	12.5564	Mh03g0272700.01	13.4181	Mh07g0510500.01	0.361861	Mh08g0465200.01	3.36172	Mh09g0366200.01	11.2643	Mh02g0356300.01	5.2488	Mh04g0379300.01	76.1535	Zs03g0749500.01	0.542753	Zs07g0125900.01	3.94089	Zs02g0175800.01	24.9877	Zs06g0433100.01	46.4927	Zs11g0047600.01	10.5692	Zs12g0048900.01	10.7575	Zs03g0101600.01	19.0297	Zs07g0014200.01	71.4153
Oj03g0639600.01	18.7018	Oj12g0611000.01	11.9362	Oj02g0818000.01	53.5103	Oj04g0136700.01	67.3961	Oj11g0483600.01	14.4861	Oj12g0442900.01	6.2237	Oj03g0854800.01	21.9812	Oj10g0577800.01	53.7339	Mh03g0267300.01	3.39888	Mh07g0506100.01	12.3494	Mh11g0055800.01	0.664484	Mh12g0061300.01	0.36228	Mh02g0086500.01	11.0362	Mh06g0617800.01	11.2476	Mh02g0356800.01	96.1963	Mh04g0380600.01	76.0607	Zs01g0182500.01	0.067171	Zs05g0490400.01	3.90304	Zs11g0042000.01	25.8297	Zs12g0041400.01	46.2144	Zs11g0034400.01	8.51525	Zs12g0032800.01	10.6663	Zs02g0146000.01	1.98598	Zs04g0656200.01	71.0686
Oj01g0729400.01	3.66063	Oj05g0530701.01	11.9124	Oj02g0439200.00	13.5416	Oj04g0592400.01	66.7024	Oj11g0114900.01	6.45804	Oj12g0114500.01	6.05445	Oj08g0557600.01	11.6585	Oj09g0567300.01	52.5896	Mh02g0034000.01	39.7719	Mh06g0586500.01	12.0645	Mh11g0055700.01	9.26767	Mh12g0061300.01	0.36228	Mh02g0493300.01	0.339162	Mh04g0532600.01	11.243	Mh02g0471100.01	29.5785	Mh04g0497200.01	75.99	Zs02g0152500.01	3.01033	Zs06g0461000.01	3.86364	Zs02g0354300.01	49.951	Zs04g0450500.01	46.0313	Zs02g0172300.01	21.9276	Zs06g0438100.01	10.6504	Zs08g0639300.01	6.07815	Zs04g0669800.01	71.06
Oj01g0782800.00	2.39403	Oj05g0502000.01	11.8127	Oj02g0831600.01	19.8876	Oj06g0729300.01	66.6082	Oj02g0633300.01	27.4794	Oj04g0524600.01	6.04479	Oj08g0549300.01	88.1958	Oj09g0539800.01	51.4397	Mh01g0564300.01	0.291772	Mh05g0508600.01	11.9887	Mh02g0660100.01	1.40681	Mh06g0109500.01	0.363509	Mh08g0459600.01	10.0737	Mh09g0354100.01	11.1952	Mh02g0086100.01	40.8126	Mh06g0614700.01	75.6484	Zs03g0271300.01	10.8911	Zs07g0559000.01	3.83291	Zs08g0550500.01	3.58008	Zs09g0323800.01	46.0281	Zs01g0718100.01	0.560507	Zs05g0445700.01	10.5947	Zs03g0749200.01	231.318	Zs07g0124800.01	70.4666
Oj03g0242200.01	20.0746	Oj10g0135200.01	11.6982	Oj02g0554100.01	47.1756	Oj04g0435700.01	66.4972	Oj02g0138100.00	0.46667	Oj06g0704200.01	6.02865	Oj03g0702800.01	5.52825	Oj07g0587400.01	51.2278	Mh11g0042900.01	9.06002	Mh12g0045500.01	11.7735	Mh01g0602700.01	0.848606	Mh05g0529000.01	0.364506	Mh02g0592600.01	4.72125	Mh06g0238900.01	11.1216	Mh02g0440900.01	12.6065	Mh04g0472600.01	74.9699	Zs01g0556300.01	28.6336	Zs05g0568300.01	3.75448	Zs02g0175600.01	12.9505	Zs06g0434100.01	45.4607	Zs08g0553500.01	43.5095	Zs09g0327300.01	10.5827	Zs01g0032800.01	23.2188	Zs05g0574900.01	70.4563
Oj01g0191700.01	43.7634	Oj05g0524400.01	11.6026	Oj02g0734300.01	39.5018	Oj06g0255400.01	66.2687	Oj01g0191700.01	15.2521	Oj05g0524400.01	5.84211	Oj01g0977100.00	0.691573	Oj05g0122800.01	51.221	Mh02g0588800.01	7.26742	Mh06g0249400.01	11.5552	Mh03g0757900.01	1.9434	Mh12g0311400.01	0.364646	Mh03g0111900.01	13.5433	Mh12g0403800.01	11.1074	Mh02g0204100.01	44.9451	Mh06g0301800.01	74.772	Zs02g0665600.01	10.4382	Zs06g0117900.01	3.73312	Zs02g0379500.01	223.699	Zs04g0039400.01	45.3914	Zs03g0391900.01	4.60701	Zs07g0493200.01	10.5443	Zs03g0053400.01	124.899	Zs10g0345600.01	70.3217
Oj08g0533700.01	10.5807	Oj09g0272500.01	11.401	Oj01g0853400.01	114.622	Oj05g0449500.01	66.0468	Oj01g0233500.01	3.11536	Oj05g0237100.01	5.81119	Oj01g0729900.01	63.5964	Oj05g0530300.01	51.1775	Mh03g0111900.01	32.781	Mh12g0403800.01	11.4274	Mh02g0624600.01	15.0068	Mh06g0146700.01	0.367178	Mh11g0543300.01	14.59	Mh12g0348300.01	10.7858	Mh03g0015400.01	81.5926	Mh10g0352200.01	74.4871	Zs01g0555300.01	11.2413	Zs05g0568700.01	3.71487	Zs02g0390200.01	34.4616	Zs04g0495400.01	45.3071	Zs01g0527100.01	445.161	Zs05g0590100.01	10.5395	Zs02g0490100.01	98.7131	Zs04g0609500.01	69.7949
Oj02g0679500.01	6.01307	Oj04g0577200.01	11.2373	Oj03g0742900.01	92.1342	Oj12g0601300.01	65.842	Oj01g0233100.00	2.45793	Oj05g0237100.01	5.81119	Oj02g0219900.01	50.0069	Oj04g0281900.01	50.3873	Mh02g0504200.01	25.8646	Mh04g0542700.01	10.9737	Mh02g0122200.01	10.3546	Mh04g0688300.01	0.372203	Mh11g0049100.01	8.84053	Mh12g0051800.01	10.7034	Mh02g0082800.01	8.09907	Mh06g0623600.01	74.463	Zs03g0271400.01	9.56873	Zs07g0558400.01	3.70406	Zs02g0422400.01	9.09362	Zs04g0813200.01	45.1972	Zs11g0052900.01	6.88461	Zs12g0056900.01	10.2753	Zs01g0694000.01	4.6641	Zs05g0471800.01	69.4995
Oj02g0719000.01	18.1159	Oj06g0318300.01	11.2009	Oj02g0456500.01	7.47579	Oj04g0270100.01	65.8263	Oj02g0773400.01	4.27527	Oj06g0207700.01	5.74135	Oj08g0559000.01	15.1572	Oj09g0568900.01	50.0756	Mh02g0475000.01	16.0644	Mh04g0502500.01	10.9114	Mh02g0504000.01	0.772268	Mh04g0542300.01	0.372815	Mh03g0735700.01	19.7977	Mh10g0445700.01	10.5703	Mh03g0123600.01	2.96424	Mh10g0011300.01	74.2821	Zs01g0608000.01	0.083877	Zs05g0109400.01	3.68473	Zs02g0390600.01	12.7598	Zs04g0496100.01	45.1207	Zs01g0725600.01	8.46772	Zs05g0438900.01	10.1062	Zs02g0615600.01	3.73559	Zs06g0189400.01	69.2598
Oj03g0673800.01	28.1145	Oj12g0633600.01	11.0684	Oj01g0253300.01	95.3461	Oj05g0155601.00	65.8224	Oj08g0319900.01	7.18904	Oj09g0110300.01	5.72462	Oj02g0177600.01	49.2474	Oj06g0656500.01	49.5413	Mh03g0014500.01	13.5398	Mh07g0350100.01	10.8642	Mh02g0609900.01	3.11568	Mh06g0164300.01	0.379028	Mh02g0424400.01	8.06582	Mh04g0462700.01	10.5114	Mh01g0679500.01	31.9142	Mh05g0275200.01	73.8982	Zs03g0712000.01	4.5035	Zs07g0015700.01	3.68143	Zs02g0058400.01	33.462	Zs06g0628400.01	45.1075	Zs02g0631800.01	1.57016	Zs06g0149700.01	10.0457	Zs02g0721600.01	2.51292	Zs06g0663000.01	69.2512
Oj02g0681100.01	0.848891	Oj04g0578800.01	10.9059	Oj01g0343200.01	13.2204	Oj05g0155601.00	65.8224	Oj08g0475100.01	9.93033	Oj09g0461500.01	5.57843	Oj02g0527200.01	45.3218	Oj04g0405900.01	49.4985	Mh02g0600900.01	32.9535	Mh06g0189900.01	10.7015	Mh03g0221000.01	0.064521	Mh07g0539200.01	0.391352	Mh03g0113900.01	31.2714	Mh12g0402000.01	10.4651	Mh03g0597800.01	9.36629	Mh07g0459200.01	73.7705	Zs11g0011300.01	7.23098	Zs12g0011700.01	3.6396	Zs02g0695600.01	1.88689	Zs06g0092900.01	45.0842	Zs03g0022900.01	33.2588	Zs10g0410300.01	10.0238	Zs02g0132400.01	13.3057	Zs06g0058700.01	68.4486
Oj03g0825400.01	14.0801	Oj07g0243100.01	10.8384	Oj01g0158000.01	6.94762	Oj05g0155601.00	65.8224	Oj03g0735900.00	0.028572	Oj10g0413400.00	5.48898	Oj01g0853400.01	27.0963	Oj05g0449500.01	49.4568	Mh01g0790900.01	43.8234	Mh05g0353800.01	10.5457	Mh02g0582500.01	1.04259	Mh06g0277100.01	0.393249	Mh02g0078000.01	5.25054	Mh06g0644000.01	10.1789	Mh02g0317400.01	2.09069	Mh06g0707300.01	73.4994	Zs02g0482900.01	4.52989	Zs04g0600000.01	3.62926	Zs02g0091900.01	25.4087	Zs06g0576800.01	44.981	Zs03g0734300.01	6.02343	Zs07g0081800.01	9.95423	Zs01g0782700.01	7.26782	Zs05g0056800.01	68.3148
Oj11g0135900.01	9.90224	Oj12g0133100.01	10.6583	Oj03g0176100.00	0.366815	Oj10g0397200.01	65.5257	Oj03g0640000.00	3.89735	Oj12g0611300.00	5.43449	Oj03g0796501.00	27.4031	Oj07g0180900.01	49.3654	Mh03g0415300.01	22.7498	Mh07g0011300.01	10.5306	Mh02g0610000.01	0.372911	Mh06g0163900.01	0.393518	Mh02g0548500.01	4.28126	Mh04g0598600.01	9.97611	Mh02g0022600.01	0.858338	Mh06g0707300.01	73.4994	Zs02g0520500.01	18.0055	Zs04g0640600.01	3.60497	Zs08g0558600.01	15.3672	Zs09g0335800.01	44.1842	Zs01g0654700.01	0.784886	Zs05g0512800.01	9.90304	Zs03g0735300.01	182.577	Zs07g0084200.01	67.7496
Oj11g0147200.00	0.379726	Oj12g0141600.00	10.6356	Oj04g0624000.01	37.2694	Oj08g0191600.01	65.374	Oj02g0532900.01	2.12286	Oj04g0412300.01	5.29231	Oj01g0711800.00	0.137133	Oj05g0539700.01	49.2064	Mh03g0134800.01	8.53451	Mh10g0024500.01	10.447	Mh02g0276200.01	0.183641	Mh06g0048700.01	0.401213	Mh02g0079300.01	0.689598	Mh06g0640600.01	9.90857	Mh02g0639700.01	32.4941	Mh06g0129500.01	73.0835	Zs11g0012400.01	3.83375	Zs12g0012300.01	3.56351	Zs02g0462700.01	108.742	Zs04g0584800.01	44.173	Zs01g0213900.01	2.46057	Zs05g0220000.01	9.84288	Zs01g0451100.01	4.62755	Zs05g0607400.01	67.55
Oj08g0431300.01	23.8853	Oj09g0408600.01	10.5966	Oj01g0625200.01	69.3631	Oj05g0154700.01	65.0157	Oj03g0121200.01	37.8317	Oj10g0536700.01	5.11757	Oj01g0571000.01	5.47388	Oj05g0539700.01	49.2064	Mh02g0063100.01	3.7134	Mh06g0672700.01	10.416	Mh08g0494400.01	1.05799	Mh09g0397400.01	0.402063	Mh02g0391200.01	7.94436	Mh04g0410400.01	9.90417	Mh01g0585500.01	353.961	Mh05g0498400.01	72.7719	Zs02g0065300.01	0.163541	Zs06g0622500.01	3.54895	Zs03g0121300.01	1.45933	Zs10g0394100.01	43.7539	Zs03g0140800.01	0.047273	Zs10g0072200.01	9.78686	Zs03g0592000.01	29.303	Zs12g0520100.01	66.8355
Oj01g0641000.01	14.7891	Oj05g0577700.01	10.2954	Oj02g0300700.01	12.3851	Oj06g0342200.01	64.5675	Oj01g0858350.01	2.15663	Oj05g0445100.01	5.09578	Oj03g0808300.01	94.0995	Oj07g0569100.01	48.4672	Mh01g0538700.01	21.5051	Mh05g0519500.01	10.3978	Mh11g0040900.01	0.28863	Mh12g0043500.01	0.416492	Mh02g0216800.01	28.4039	Mh06g0305400.01	9.7049	Mh04g0472000.01	23.1136	Mh08g0090000.01	72.6733	Zs11g0024600.01	3.10865	Zs12g0024000.01	3.52248	Zs08g0642400.01	2.63686	Zs09g0429900.01	43.6143	Zs02g0313900.01	7.06235	Zs04g0337400.01	9.7657	Zs03g0078300.01	8.08908	Zs07g0524200.01	66.4962
Oj01g0699500.01	10.8597	Oj05g0545400.01	10.1962	Oj11g0194800.01	5.12259	Oj12g0180400.01	64.3878	Oj11g0114700.01	5.1265	Oj12g0114200.01	5.08333	Oj03g0742900.01	136.333	Oj12g0601300.01	48.2139	Mh11g0015100.01	40.9535	Mh12g0012900.01	10.3916	Mh02g0506100.01	26.6121	Mh04g0545600.01	0.41891	Mh11g0560200.01	7.42685	Mh12g0373900.01	9.62316	Mh02g0611400.01	19.5922	Mh06g0159700.01	71.4492	Zs08g0552800.01	12.7775	Zs09g0326500.01	3.36578	Zs01g0568700.01	15.2494	Zs05g0561000.01	43.1018	Zs08g0506800.01	0.506341	Zs09g0286400.01	9.74861	Zs11g0255000.01	142.337	Zs12g0127700.01	66.3036
Oj03g0640000.00	27.6147	Oj12g0611300.00	10.0688	Oj02g0175400.01	25.6838	Oj06g0662000.01	63.6945	Oj03g0805100.01	10.2759	Oj07g0200700.01	5.07576	Oj02g0332200.01	14.4087	Oj06g0562600.01	48.2113	Mh02g0648500.01	32.2884	Mh06g0124100.01	10.2743	Mh03g0547000.01	0.415269	Mh10g0290000.01	0.429076	Mh02g0588800.01	32.6822	Mh06g0249400.01	9.62259	Mh11g0120400.01	0.552019	Mh12g0022500.01	71.4153	Zs03g0022900.01	29.527	Zs10g0410200.01	3.35593	Zs01g0429200.01	6.59559	Zs05g0561000.01	43.1018	Zs02g0096600.01	7.75352	Zs06g0570200.01	9.67788	Zs01g0562800.01	2.98378	Zs05g0565400.01	66.1424
Oj03g0146000.01	27.4386	Oj10g0456600.01	9.6809	Oj01g0675500.01	135.184	Oj05g0559600.01	63.6107	Oj01g0805600.01	9.86686	Oj05g0493500.00	5.04218	Oj02g0203700.01	39.0156	Oj06g0141200.01	47.6416	Mh03g0043300.01	6.89849	Mh10g0405200.01	10.2652	Mh02g0507800.01	0.68081	Mh06g0013100.01	0.433226	Mh11g0013800.01	11.6728	Mh12g0011700.01	9.61188	Mh08g0420100.01	70.5216	Mh09g0310500.01	71.2405	Zs01g0029500.01	2.87791	Zs05g0059300.01	3.34519	Zs01g0570800.01	0.243601	Zs05g0561000.01	43.1018	Zs11g0038800.01	25.1601	Zs12g0037200.01	9.63536	Zs01g0525200.01	128.39	Zs05g0590600.01	65.8921
Oj03g0116300.01	45.534	Oj10g0521500.01	9.58352	Oj02g0158500.00	76.3955	Oj06g0687600.00	63.2641	Oj01g0281200.01	0.26601	Oj05g0493500.00	5.04218	Oj04g0639000.01	4.05874	Oj08g0171700.01	47.1812	Mh11g0107600.01	14.4774	Mh12g0105800.01	9.97292	Mh01g0795500.01	2.22157	Mh05g0358700.01	0.438778	Mh04g0616900.01	12.8219	Mh08g0173900.01	9.59161	Mh01g0526100.01	26.8631	Mh05g0530200.01	70.7485	Zs01g0071500.01	8.96223	Zs05g0079500.01	3.24797	Zs01g0563400.01	0.171582	Zs05g0564900.01	43.0976	Zs11g0040700.01	0.598665	Zs12g0039900.01	9.48481	Zs03g0124100.01	172.881	Zs10g0026600.01	65.661
Oj02g0787600.01	1.59579	Oj06g0190500.01	9.4009	Oj03g0287800.00	125.412	Oj07g0694400.01	63.241	Oj01g0855000.01	13.5053	Oj05g0448300.01	4.98789	Oj08g0400300.01	23.3207	Oj09g0363500.01	47.0843	Mh03g0720000.01	23.5773	Mh07g0326100.01	9.85254	Mh08g0468600.01	4.92432	Mh09g0368700.01	0.43878	Mh02g0391100.01	44.9416	Mh04g0410300.01	9.37991	Mh02g0110800.01	44.5954	Mh06g0054700.01	70.6531	Zs02g0522200.01	0.052203	Zs04g0642400.01	3.20056	Zs01g0464300.01	18.4873	Zs05g0604600.01	42.4822	Zs03g0146000.01	16.8497	Zs10g0108800.01	9.42439	Zs03g0282500.01	28.0848	Zs07g0542600.01	65.21
Oj01g0742500.01	48.6991	Oj05g0187100.01	9.08633	Oj02g0508100.01	28.4696	Oj04g0387600.01	63.1487	Oj03g0246100.01	0.761244	Oj10g0160100.01	4.9544	Oj02g0803300.01	4.40463	Oj06g0175500.01	47.0662	Mh02g0375600.01	12.6021	Mh04g0668900.01	9.79901	Mh01g0474500.01	1.17351	Mh05g0561300.01	0.440839	Mh01g0740800.01	49.9313	Mh05g0476500.01	9.22247	Mh02g0507600.01	60.3264	Mh04g0549500.01	70.4967	Zs03g0105600.01	2.64057	Zs12g0453700.01	3.18752	Zs01g0815200.01	4.72457	Zs05g0021300.01	42.2716	Zs01g0133000.01	9.17277	Zs05g0158000.01	9.25337	Zs02g0545200.01	1187.85	Zs04g0661900.01	65.0616
Oj08g0556200.01	36.7846	Oj09g0560500.01	8.881	Oj03g0637900.01	60.6739	Oj12g0605100.01	62.9804	Oj03g0162800.01	3.08981	Oj10g0416200.01	4.93851	Oj02g0613200.01	70.631	Oj04g0503500.01	47.0255	Mh08g0553800.01	1.86342	Mh09g0451700.01	9.74748	Mh04g0615000.01	32.093	Mh08g0177500.01	0.44214	Mh03g0267300.01	4.54277	Mh07g0506100.01	9.06568	Mh03g0683900.01	72.8709	Mh07g0037700.01	68.9677	Zs02g0399700.01	5.86282	Zs04g0504600.01	3.17111	Zs02g0146000.01	123.773	Zs04g0656200.01	42.266	Zs01g0132400.01	6.66974	Zs05g0158000.01	9.25337	Zs03g0015500.01	177.606	Zs10g0441100.01	64.865
Oj08g0469500.01	1.16493	Oj09g0454300.01	8.82401	Oj01g0633100.01	13.769	Oj05g0580000.01	62.6507	Oj01g0192000.01	14.8507	Oj05g0195200.01	4.90488	Oj02g0465900.01	112.28	Oj04g0448600.01	46.9781	Mh03g0023500.01	0.244445	Mh10g0390700.01	9.72216	Mh02g0072000.01	3.63348	Mh04g0599700.01	0.442622	Mh03g0671400.01	6.93519	Mh07g0017300.01	9.03208	Mh03g0046300.01	0.019546	Mh10g0333400.01	68.8199	Zs11g0045500.01	3.83453	Zs12g0047200.01	3.1548	Zs02g0352100.01	100.041	Zs04g0446500.01	42.0874	Zs03g0715500.01	3.46596	Zs07g0020900.01	9.13686	Zs08g0614200.01	78.4894	Zs09g0356200.01	64.3818
Oj03g0411600.00	5.25365	Oj07g0607500.01	8.82021	Oj02g0628600.01	25.5692	Oj04g0671900.01	62.5318	Oj11g0147200.00	0.185305	Oj12g0141600.00	4.88701	Oj03g0758500.01	25.6491	Oj07g0112700.01	46.5982	Mh03g0109700.01	13.4299	Mh07g0466500.01	9.59691	Mh01g0705000.01	9.58356	Mh05g0412900.01	0.443877	Mh03g0478400.01	26.1122	Mh12g0406800.01	8.99188	Mh01g0632700.01	20.6924	Mh05g0471500.01	68.6038	Zs08g0635500.01	195.942	Zs09g0396500.01	3.00915	Zs08g0629400.01	2.14506	Zs09g0373700.01	41.3697	Zs08g0640800.01	28.6103	Zs09g0421400.01	9.09554	Zs03g0708000.01	16.779	Zs07g0012600.01	63.9777
Oj08g0525800.00	1.85827	Oj09g0502200.01	8.81434	Oj03g0803500.01	2.98737	Oj10g0413500.01	62.324	Oj03g0242200.01	5.52763	Oj10g0135200.01	4.88336	Oj02g0591700.01	79.3898	Oj04g0473400.01	46.3555	Mh02g0477500.01	1.56325	Mh04g0506800.01	9.45926	Mh03g0676500.01	5.48393	Mh07g0023400.01	0.446507	Mh02g0524600.01	20.8423	Mh04g0572700.01	8.95986	Mh01g0535800.01	208.083	Mh05g0521700.01	68.2071	Zs02g0502300.01	0.081251	Zs04g0631300.01	2.93865	Zs03g0741100.01	47.2325	Zs07g0097500.01	41.1933	Zs01g0129400.01	11.3529	Zs05g0539500.01	9.06587	Zs02g0680100.01	3.20498	Zs06g0098500.01	63.774
Oj11g0483600.01	22.1426	Oj12g0442900.01	8.5892	Oj02g0259100.01	30.1537	Oj06g0523100.01	61.9823	Oj04g0628400.01	7.43836	Oj08g0180500.00	4.7041	Oj03g0390200.01	8.60159	Oj07g0622000.01	46.1967	Mh11g0049100.01	6.6327	Mh12g0051800.01	9.41875	Mh03g0106500.01	7.14475	Mh07g0023400.01	0.446507	Mh03g0498500.01	10.4734	Mh12g0412600.01	8.90378	Mh01g0535900.01	91.1044	Mh05g0521700.01	68.2071	Zs02g0502200.01	9.96849	Zs04g0631300.01	2.93865	Zs03g0087700.01	6.3262	Zs07g0481900.01	41.0543	Zs01g0575700.01	57.7918	Zs05g0557500.01	9.03051	Zs08g0377500.01	13.8647	Zs09g0150500.01	63.4458
Oj02g0137700.01	2.48116	Oj06g0704700.01	8.39434	Oj01g0832900.01	17.9682	Oj05g0466900.01	61.915	Oj01g0186000.01	6.47895	Oj05g0537100.00	4.69009	Oj01g0715500.00	0.773276	Oj05g0536200.01	45.9582	Mh01g0548800.01	5.37258	Mh05g0514400.01	9.41844	Mh02g0112000.01	0.987128	Mh06g0556000.01	0.45115	Mh02g0475000.01	16.5018	Mh04g0502500.01	8.90315	Mh02g0602500.01	66.3643	Mh06g0186500.01	68.1958	Zs08g0553900.01	0.943776	Zs09g0328300.01	2.9048	Zs03g0481300.01	106.912	Zs07g0511000.01	40.9047	Zs01g0029500.01	13.3266	Zs05g0059300.01	9.00835	Zs04g0740000.01	11.7618	Zs08g0167000.01	63.2666
Oj01g0233100.00	2.54945	Oj05g0237100.01	8.38233	Oj01g0571000.01	37.653	Oj05g0539700.01	61.5764	Oj01g0699500.01	7.23684	Oj05g0545400.01	4.6288	Oj02g0610500.01	32.6063	Oj04g0497700.01	45.943	Mh03g0107100.01	15.2297	Mh10g0202200.01	9.375	Mh03g0223800.01	6.88159	Mh10g0375500.01	0.452663	Mh08g0556800.01	2.54191	Mh09g0468500.01	8.86848	Mh02g0144400.01	55.6922	Mh06g0490400.01	68.0624	Zs01g0529600.01	0.292032	Zs05g0586200.01	2.84294	Zs03g0725500.01	7.84963	Zs07g0051500.01	40.4526	Zs01g0556300.01	10.7505	Zs05g0568300.01	8.99051	Zs01g0568200.01	79.9638	Zs05g0608900.01	63.0515
Oj01g0233500.01	3.00914	Oj05g0237100.01	8.38233	Oj01g0711800.00	0.925546	Oj05g0539700.01	61.5764	Oj02g0719000.01	7.80261	Oj06g0318300.01	4.626	Oj01g0909150.00	0.094842	Oj05g0597100.01	45.9309	Mh02g0645900.01	22.6444	Mh06g0127300.01	9.22475	Mh03g0589500.01	28.8321	Mh10g0375500.01	0.452663	Mh03g0010400.01	0.030463	Mh10g0422700.01	8.86589	Mh08g0559700.01	15.1554	Mh09g0475200.01	67.5564	Zs08g0553300.01	1.48865	Zs09g0327000.01	2.79453	Zs02g0096400.01	7.18275	Zs06g0567200.01	40.3152	Zs08g0624100.01	25.6983	Zs09g0365900.01	8.95459	Zs01g0644900.01	16.5895	Zs05g0516700.01	62.9505
Oj01g0186900.01	28.4455	Oj05g0593000.01	8.35236	Oj02g0803600.01	5.56648	Oj06g0174400.01	61.526	Oj01g0742400.01	1.33216	Oj05g0522600.01	4.62396	Oj01g0657000.01	0.166595	Oj05g0217000.01	45.4801	Mh02g0504300.01	19.9282	Mh04g0542800.01	9.04527	Mh01g0225800.01	8.87404	Mh05g0325700.01	0.462503	Mh02g0477500.01	2.43703	Mh04g0506800.01	8.76019	Mh08g0475600.01	97.526	Mh09g0380800.01	67.0053	Zs02g0041700.01	4.85803	Zs06g0642500.01	2.74754	Zs02g0639400.01	1.18531	Zs04g0795400.01	40.0604	Zs01g0121700.01	9.3472	Zs05g0130900.01	8.9252	Zs02g0626200.01	64.95	Zs06g0167300.01	62.6541
Oj08g0485700.01	11.6337	Oj09g0473350.00	8.34335	Oj01g0966100.01	14.0476	Oj05g0107600.01	61.2942	Oj02g0640500.01	0.302003	Oj04g0531400.01	4.58075	Oj11g0183900.01	9.62888	Oj12g0177500.01	45.3808	Mh02g0601500.01	1.60699	Mh06g0189500.01	9.02452	Mh01g0585000.01	0.271153	Mh05g0498600.01	0.471239	Mh03g0720700.01	71.5227	Mh07g0112500.01	8.65579	Mh03g0272000.01	9.42593	Mh07g0501700.01	66.8255	Zs03g0216000.01	2.78846	Zs07g0582700.01	2.69719	Zs02g0660100.01	0.098832	Zs06g0122700.01	39.8334	Zs01g0071500.01	19.9106	Zs05g0079500.01	8.73159	Zs01g0570600.01	10.2527	Zs05g0561200.01	61.6043
Oj02g0652300.01	40.0715	Oj04g0545100.01	8.32363	Oj03g0128932.00	1.42269	Oj10g0539900.01	61.0739	Oj03g0617500.01	4.62566	Oj12g0588800.01	4.54125	Oj02g0528100.01	2.81447	Oj04g0408600.01	45.2261	Mh02g0080600.01	0.450308	Mh04g0614900.01	8.97434	Mh11g0487500.01	0.02981	Mh12g0318600.01	0.472626	Mh02g0647500.01	21.9746	Mh06g0125400.01	8.50204	Mh02g0486300.01	24.6461	Mh04g0516900.01	66.3701	Zs08g0461300.01	0.224269	Zs09g0214200.01	2.50985	Zs01g0129100.01	20.1239	Zs05g0149800.01	39.8322	Zs01g0730400.01	38.4832	Zs05g0435600.01	8.72234	Zs08g0453800.01	14.7358	Zs09g0197300.01	61.2272
Oj02g0542200.01	7.97579	Oj04g0421700.01	8.17524	Oj11g0155000.01	6.52596	Oj12g0156400.01	60.8218	Oj08g0431300.01	10.6081	Oj09g0408600.01	4.49391	Oj02g0200800.01	9.12379	Oj06g0606800.01	45.0351	Mh08g0470400.01	0.03884	Mh09g0371700.01	8.89225	Mh08g0473400.01	100.132	Mh09g0376400.01	0.484017	Mh11g0028800.01	0.617057	Mh12g0021300.01	8.43082	Mh02g0697200.01	22.6492	Mh04g0516900.01	66.3701	Zs01g0546700.01	13.6763	Zs05g0573700.01	2.33689	Zs02g0595200.01	19.5364	Zs06g0370800.01	39.7608	Zs02g0504000.01	18.6461	Zs04g0632900.01	8.71648	Zs08g0452100.01	0.124287	Zs09g0197300.01	61.2272
Oj02g0731900.01	5.51	Oj06g0262800.01	7.95372	Oj03g0343500.01	61.5876	Oj07g0674200.01	60.6342	Oj03g0291800.01	10.5099	Oj07g0693600.01	4.25359	Oj02g0714200.01	16.961	Oj06g0326400.01	44.4556	Mh03g0720700.01	30.658	Mh07g0112500.01	8.88483	Mh03g0192900.01	6.4883	Mh07g0267300.01	0.49713	Mh03g0066300.01	7.47478	Mh10g0289600.01	8.3622	Mh01g0680600.01	15.1219	Mh05g0431700.01	64.5824	Zs02g0318400.01	169.334	Zs04g0344800.01	2.30473	Zs02g0590100.01	28.3276	Zs04g0733100.01	39.629	Zs01g0546700.01	14.5891	Zs05g0573700.01	8.70985	Zs03g0782300.01	11.079	Zs12g0492100.01	60.9697
Oj02g0535901.00	0.386817	Oj04g0414500.01	7.86494	Oj01g0323100.01	11.1653	Oj05g0135800.01	60.4554	Oj02g0731900.01	8.15967	Oj06g0260500.00	4.21231	Oj02g0640000.01	1.13165	Oj04g0531100.01	44.4129	Mh01g0661300.01	5.25622	Mh05g0460600.01	8.87633	Mh01g0527300.01	4.03475	Mh05g0528800.01	0.497258	Mh08g0480500.01	9.60621	Mh09g0384200.01	8.30317	Mh02g0608000.01	63.7784	Mh06g0171100.01	64.474	Zs01g0617700.01	4.24971	Zs05g0540900.01	2.28545	Zs03g0286600.01	16.3874	Zs07g0538900.01	39.612	Zs03g0581600.01	3.03529	Zs12g0503200.01	8.70406	Zs03g0054700.01	7.76117	Zs10g0345000.01	60.8575
Oj11g0142500.00	10.8798	Oj12g0138900.01	7.67979	Oj08g0548000.01	4.66031	Oj09g0532900.01	60.3852	Oj03g0633400.01	11.8698	Oj12g0601000.00	4.0858	Oj02g0187500.01	23.8811	Oj06g0638200.01	43.9856	Mh08g0479300.01	15.9784	Mh09g0383800.01	8.34504	Mh01g0723200.01	5.63675	Mh05g0400600.01	0.508031	Mh02g0517300.01	1.49913	Mh04g0561600.01	8.26388	Mh08g0551700.01	49.8128	Mh09g0447000.01	64.2762	Zs08g0546100.01	4.30665	Zs09g0319800.01	2.27191	Zs02g0064800.01	0.148278	Zs06g0623000.01	39.4916	Zs08g0552800.01	13.8702	Zs09g0326500.01	8.69133	Zs11g0126500.01	0.090293	Zs12g0025900.01	60.3495
Oj03g0183600.00	1.05577	Oj10g0390600.01	7.67063	Oj08g0401500.01	37.2452	Oj09g0363900.01	60.3367	Oj11g0141400.01	4.20272	Oj12g0138050.00	3.58674	Oj08g0516900.01	37.2773	Oj09g0499000.01	43.8353	Mh08g0469900.01	14.9449	Mh09g0371000.01	8.32095	Mh11g0043600.01	0.430263	Mh12g0046500.01	0.510962	Mh02g0394700.01	13.4816	Mh04g0415100.01	8.22211	Mh08g0442900.01	9.76025	Mh09g0336600.01	63.8966	Zs03g0746200.01	21.0197	Zs07g0118900.01	2.23948	Zs03g0406800.01	21.0708	Zs07g0486400.01	39.4087	Zs02g0065000.01	36.1931	Zs06g0055000.01	8.6297	Zs11g0010300.01	35.7651	Zs12g0010300.01	60.0743
Oj03g0785900.01	1.0462	Oj07g0468100.01	7.63483	Oj03g0253600.01	39.309	Oj10g0200700.01	59.9462	Oj08g0475100.01	9.93033	Oj09g0462100.01	3.52716	Oj02g0600650.01	2.13564	Oj06g0550800.00	42.8832	Mh02g0090100.01	7.8975	Mh06g0611900.01	8.31154	Mh02g0507800.01	0.68081	Mh04g0549600.01	0.519218	Mh11g0043500.01	5.44109	Mh12g0046300.01	8.01267	Mh03g0217100.01	19.7778	Mh07g0541700.01	62.9545	Zs02g0485500.01	0.345747	Zs04g0605000.01	2.2291	Zs03g0085500.01	19.3308	Zs10g0280500.01	39.2408	Zs01g0671800.01	4.33396	Zs05g0508800.01	8.61732	Zs02g0526400.01	27.7155	Zs06g0582500.01	60.017
Oj02g0773400.01	12.2661	Oj06g0207700.01	7.55445	Oj01g0752300.01	71.177	Oj05g0565000.01	59.877	Oj08g0474866.00	0.832987	Oj09g0462100.01	3.52716	Oj03g0781700.01	36.1938	Oj07g0142000.01	42.5848	Mh02g0614000.01	3.19657	Mh06g0153900.01	8.26408	Mh02g0494900.01	1.46426	Mh04g0533500.01	0.521966	Mh01g0685000.01	25.4733	Mh05g0429000.01	7.92984	Mh02g0641100.01	64.1388	Mh06g0050900.01	62.66	Zs08g0464800.01	0.665604	Zs09g0217300.01	2.07446	Zs01g0398600.01	7.73495	Zs05g0609600.01	39.0976	Zs02g0520400.01	11.5865	Zs04g0801800.01	8.19371	Zs02g0496500.01	20.6945	Zs06g0582500.01	60.017
Oj03g0792800.01	14.4203	Oj07g0168600.01	7.20873	Oj01g0833800.01	38.1332	Oj05g0123200.01	59.7017	Oj08g0557900.01	37.8026	Oj09g0567900.01	3.51914	Oj02g0742200.01	21.4715	Oj06g0234200.01	42.5794	Mh03g0720100.01	16.7608	Mh07g0111600.01	8.13298	Mh08g0281500.01	0.303601	Mh09g0305100.01	0.522978	Mh11g0014400.01	8.09596	Mh12g0012300.01	7.83994	Mh01g0177600.01	12.2906	Mh05g0211200.01	62.4393	Zs08g0553500.01	1.09078	Zs09g0327600.01	2.06477	Zs03g0368300.01	4.96201	Zs07g0494200.01	38.2081	Zs03g0021300.01	1.96052	Zs10g0407700.01	8.07239	Zs02g0569000.01	79.1336	Zs04g0699800.01	58.9864
Oj04g0628400.01	17.167	Oj08g0180500.00	7.03778	Oj02g0663300.00	4.35355	Oj04g0555600.01	59.5885	Oj02g0700400.01	1.08756	Oj04g0600200.01	3.50437	Oj03g0797800.01	19.8755	Oj07g0182400.01	42.5526	Mh01g0590500.01	4.92212	Mh05g0496400.01	8.03587	Mh02g0048300.01	0.30288	Mh06g0687800.01	0.526071	Mh03g0107100.01	15.3701	Mh10g0202200.01	7.73072	Mh03g0673300.01	166.854	Mh07g0020700.01	62.2472	Zs08g0553200.01	2.17829	Zs09g0327600.01	2.06477	Zs01g0252600.01	23.2417	Zs05g0062900.01	38.1937	Zs03g0727800.01	2.43341	Zs12g0492200.01	8.02928	Zs01g0038100.01	4.39012	Zs05g0569400.01	58.894
Oj01g0158200.01	9.28601	Oj05g0268500.01	7.02359	Oj03g0363950.00	10.2041	Oj07g0644200.01	59.2678	Oj02g0657000.01	2.08394	Oj04g0549700.01	3.40746	Oj03g0145900.01	11.8513	Oj10g0456800.01	42.5067	Mh03g0357200.01	5.04224	Mh07g0459300.01	7.94243	Mh08g0422500.01	47.5525	Mh09g0312400.01	0.526821	Mh03g0234500.01	0.184622	Mh07g0527900.01	7.53427	Mh03g0286800.01	98.9013	Mh07g0490100.01	61.9869	Zs04g0736300.01	14.0734	Zs08g0187000.01	2.06025	Zs02g0074500.01	11.3677	Zs04g0766900.01	38.1308	Zs11g0070600.01	1.95991	Zs12g0079100.01	7.89757	Zs03g0211200.01	15.4876	Zs07g0086600.01	58.8146
Oj01g0220700.00	0.467788	Oj05g0214300.00	6.99965	Oj03g0408300.00	108.807	Oj07g0613200.00	58.705	Oj02g0656600.00	1.62718	Oj04g0549700.01	3.40746	Oj03g0666500.01	38.3613	Oj12g0631100.01	42.2014	Mh02g0217700.01	13.7874	Mh06g0307600.01	7.74962	Mh02g0569400.01	13.3419	Mh06g0381900.01	0.528933	Mh02g0618900.01	21.5737	Mh06g0149200.01	7.33772	Mh03g0272900.01	0.708154	Mh07g0500000.01	61.8448	Zs03g0226200.01	5.41994	Zs10g0397400.01	2.03713	Zs03g0748400.01	15.7685	Zs07g0123200.01	37.907	Zs11g0042700.01	11.9046	Zs12g0042100.01	7.89713	Zs08g0615700.01	251.243	Zs09g0360400.01	58.5711
Oj08g0474866.00	1.69847	Oj09g0462100.01	6.92293	Oj02g0575700.01	13.6639	Oj04g0458200.01	58.3711	Oj11g0104800.01	2.31619	Oj12g0104700.01	3.27791	Oj02g0757900.01	18.492	Oj06g0219600.01	42.0592	Mh02g0424400.01	9.86952	Mh04g0462700.01	7.70199	Mh01g0705300.01	1.19988	Mh05g0412000.01	0.539731	Mh01g0514200.01	30.9632	Mh05g0536500.01	7.25853	Mh11g0059800.01	58.2167	Mh12g0315700.01	61.7517	Zs03g0019400.01	6.58409	Zs10g0397400.01	2.03713	Zs02g0630200.01	2.31099	Zs06g0152800.01	37.7149	Zs02g0665600.01	140.996	Zs06g0117900.01	7.69177	Zs02g0352200.01	0.947447	Zs04g0446800.01	58.5491
Oj08g0475100.01	39.6344	Oj09g0462100.01	6.92293	Oj03g0369800.01	28.1254	Oj07g0637400.01	58.2037	Oj03g0411600.00	2.93178	Oj07g0607500.01	3.24547	Oj03g0298400.01	37.9204	Oj07g0691800.01	41.0364	Mh11g0045300.01	0.093922	Mh12g0048100.01	7.58266	Mh01g0089600.01	3.06946	Mh05g0082500.01	0.543591	Mh02g0600900.01	3.97363	Mh06g0189900.01	7.12197	Mh08g0384800.01	49.9706	Mh09g0250500.01	61.3663	Zs02g0562700.01	0.04737	Zs04g0677500.01	2.02849	Zs01g0061100.01	13.6846	Zs05g0026100.01	37.5115	Zs08g0639700.01	9.39166	Zs09g0416900.01	7.62956	Zs02g0014500.01	23.4266	Zs06g0013100.01	58.3381
Oj02g0775400.01	51.7016	Oj06g0206700.01	6.8931	Oj02g0648300.01	26.1814	Oj04g0541100.01	57.7037	Oj01g0782800.00	0.115995	Oj05g0502000.01	3.21795	Oj03g0324200.01	62.9369	Oj07g0685700.01	40.7954	Mh08g0531700.01	53.862	Mh09g0416100.01	7.56967	Mh11g0042100.01	0.028367	Mh12g0044400.01	0.547589	Mh03g0712800.01	35.3463	Mh07g0094200.01	7.11508	Mh08g0512900.01	86.5352	Mh09g0403800.01	60.9494	Zs03g0816500.01	0.43718	Zs07g0245400.01	2.01881	Zs03g0490900.01	36.5361	Zs07g0353100.01	37.357	Zs02g0152500.01	6.70981	Zs06g0461000.01	7.29302	Zs03g0300200.01	11.3091	Zs07g0528800.01	58.3005
Oj02g0280700.01	7.10248	Oj06g0176700.01	6.78066	Oj03g0109400.01	40.1101	Oj10g0480200.01	57.697	Oj01g0959000.01	6.75224	Oj05g0105900.01	3.18687	Oj03g0577000.01	128.509	Oj07g0608500.01	40.7883	Mh08g0380700.01	43.23	Mh09g0241600.01	7.48825	Mh03g0343700.01	1.10596	Mh07g0457600.01	0.549181	Mh02g0090100.01	9.14845	Mh06g0611900.01	7.09222	Mh02g0589600.01	55.9657	Mh06g0227300.01	60.1837	Zs02g0446200.01	0.467078	Zs04g0549700.01	1.98921	Zs02g0490900.01	21.139	Zs04g0610200.01	37.1281	Zs01g0555500.01	6.6364	Zs05g0568600.01	7.23978	Zs03g0320600.01	71.4164	Zs07g0547200.01	58.2288
Oj11g0118300.01	13.9014	Oj12g0117400.01	6.61903	Oj02g0699600.01	76.7814	Oj04g0598200.00	57.3747	Oj01g0813100.00	4.99894	Oj05g0489700.01	3.18533	Oj03g0182800.01	7.82235	Oj07g0617000.01	40.2866	Mh03g0537800.01	0.096156	Mh12g0449000.01	7.46781	Mh01g0780900.01	2.14551	Mh05g0346400.01	0.55831	Mh02g0011600.01	0.10528	Mh06g0023100.01	7.02278	Mh11g0654500.01	59.1362	Mh12g0392800.01	60.0692	Zs02g0325700.01	0.349164	Zs04g0397300.01	1.93151	Zs02g0117800.01	2.25932	Zs06g0522800.01	37.0203	Zs01g0535200.01	5.76492	Zs05g0568600.01	7.23978	Zs02g0155400.01	70.85	Zs06g0457600.01	57.7462
Oj11g0138900.01	2.916	Oj12g0135800.01	6.55909	Oj02g0115700.01	111.895	Oj06g0727200.01	57.1953	Oj11g0138900.01	3.35082	Oj12g0135800.01	3.08133	Oj03g0806800.01	56.8288	Oj07g0204400.00	40.2672	Mh03g0025800.01	15.2743	Mh10g0400900.01	7.39591	Mh03g0687300.01	4.83463	Mh07g0041200.01	0.55901	Mh03g0415300.01	20.6338	Mh07g0011300.01	6.97918	Mh03g0192100.01	37.3634	Mh07g0546900.01	59.9817	Zs03g0736900.01	0.154958	Zs07g0090400.01	1.80301	Zs01g0422300.01	91.9817	Zs05g0609200.01	36.9268	Zs01g0046000.01	0.188172	Zs05g0568600.01	7.23978	Zs11g0058600.01	0.170103	Zs12g0062700.01	57.654
Oj02g0635800.01	9.39286	Oj04g0526000.01	6.49383	Oj02g0485000.01	11.0464	Oj06g0727200.01	57.1953	Oj11g0135900.01	4.01786	Oj12g0133100.01	3.07161	Oj02g0182500.01	11.6271	Oj06g0643100.01	40.2658	Mh01g0534500.01	1.88475	Mh05g0522500.01	7.39558	Mh11g0043100.01	1.34292	Mh12g0045600.01	0.568303	Mh08g0529400.01	1.79579	Mh09g0414500.01	6.92709	Mh01g0250300.01	5.65274	Mh05g0041800.01	59.4508	Zs02g0117900.01	1.58135	Zs06g0522600.01	1.79714	Zs02g0436400.01	59.3443	Zs04g0548500.01	36.86	Zs04g0756100.01	27.1119	Zs08g0115300.01	7.15532	Zs02g0713900.01	59.7886	Zs04g0059400.01	57.5942
Oj08g0479300.01	12.6167	Oj09g0466100.01	6.34298	Oj11g0491500.00	0.632669	Oj12g0454600.00	57.0698	Oj01g0220700.00	2.1943	Oj05g0214300.00	2.9557	Oj02g0506600.01	93.7758	Oj04g0385900.01	40.2292	Mh03g0106400.01	0.629498	Mh07g0024200.01	7.27539	Mh02g0466800.01	0.083282	Mh04g0493600.01	0.569369	Mh03g0023500.01	2.08725	Mh10g0390700.01	6.81206	Mh02g0694500.01	30.3245	Mh04g0519500.01	59.3839	Zs08g0434100.01	1.10088	Zs09g0176700.01	1.72464	Zs01g0130700.01	18.9206	Zs05g0152600.01	36.7385	Zs01g0791600.01	42.8134	Zs05g0392700.01	6.92542	Zs02g0425000.01	0.423867	Zs04g0521000.01	57.3513
Oj02g0111600.01	2.9582	Oj06g0142500.00	6.30445	Oj02g0606200.01	52.2187	Oj04g0493000.01	56.9954	Oj03g0209400.01	12.4111	Oj10g0337600.01	2.94304	Oj01g0874700.01	21.2593	Oj05g0429400.01	40.0306	Mh08g0428900.01	2.4924	Mh09g0318900.01	7.22658	Mh01g0783600.01	0.651692	Mh05g0372700.01	0.57559	Mh03g0012000.01	11.3074	Mh10g0419000.01	6.7872	Mh02g0482100.01	119.816	Mh04g0512000.01	58.4611	Zs02g0524800.01	28.2665	Zs04g0648600.01	1.71337	Zs01g0606300.01	5.82403	Zs05g0152600.01	36.7385	Zs11g0014800.01	14.6349	Zs12g0013500.01	6.62229	Zs02g0212900.01	4.10708	Zs06g0291300.01	57.3467
Oj08g0497300.01	39.7453	Oj09g0481100.01	6.23065	Oj08g0546900.01	3.69874	Oj09g0526800.01	56.8741	Oj01g0973200.00	1.83794	Oj05g0110700.01	2.92523	Oj03g0369800.01	18.5274	Oj07g0637400.01	39.9293	Mh03g0225700.01	16.4678	Mh07g0537800.01	7.15087	Mh02g0440200.01	1.10627	Mh04g0471400.01	0.580354	Mh01g0038600.01	9.21164	Mh05g0056100.01	6.7796	Mh04g0620900.01	87.7274	Mh08g0158800.01	57.9922	Zs01g0309600.01	62.8974	Zs05g0057000.01	1.70272	Zs02g0707600.01	1006.27	Zs04g0058800.01	36.4076	Zs03g0736000.01	11.1926	Zs07g0085300.01	6.6001	Zs01g0673200.01	44.4974	Zs05g0019900.01	57.3239
Oj08g0520000.01	3.36719	Oj09g0497000.01	5.79867	Oj03g0702800.01	7.06614	Oj07g0587400.01	56.8292	Oj02g0631200.01	11.4728	Oj04g0523100.01	2.80373	Oj08g0313200.01	26.6382	Oj09g0115500.01	39.9266	Mh08g0463400.01	6.98049	Mh09g0364300.01	7.0856	Mh02g0615400.01	5.10844	Mh06g0152900.01	0.58352	Mh02g0217700.01	5.22493	Mh06g0307600.01	6.74984	Mh03g0071900.01	29.7781	Mh10g0280600.01	57.5443	Zs01g0704300.01	6.37583	Zs05g0462900.01	1.61431	Zs04g0556000.01	23.0555	Zs08g0087600.01	35.9573	Zs11g0034100.01	4.09062	Zs12g0032300.01	6.54057	Zs02g0079100.01	36.1056	Zs06g0595500.01	57.1913
Oj08g0319900.01	9.70794	Oj09g0110300.01	5.72092	Oj03g0791700.01	12.5947	Oj07g0166700.01	56.5254	Oj02g0137700.01	0.811004	Oj06g0704700.01	2.77607	Oj01g0680900.01	7.69729	Oj05g0556400.01	39.9178	Mh03g0724700.01	4.69236	Mh07g0123400.01	7.08365	Mh01g0305100.01	0.594503	Mh05g0052800.01	0.59115	Mh02g0482800.01	17.4764	Mh04g0514100.01	6.60543	Mh08g0473600.01	14.4027	Mh09g0376600.01	57.5317	Zs03g0228100.01	10.8866	Zs07g0577500.01	1.59534	Zs01g0697800.01	1.02273	Zs05g0469400.01	35.9243	Zs02g0385000.01	8.45785	Zs04g0491000.01	6.48493	Zs02g0021400.01	3.25624	Zs06g0661600.01	56.0703
Oj01g0736300.01	4.50545	Oj05g0526800.01	5.65239	Oj02g0150800.01	32.3829	Oj06g0694000.01	56.276	Oj11g0679700.01	13.1447	Oj12g0563000.00	2.76245	Oj01g0159200.01	65.7978	Oj05g0163300.01	39.8339	Mh01g0608800.01	20.7898	Mh05g0482800.01	6.94832	Mh01g0780000.01	11.0426	Mh05g0052800.01	0.59115	Mh11g0107600.01	17.6478	Mh12g0105800.01	6.44998	Mh02g0107400.01	5.95334	Mh06g0569800.01	57.5165	Zs02g0625800.01	0.904319	Zs06g0167400.01	1.56725	Zs03g0746900.01	38.5143	Zs07g0120900.01	35.7747	Zs02g0680400.01	10.3328	Zs06g0098200.01	6.44174	Zs03g0017600.01	103.256	Zs10g0377900.01	56.0663
Oj02g0640500.01	0.507451	Oj04g0531400.01	5.59707	Oj01g0701900.01	5.32272	Oj05g0545000.01	56.0133	Oj08g0497300.01	12.3821	Oj09g0481100.01	2.74481	Oj01g0817700.01	115.164	Oj05g0482700.01	39.5559	Mh02g0524600.01	9.73404	Mh04g0572700.01	6.8781	Mh11g0085300.01	61.4427	Mh12g0088000.01	0.593866	Mh11g0025800.01	3.80951	Mh12g0033500.01	6.41716	Mh02g0483800.01	0.084095	Mh04g0657900.01	57.3156	Zs02g0692300.01	2.35474	Zs04g0441800.01	1.56074	Zs02g0490300.01	25.4857	Zs04g0517700.01	35.7339	Zs03g0271400.01	22.0708	Zs07g0558400.01	6.43606	Zs08g0642400.01	17.6262	Zs09g0429900.01	55.966
Oj01g0971400.01	5.43736	Oj05g0108600.01	5.58494	Oj03g0402000.01	28.5816	Oj07g0642300.01	56.0132	Oj03g0119100.01	0.760686	Oj10g0524400.01	2.7291	Oj08g0441500.01	12.0971	Oj09g0419200.01	38.6628	Mh08g0529400.01	0.753513	Mh09g0414500.01	6.83365	Mh03g0746700.01	1.42674	Mh07g0173900.01	0.59583	Mh01g0700600.01	3.89779	Mh05g0415100.01	6.04842	Mh11g0050600.01	177.606	Mh12g0055300.01	57.2161	Zs08g0627600.01	2.31315	Zs09g0368900.01	1.54188	Zs01g0241600.01	0.451379	Zs05g0045300.01	35.5708	Zs02g0397300.01	0.398596	Zs04g0809500.01	6.38196	Zs03g0406800.01	26.7607	Zs07g0486400.01	55.5681
Oj03g0209400.01	20.3355	Oj10g0337600.01	5.58089	Oj02g0816300.01	69.3144	Oj04g0507500.01	55.8975	Oj03g0116300.01	27.5568	Oj10g0521500.01	2.68329	Oj01g0823900.01	17.4549	Oj05g0476700.01	38.3918	Mh01g0081600.01	18.3512	Mh05g0069400.01	6.74409	Mh02g0612500.01	0.916139	Mh06g0156800.01	0.598659	Mh03g0057400.01	15.8425	Mh10g0315600.01	5.91437	Mh01g0665400.01	56.7277	Mh05g0455100.01	57.0548	Zs03g0391900.01	5.57099	Zs07g0493200.01	1.49952	Zs11g0046400.01	4.83293	Zs12g0048100.01	35.1374	Zs11g0071500.01	2.84826	Zs12g0079500.01	6.30062	Zs01g0177800.01	97.063	Zs05g0385700.01	55.367
Oj11g0102700.01	5.01798	Oj12g0102350.01	5.53789	Oj02g0617300.01	50.0582	Oj04g0507500.01	55.8975	Oj01g0940000.01	1.42193	Oj05g0374200.00	2.67725	Oj11g0528400.01	0.543983	Oj12g0479900.01	38.1318	Mh11g0560200.01	5.56797	Mh12g0373900.01	6.67554	Mh02g0514100.01	15.797	Mh04g0557900.01	0.599666	Mh03g0745400.01	0.163454	Mh07g0166500.01	5.8991	Mh02g0103000.01	53.2243	Mh06g0577300.01	56.819	Zs01g0735100.01	0.279068	Zs05g0430900.01	1.42358	Zs03g0708500.01	2.84802	Zs12g0453100.01	35.1246	Zs02g0356800.01	16.7143	Zs04g0477200.01	6.26549	Zs01g0626900.01	10.8406	Zs05g0538500.01	55.3007
Oj01g0859500.01	4.07968	Oj05g0443900.01	5.46628	Oj02g0332200.01	22.89	Oj06g0562600.01	55.5572	Oj03g0214000.01	18.9336	Oj12g0576700.01	2.6155	Oj03g0804200.01	23.6576	Oj07g0198300.01	38.1167	Mh01g0689900.01	83.9014	Mh05g0425600.01	6.62893	Mh01g0087600.01	6.88789	Mh05g0500000.01	0.604955	Mh02g0012700.01	0.444074	Mh06g0016400.01	5.89761	Mh01g0679800.01	15.5932	Mh05g0028800.01	56.1823	Zs08g0624100.01	42.0368	Zs09g0365900.01	1.3582	Zs03g0067600.01	0.235217	Zs07g0477600.01	34.8381	Zs08g0562300.01	10.1059	Zs09g0338200.01	6.26028	Zs02g0695900.01	64.27	Zs06g0091300.01	54.4784
Oj01g0934000.01	17.7872	Oj05g0169200.01	5.39671	Oj03g0387800.01	61.249	Oj07g0623600.01	55.2629	Oj03g0221500.01	5.46237	Oj07g0510200.01	2.47843	Oj02g0611800.01	29.8685	Oj04g0500700.01	38.0559	Mh01g0649500.01	1.1192	Mh05g0465700.01	6.58205	Mh01g0090700.01	64.4428	Mh05g0500000.01	0.604955	Mh11g0047500.01	3.82504	Mh12g0050300.01	5.89416	Mh01g0708700.01	23.4647	Mh05g0408300.01	55.995	Zs11g0219300.01	15.9695	Zs12g0122600.01	1.35325	Zs01g0508900.01	23.0545	Zs05g0604400.01	34.7066	Zs02g0446200.01	1.45234	Zs04g0549700.01	6.16193	Zs08g0643700.01	307.078	Zs09g0431300.01	54.4247
Oj01g0168500.01	20.3159	Oj05g0169200.01	5.39671	Oj01g0977100.00	2.612	Oj05g0122800.01	55.2	Oj01g0654500.01	238.474	Oj05g0573200.00	2.37908	Oj03g0780400.01	54.926	Oj12g0628100.01	38.0084	Mh01g0735300.01	3.72883	Mh05g0385100.01	6.54087	Mh02g0661400.01	37.8101	Mh06g0103600.01	0.605715	Mh11g0016300.01	6.05097	Mh12g0014000.01	5.79568	Mh01g0708600.01	8.19871	Mh05g0408300.01	55.995	Zs02g0154000.01	3.64618	Zs04g0335800.01	1.30818	Zs01g0157200.01	56.1953	Zs05g0062000.01	34.5442	Zs02g0385300.01	1.80856	Zs04g0491800.01	6.15692	Zs02g0423000.01	14.869	Zs04g0520200.01	54.0953
Oj02g0631200.01	41.6593	Oj04g0523100.01	5.35968	Oj01g0695100.01	7.76107	Oj05g0548900.01	54.9582	Oj11g0128500.01	2.29809	Oj12g0125000.01	2.28664	Oj02g0662100.01	386.811	Oj04g0554800.01	37.6961	Mh02g0499800.01	17.7099	Mh04g0538800.01	6.46463	Mh01g0587900.01	6.71602	Mh05g0497600.01	0.618219	Mh03g0698400.01	2.72616	Mh07g0079800.01	5.71893	Mh11g0015700.01	56.1247	Mh12g0013600.01	55.8379	Zs01g0093000.01	2.02041	Zs05g0119200.01	1.28863	Zs01g0257400.01	7.83094	Zs05g0062000.01	34.5442	Zs01g0182500.01	0.31187	Zs05g0490400.01	6.1029	Zs03g0010600.01	20.0469	Zs10g0454200.01	53.9542
Oj01g0742400.01	0.958606	Oj05g0522600.01	5.26659	Oj01g0715500.00	2.39128	Oj05g0536200.01	54.9277	Oj11g0104240.00	0.072092	Oj12g0104200.00	2.12472	Oj03g0764600.01	62.9338	Oj07g0119300.01	37.6278	Mh03g0020800.01	28.2283	Mh10g0388000.01	6.31785	Mh03g0127700.01	0.212006	Mh07g0030500.01	0.618395	Mh08g0549900.01	73.9477	Mh09g0436900.01	5.70587	Mh03g0625500.01	65.4772	Mh07g0034500.01	55.739	Zs02g0637000.01	390.438	Zs06g0144400.01	1.25837	Zs01g0062300.01	6.82484	Zs05g0062000.01	34.5442	Zs02g0523800.01	2.09789	Zs04g0644900.01	5.94176	Zs01g0614500.01	25.4501	Zs05g0135900.01	53.916
Oj01g0973200.00	1.36931	Oj05g0110700.01	5.22767	Oj02g0768300.01	6.94426	Oj06g0210000.00	54.8302	Oj03g0673800.01	3.31557	Oj12g0633600.01	2.10223	Oj03g0607500.01	52.3308	Oj12g0581700.01	37.5361	Mh02g0623000.01	4.49798	Mh06g0147500.01	6.20676	Mh03g0214300.01	23.981	Mh07g0517900.01	0.618911	Mh03g0720000.01	31.2118	Mh07g0326100.01	5.54855	Mh03g0682600.01	1.95067	Mh07g0034500.01	55.739	Zs01g0448200.01	1.19461	Zs05g0559400.01	1.24646	Zs03g0710800.01	31.5243	Zs07g0014200.01	34.4353	Zs02g0071200.01	6.62609	Zs06g0612400.01	5.74198	Zs02g0146400.01	13.1179	Zs06g0474700.01	53.1394
Oj01g0639200.00	22.8576	Oj05g0578500.01	5.16104	Oj02g0645600.01	12.541	Oj04g0539500.01	54.7862	Oj08g0540000.01	5.16001	Oj09g0513200.00	2.10205	Oj03g0234900.01	37.6832	Oj10g0109300.01	37.4493	Mh03g0756100.01	9.54205	Mh07g0233100.01	6.19761	Mh03g0539000.01	5.58381	Mh12g0449500.01	0.623136	Mh02g0608500.01	11.9406	Mh06g0170400.01	5.52704	Mh04g0614900.01	17.125	Mh08g0177600.01	55.7059	Zs02g0634100.01	74.118	Zs06g0147900.01	1.21117	Zs03g0101600.01	13.9178	Zs07g0014200.01	34.4353	Zs01g0698500.01	13.3219	Zs05g0469300.01	5.55496	Zs11g0034000.01	30.1852	Zs12g0032200.01	52.7652
Oj11g0679700.01	5.1561	Oj12g0563000.00	5.10536	Oj03g0327600.01	164.97	Oj07g0683900.01	54.4889	Oj01g0743500.01	0.097071	Oj05g0186300.01	2.0687	Oj02g0803600.01	0.471874	Oj06g0174400.01	37.3862	Mh03g0652200.01	0.657024	Mh07g0091300.01	6.15265	Mh02g0708100.01	25.7121	Mh04g0539800.01	0.626158	Mh01g0587300.01	31.239	Mh05g0497800.01	5.50656	Mh03g0584400.01	5.78646	Mh12g0462000.01	55.5145	Zs02g0170400.01	0.116356	Zs06g0443100.01	1.16377	Zs01g0177800.01	35.2001	Zs05g0385700.01	34.3446	Zs01g0588200.01	3.4068	Zs05g0553000.01	5.48503	Zs08g0526300.01	2.71216	Zs09g0308100.01	52.7245
Oj03g0366700.01	15.3564	Oj07g0641000.01	5.07814	Oj03g0210600.01	16.5203	Oj10g0330000.01	54.478	Oj02g0535901.00	1.20549	Oj04g0414500.01	1.97713	Oj08g0451200.01	122.377	Oj09g0433800.01	37.0003	Mh03g0338700.01	17.7434	Mh12g0402100.01	6.04453	Mh11g0054700.01	3.98478	Mh12g0059500.01	0.631423	Mh01g0485500.01	0.195368	Mh05g0550200.01	5.38859	Mh08g0553200.01	46.6384	Mh09g0448600.01	55.5053	Zs03g0739400.01	26.9971	Zs07g0094900.01	1.08483	Zs03g0299800.01	6.67713	Zs07g0529000.01	34.2382	Zs11g0011800.01	4.30247	Zs12g0011800.01	5.38994	Zs02g0658000.01	60.7705	Zs06g0048400.01	52.6756
Oj11g0145700.00	1.5789	Oj12g0143200.01	4.90021	Oj01g0229100.01	13.5938	Oj05g0227700.01	54.2012	Oj01g0639200.00	1.46418	Oj05g0578500.01	1.95827	Oj02g0235600.01	65.4154	Oj06g0550000.00	36.771	Mh03g0745400.01	0.734822	Mh07g0166500.01	6.01164	Mh03g0718800.01	2.37455	Mh07g0106400.01	0.633474	Mh02g0645900.01	63.703	Mh06g0127300.01	5.32445	Mh02g0288100.01	16.6401	Mh04g0212600.01	55.3572	Zs08g0440400.01	26.1599	Zs09g0180200.01	0.98816	Zs03g0810900.01	15.52	Zs07g0202000.01	34.0471	Zs08g0546100.01	5.04756	Zs09g0319800.01	5.24055	Zs04g0748400.01	42.7999	Zs08g0033200.01	52.4996
Oj01g0180400.01	8.8575	Oj05g0180500.01	4.90018	Oj02g0756800.01	25.8234	Oj06g0220000.01	54.1959	Oj08g0475100.01	9.93033	Oj09g0460700.01	1.89882	Oj01g0823100.01	30.835	Oj05g0477600.01	36.6333	Mh02g0482800.01	11.6841	Mh04g0514100.01	5.99405	Mh01g0365400.01	5.16311	Mh05g0343100.01	0.633544	Mh11g0038900.01	2.54198	Mh12g0041600.01	5.30269	Mh08g0297800.01	37.1456	Mh09g0153100.01	54.9858	Zs01g0278700.01	25.2622	Zs05g0364100.01	0.964866	Zs03g0067500.01	6.3827	Zs10g0318600.01	33.5945	Zs03g0018800.01	51.0986	Zs10g0396100.01	5.22224	Zs01g0499400.01	57.2343	Zs05g0597600.01	52.4272
Oj11g0700500.01	2.42215	Oj12g0567300.00	4.80904	Oj02g0227400.01	24.6117	Oj06g0558766.00	54.1877	Oj02g0635800.01	5.28584	Oj04g0526000.01	1.88648	Oj08g0481400.01	9.81664	Oj09g0470500.01	36.6298	Mh02g0078000.01	9.66523	Mh06g0644000.01	5.95412	Mh03g0065400.01	13.5727	Mh10g0295600.01	0.634371	Mh08g0553800.01	1.26655	Mh09g0451700.01	5.26115	Mh02g0642800.01	4.1963	Mh06g0128900.01	54.3083	Zs03g0745600.01	3.22342	Zs07g0115100.01	0.946958	Zs02g0256000.01	13.5786	Zs06g0477500.01	33.5782	Zs01g0617700.01	7.95404	Zs05g0540900.01	5.12544	Zs01g0087300.01	13.9752	Zs05g0548500.01	52.264
Oj03g0416300.01	3.12124	Oj07g0604300.01	4.80706	Oj03g0147400.01	274.04	Oj10g0447900.01	54.162	Oj11g0116900.01	2.592	Oj12g0116400.00	1.85103	Oj03g0194100.01	6.11467	Oj07g0585000.01	36.6246	Mh04g0637400.01	28.7119	Mh08g0110900.01	5.85211	Mh01g0519800.01	13.3368	Mh05g0532900.01	0.641513	Mh03g0025800.01	9.07113	Mh10g0400900.01	5.18953	Mh04g0621400.01	6.95523	Mh08g0158300.01	54.2614	Zs08g0523700.01	0.892859	Zs09g0305300.01	0.916845	Zs11g0024900.01	3.86722	Zs12g0024300.01	33.2077	Zs03g0069300.01	3.00856	Zs10g0315800.01	5.11344	Zs03g0742400.01	0.541622	Zs07g0100500.01	52.1029
Oj03g0617500.01	1.14632	Oj12g0588800.01	4.72048	Oj08g0546800.01	50.4794	Oj09g0526600.01	54.0514	Oj08g0525800.00	0.929134	Oj09g0502200.01	1.8262	Oj02g0646400.01	17.7047	Oj06g0659500.01	36.3406	Mh11g0038900.01	2.77182	Mh12g0041600.01	5.79893	Mh01g0502300.01	4.08478	Mh05g0543500.01	0.642115	Mh02g0550700.01	2.58542	Mh04g0600600.01	5.17905	Mh03g0061800.01	42.0669	Mh10g0309800.01	54.0981	Zs01g0725600.01	1.63162	Zs05g0438900.01	0.862565	Zs01g0587800.01	245.187	Zs05g0553100.01	32.5178	Zs01g0555300.01	16.4086	Zs05g0568700.01	4.7747	Zs02g0091100.01	102.667	Zs06g0578700.01	52.0874
Oj01g0179600.01	9.21681	Oj05g0179950.00	4.6338	Oj02g0831600.01	19.8876	Oj04g0566500.01	53.9136	Oj01g0736300.01	0.275592	Oj05g0526800.01	1.82177	Oj02g0618100.01	18.7762	Oj06g0659500.01	36.3406	Mh08g0480500.01	4.50493	Mh09g0384200.01	5.72243	Mh01g0742600.01	56.7867	Mh05g0546400.01	0.652887	Mh08g0509000.01	0.177479	Mh09g0400000.01	5.07049	Mh01g0696100.01	66.5602	Mh05g0418400.01	53.9169	Zs11g0038800.01	4.97394	Zs12g0037400.01	0.860714	Zs03g0211200.01	14.7663	Zs07g0086600.01	32.4619	Zs03g0816500.01	11.7806	Zs07g0245400.01	4.75435	Zs08g0586600.01	128.103	Zs09g0350300.01	51.9751
Oj08g0451800.01	0.480146	Oj09g0283600.01	4.41239	Oj08g0559000.01	11.4505	Oj09g0568900.01	53.824	Oj08g0386300.01	26.4068	Oj09g0334600.00	1.68441	Oj11g0127800.01	13.4494	Oj12g0124000.01	36.3248	Mh03g0515400.01	11.4148	Mh12g0431000.01	5.72056	Mh02g0598400.01	1.27482	Mh06g0211000.01	0.659745	Mh02g0141800.01	3.99751	Mh06g0494800.01	4.99339	Mh02g0053800.01	17.1444	Mh06g0684600.01	53.1595	Zs11g0042700.01	0.282429	Zs12g0042100.01	0.85209	Zs01g0702500.01	17.1291	Zs05g0465700.01	32.1363	Zs11g0020500.01	3.15081	Zs12g0020200.01	4.64576	Zs01g0061100.01	29.1891	Zs05g0026100.01	51.9019
Oj01g0688600.01	4.62861	Oj05g0551600.01	4.35949	Oj02g0610500.01	60.0599	Oj04g0497700.01	53.6474	Oj01g0180400.01	2.81236	Oj05g0180500.01	1.68155	Oj03g0207300.01	8.45616	Oj07g0114400.01	36.2716	Mh03g0019400.01	4.97341	Mh10g0385500.01	5.59935	Mh11g0519400.01	0.593943	Mh12g0322500.01	0.665021	Mh11g0050700.01	14.4739	Mh12g0055400.01	4.94785	Mh11g0529500.01	0.127543	Mh12g0325200.01	53.0477	Zs01g0079600.01	32.7406	Zs05g0094100.01	0.826913	Zs02g0130700.01	19.5545	Zs06g0485300.01	32.0677	Zs03g0483000.01	4.41742	Zs10g0303500.01	4.64325	Zs02g0606600.01	13.8907	Zs06g0238600.01	51.6103
Oj02g0138100.00	0.204144	Oj06g0704200.01	4.23782	Oj01g0205500.01	29.5204	Oj05g0207300.01	53.6198	Oj08g0469500.01	4.23483	Oj09g0454300.01	1.65781	Oj11g0703100.01	11.5014	Oj12g0569500.01	36.1055	Mh03g0069100.01	0.366158	Mh10g0284100.01	5.5876	Mh08g0558200.01	0.500987	Mh09g0473500.01	0.685872	Mh02g0141000.01	2.47343	Mh06g0495200.01	4.58647	Mh03g0289200.01	9.32375	Mh07g0489000.01	52.995	Zs03g0736000.01	0.65996	Zs07g0085300.01	0.809524	Zs11g0034500.01	50.7299	Zs12g0032900.01	32.035	Zs01g0529600.01	12.1125	Zs05g0586200.01	4.60534	Zs02g0098100.01	37.8297	Zs06g0568000.01	51.5998
Oj11g0141700.00	0.138992	Oj12g0138166.00	4.15085	Oj02g0710500.01	1.23052	Oj06g0496800.01	53.4681	Oj02g0755400.01	3.21937	Oj06g0220600.01	1.63579	Oj02g0693500.01	14.0753	Oj04g0592600.01	36.0638	Mh11g0036800.01	4.09079	Mh12g0039300.01	5.31485	Mh03g0717900.01	4.73054	Mh07g0104600.01	0.688211	Mh03g0048300.01	1.55849	Mh10g0335100.01	4.56055	Mh02g0080400.01	36.6168	Mh04g0617500.01	52.8378	Zs01g0192600.01	0.72758	Zs05g0424500.01	0.791498	Zs03g0298500.01	27.4279	Zs07g0529500.01	32.0231	Zs08g0553300.01	1.23751	Zs09g0327000.01	4.59644	Zs02g0701700.01	62.4743	Zs04g0628900.01	51.4766
Oj02g0700400.01	2.93812	Oj04g0600200.01	3.94511	Oj02g0596700.00	3.03893	Oj04g0482300.01	53.2073	Oj08g0485700.01	6.01675	Oj09g0473350.00	1.60517	Oj08g0386200.01	18.3329	Oj09g0334500.01	35.8444	Mh02g0517300.01	3.44353	Mh04g0561600.01	5.30926	Mh02g0082800.01	17.3821	Mh06g0623600.01	0.689556	Mh02g0355700.01	16.4138	Mh04g0377800.01	4.2498	Mh11g0079900.01	40.1326	Mh12g0086800.01	52.7962	Zs11g0043300.01	0.154087	Zs12g0042600.01	0.782379	Zs03g0085500.01	19.3308	Zs07g0529500.01	32.0231	Zs08g0622200.01	13.3615	Zs09g0364500.01	4.45976	Zs02g0499700.01	41.9496	Zs04g0628900.01	51.4766
Oj02g0686300.01	5.58831	Oj04g0585400.01	3.92458	Oj02g0730600.00	0.288622	Oj06g0268800.01	53.0071	Oj02g0652300.01	19.845	Oj04g0545100.01	1.59803	Oj11g0116300.01	33.8885	Oj12g0115700.01	35.5701	Mh03g0137700.01	67.41	Mh10g0030800.01	5.21841	Mh03g0210300.01	35.917	Mh07g0544400.01	0.695391	Mh01g0566700.01	9.97141	Mh05g0506900.01	4.19379	Mh02g0079000.01	22.5288	Mh06g0641400.01	52.7028	Zs01g0602200.01	188.96	Zs05g0550700.01	0.711112	Zs01g0568200.01	38.9586	Zs05g0608900.01	32.0021	Zs01g0679200.01	2.89357	Zs05g0492500.01	4.40017	Zs02g0639400.01	2.27167	Zs04g0795400.01	51.4597
Oj03g0102200.01	6.1749	Oj12g0560400.01	3.91238	Oj08g0557600.01	27.6158	Oj09g0567300.01	52.7832	Oj03g0836400.01	1.11358	Oj07g0250501.00	1.58494	Oj03g0126100.01	20.622	Oj10g0533000.01	35.535	Mh01g0692800.01	0.499661	Mh05g0422800.01	5.19465	Mh01g0683200.01	7.89601	Mh05g0430300.01	0.697007	Mh11g0027400.01	3.88595	Mh12g0022700.01	4.15572	Mh01g0357500.01	13.6608	Mh05g0365500.01	52.5723	Zs01g0575400.01	9.77401	Zs05g0557900.01	0.657483	Zs11g0063700.01	6.59002	Zs12g0065900.01	31.9858	Zs02g0508500.01	14.027	Zs04g0636500.01	4.37379	Zs01g0245700.01	81.633	Zs05g0064500.01	51.3508
Oj11g0126900.01	3.1963	Oj12g0123700.00	3.88189	Oj02g0664000.01	37.168	Oj04g0556300.01	52.7555	Oj03g0161800.01	61.9767	Oj10g0419400.01	1.55644	Oj03g0421800.01	5.80628	Oj07g0600700.01	35.4135	Mh08g0459600.01	1.76399	Mh09g0354100.01	5.14262	Mh02g0388200.01	14.8452	Mh04g0407300.01	0.698457	Mh02g0409700.01	31.7408	Mh04g0436200.01	4.15535	Mh01g0801100.01	1.33424	Mh05g0365500.01	52.5723	Zs02g0630100.01	2.40405	Zs06g0153000.01	0.654129	Zs03g0048000.01	10.4602	Zs10g0360000.01	31.726	Zs02g0325700.01	1.73406	Zs04g0397300.01	4.24114	Zs01g0252800.01	26.6807	Zs05g0062800.01	51.2705
Oj11g0136800.01	2.71499	Oj12g0133700.00	3.86922	Oj08g0345800.01	54.1362	Oj09g0298200.01	52.6127	Oj01g0859500.01	1.91797	Oj05g0443900.01	1.51557	Oj03g0756300.01	6.37429	Oj07g0600700.01	35.4135	Mh03g0671400.01	5.32048	Mh07g0017300.01	5.09862	Mh03g0072100.01	3.53269	Mh10g0280000.01	0.699298	Mh03g0516200.01	4.46959	Mh12g0431900.01	4.10979	Mh11g0661700.01	23.7616	Mh12g0398700.01	52.5318	Zs01g0702900.01	0.705757	Zs05g0464800.01	0.650776	Zs08g0616400.01	96.0147	Zs09g0360500.01	31.7114	Zs08g0553900.01	4.99714	Zs09g0328300.01	4.11811	Zs02g0542000.01	98.4893	Zs04g0666900.01	51.1052
Oj08g0519800.01	21.0903	Oj09g0497100.01	3.8496	Oj03g0410900.01	6.95744	Oj07g0608700.01	52.0033	Oj02g0542200.01	2.53998	Oj04g0421700.01	1.47633	Oj02g0692700.01	23.4747	Oj04g0591100.01	35.4006	Mh08g0465200.01	6.52014	Mh09g0366200.01	5.04447	Mh03g0725100.01	7.3575	Mh07g0124500.01	0.702209	Mh02g0543100.01	25.3232	Mh04g0585800.01	4.10265	Mh01g0543500.01	26.7006	Mh05g0517700.01	52.0201	Zs02g0588500.01	17.4982	Zs04g0732500.01	0.635585	Zs03g0038900.01	4.83536	Zs10g0437400.01	31.6624	Zs01g0088300.01	40.7583	Zs05g0114700.01	4.01493	Zs02g0593000.01	9.24266	Zs06g0644000.01	51.0453
Oj02g0158400.01	16.0156	Oj06g0145800.00	3.66561	Oj11g0629400.01	43.2569	Oj12g0502000.01	51.5669	Oj11g0136800.01	1.4939	Oj12g0133700.00	1.46754	Oj03g0607700.01	17.8754	Oj12g0581900.01	35.3143	Mh08g0470200.01	1.03282	Mh09g0372200.01	5.01259	Mh03g0038800.01	0.556003	Mh10g0397100.01	0.704859	Mh02g0623000.01	3.66591	Mh06g0147500.01	3.9484	Mh08g0517500.01	16.6308	Mh09g0407000.01	51.8867	Zs02g0501000.01	0.551278	Zs04g0630600.01	0.609162	Zs03g0580800.01	4.04237	Zs12g0503100.01	31.5533	Zs01g0604100.01	23.5204	Zs05g0114700.01	4.01493	Zs02g0576000.01	12.7313	Zs04g0717600.01	51.0051
Oj11g0135000.01	0.463963	Oj12g0132800.01	3.49138	Oj04g0608800.01	7.15105	Oj08g0224200.01	51.4807	Oj11g0106900.01	1.17157	Oj12g0106200.01	1.45294	Oj11g0127700.01	30.8385	Oj12g0123900.01	34.7642	Mh02g0394700.01	10.3136	Mh04g0415100.01	4.90736	Mh02g0279000.01	4.06986	Mh04g0199600.01	0.707221	Mh08g0444500.01	0.982029	Mh09g0348100.01	3.89946	Mh03g0017800.01	27.0505	Mh10g0380600.01	51.7786	Zs11g0030000.01	1.80501	Zs12g0028400.01	0.605623	Zs08g0454200.01	13.1257	Zs09g0198400.01	31.5144	Zs03g0241500.01	0.477564	Zs07g0567000.01	3.98514	Zs02g0253400.01	49.923	Zs06g0355400.01	50.8146
Oj11g0135300.00	3.23975	Oj12g0132800.01	3.49138	Oj01g0850000.01	33.2384	Oj05g0453300.01	51.3113	Oj02g0775400.01	19.593	Oj06g0206700.01	1.44516	Oj01g0550300.01	91.3278	Oj05g0594100.01	34.7476	Mh01g0182600.01	0.52853	Mh05g0450200.01	4.90503	Mh01g0158500.01	0.059302	Mh05g0210100.01	0.710107	Mh03g0014500.01	0.082043	Mh07g0350100.01	3.85443	Mh03g0148300.01	4.17577	Mh10g0111500.01	51.7292	Zs01g0791600.01	108.487	Zs05g0392700.01	0.604249	Zs08g0363600.01	22.0362	Zs09g0122300.01	31.4476	Zs02g0396000.01	35.1282	Zs04g0499400.01	3.93975	Zs02g0250500.01	33.3253	Zs06g0355400.01	50.8146
Oj01g0854000.01	5.37726	Oj05g0449200.01	3.46422	Oj01g0667800.01	1.13595	Oj05g0564200.01	51.1581	Oj03g0189400.01	9.25204	Oj07g0621800.01	1.41318	Oj01g0229100.01	11.0005	Oj05g0227700.01	34.707	Mh01g0115600.01	15.708	Mh05g0107300.01	4.80639	Mh08g0393100.01	64.9607	Mh09g0273000.01	0.712609	Mh03g0692600.01	2.29255	Mh07g0046000.01	3.66188	Mh02g0464300.01	0.400081	Mh04g0490400.01	51.715	Zs01g0733200.01	0.503639	Zs05g0433400.01	0.587886	Zs02g0626200.01	7.51394	Zs06g0167300.01	31.4347	Zs01g0550600.01	0.793573	Zs05g0570400.01	3.92411	Zs04g0739300.01	52.752	Zs08g0167600.01	50.7227
Oj01g0292700.00	2.55431	Oj05g0135900.01	3.41746	Oj08g0390000.01	21.8109	Oj09g0346400.01	51.0811	Oj11g0107400.01	0.653997	Oj12g0106500.00	1.37594	Oj08g0512400.01	33.3468	Oj09g0491708.01	34.3766	Mh03g0141800.01	2.2624	Mh10g0061400.01	4.69875	Mh11g0038800.01	1.13719	Mh12g0041500.01	0.719822	Mh11g0074900.01	7.62343	Mh12g0085900.01	3.6317	Mh08g0522900.01	31.1598	Mh09g0409700.01	51.6882	Zs01g0604100.01	2.92263	Zs05g0114700.01	0.586388	Zs01g0614500.01	0.187269	Zs05g0135900.01	31.2619	Zs03g0084300.01	2.14518	Zs10g0281300.01	3.83218	Zs08g0633400.01	4.86098	Zs09g0387900.01	49.8675
Oj03g0352300.01	30.624	Oj07g0661800.01	3.32767	Oj01g0304300.01	18.1538	Oj05g0531500.01	51.0462	Oj11g0102700.01	0.811257	Oj12g0102350.01	1.3554	Oj11g0150700.00	0.340202	Oj12g0149800.01	34.304	Mh01g0653300.01	24.4966	Mh05g0463400.01	4.67504	Mh03g0112900.01	2.54391	Mh10g0176300.01	0.724478	Mh01g0182600.01	1.12481	Mh05g0450200.01	3.47677	Mh03g0519100.01	28.7901	Mh12g0436800.01	51.5604	Zs01g0088300.01	57.297	Zs05g0114700.01	0.586388	Zs03g0018700.01	17.6171	Zs10g0395300.01	31.0567	Zs08g0461300.01	51.6851	Zs09g0214200.01	3.81962	Zs01g0546100.01	199.378	Zs05g0574200.01	49.4223
Oj02g0214400.01	0.841679	Oj06g0583900.01	3.22089	Oj02g0645100.01	51.5429	Oj04g0538800.01	50.9811	Oj02g0483500.01	2.66344	Oj04g0606000.01	1.33084	Oj08g0478800.01	3.70564	Oj09g0465600.01	34.1938	Mh11g0043500.01	1.75165	Mh12g0046300.01	4.64726	Mh03g0598100.01	94.1291	Mh10g0176300.01	0.724478	Mh01g0727100.01	24.8298	Mh05g0399000.01	3.46188	Mh03g0072800.01	10.5787	Mh10g0279100.01	51.4609	Zs01g0080100.01	0.414237	Zs05g0094400.01	0.57423	Zs01g0810700.01	52.9986	Zs05g0015000.01	31.0496	Zs08g0627900.01	28.2201	Zs09g0369500.01	3.81358	Zs01g0130700.01	69.7239	Zs05g0576800.01	49.2934
Oj02g0722400.01	18.0338	Oj04g0659800.00	3.1669	Oj08g0559200.01	88.3866	Oj09g0568800.01	50.7319	Oj01g0202500.01	10.667	Oj05g0204600.01	1.31822	Oj01g0622700.01	20.6764	Oj05g0585400.01	33.9381	Mh01g0140600.01	6.86195	Mh05g0483300.01	4.63208	Mh02g0487500.01	0.501126	Mh04g0517900.01	0.728924	Mh02g0621900.01	2.63365	Mh06g0147900.01	3.39789	Mh03g0550100.01	25.9627	Mh07g0476700.01	51.4228	Zs01g0707300.01	28.2523	Zs05g0460500.01	0.570813	Zs02g0177900.01	16.8719	Zs06g0405400.01	30.9587	Zs01g0608000.01	0.050406	Zs05g0109400.01	3.79653	Zs01g0542200.01	22.759	Zs05g0576800.01	49.2934
Oj08g0508500.00	3.11398	Oj09g0489200.00	3.06002	Oj03g0289300.00	1.20204	Oj07g0694000.01	50.6601	Oj03g0796800.00	6.06323	Oj07g0181700.01	1.22809	Oj01g0299500.01	9.52594	Oj05g0131900.01	33.6216	Mh02g0066500.01	2.91273	Mh06g0667700.01	4.60542	Mh03g0624500.01	7.73253	Mh10g0010700.01	0.729518	Mh01g0531900.01	16.2801	Mh05g0525100.01	3.35126	Mh01g0517700.01	38.1457	Mh05g0534100.01	51.4031	Zs02g0504000.01	2.65104	Zs04g0632900.01	0.525105	Zs08g0619700.01	1.79737	Zs09g0362900.01	30.8858	Zs03g0750400.01	17.8217	Zs07g0126500.01	3.79016	Zs01g0131300.01	3.41032	Zs05g0153000.01	49.2166
Oj01g0281200.01	0.868249	Oj05g0493500.00	2.93667	Oj02g0613000.01	2.80545	Oj04g0502900.01	50.5824	Oj03g0352300.01	28.1875	Oj07g0661800.01	1.17759	Oj11g0104900.00	55.4918	Oj12g0104800.01	33.5798	Mh02g0505900.01	0.218208	Mh04g0544700.01	4.59038	Mh01g0650100.01	7.69667	Mh05g0464600.01	0.736409	Mh02g0019300.01	0.701431	Mh06g0053400.01	3.29636	Mh01g0731300.01	10.6282	Mh05g0387100.01	51.3229	Zs03g0103200.01	1.56444	Zs07g0492600.01	0.516287	Zs11g0041900.01	51.2989	Zs12g0041300.01	30.6726	Zs02g0100400.01	6.95353	Zs06g0564600.01	3.77731	Zs01g0131400.01	0.036332	Zs05g0153000.01	49.2166
Oj01g0805600.01	6.59127	Oj05g0493500.00	2.93667	Oj03g0108500.01	11.7402	Oj10g0545200.01	50.5343	Oj01g0186900.01	39.7483	Oj05g0593000.01	1.16613	Oj01g0185100.00	0.078933	Oj05g0182700.01	33.545	Mh03g0020800.01	28.2283	Mh10g0387900.01	4.46186	Mh03g0718400.01	6.88619	Mh07g0105600.01	0.74288	Mh01g0790900.01	57.0403	Mh05g0353800.01	3.27199	Mh01g0679600.01	101.084	Mh05g0029700.01	51.32	Zs02g0520400.01	8.66276	Zs04g0801800.01	0.51119	Zs01g0698700.01	1.83875	Zs05g0469200.01	30.6249	Zs01g0448200.01	0.234457	Zs05g0559400.01	3.76369	Zs08g0560000.01	17.3029	Zs09g0334800.01	48.5038
Oj03g0633400.01	20.6901	Oj12g0601000.00	2.87132	Oj02g0647900.01	19.9329	Oj04g0540600.01	50.4801	Oj11g0118600.01	2.58876	Oj12g0117800.01	1.15123	Oj08g0524800.01	25.1126	Oj09g0501600.01	33.3922	Mh01g0700600.01	5.25223	Mh05g0415100.01	4.4549	Mh04g0632300.01	43.2439	Mh08g0112400.01	0.749062	Mh02g0392100.01	0.795671	Mh04g0701600.01	3.25573	Mh08g0414200.01	40.2885	Mh09g0294700.01	51.2401	Zs03g0568400.01	0.130355	Zs12g0475800.01	0.458276	Zs03g0061200.01	54.548	Zs10g0329000.01	30.4422	Zs11g0034900.01	2.10171	Zs12g0033300.01	3.73309	Zs02g0720000.01	10.588	Zs04g0673500.01	48.3873
Oj03g0101200.00	3.01341	Oj10g0561500.01	2.8584	Oj02g0646500.01	5.18234	Oj04g0540600.01	50.4801	Oj11g0126900.01	0.517058	Oj12g0123700.00	1.11147	Oj04g0482800.01	16.9793	Oj08g0120500.01	33.3875	Mh03g0145900.01	20.0289	Mh10g0104900.01	4.44698	Mh08g0548800.01	0.987731	Mh09g0434700.01	0.75146	Mh02g0439000.01	4.47278	Mh04g0466900.01	3.2416	Mh03g0228700.01	157.597	Mh07g0532900.01	51.2289	Zs01g0687000.01	1.62861	Zs05g0479300.01	0.457948	Zs08g0380100.01	4.38928	Zs09g0152600.01	30.3454	Zs08g0553500.01	43.5095	Zs09g0327600.01	3.71775	Zs02g0445700.01	1.53367	Zs06g0151300.01	48.3197
Oj01g0858350.01	15.5836	Oj05g0445100.01	2.69707	Oj02g0177700.01	10.4792	Oj06g0656300.01	50.0388	Oj02g0165500.01	0.678198	Oj06g0675200.01	1.10409	Oj03g0586600.01	38.1124	Oj07g0463100.01	33.3679	Mh11g0043200.01	2.35577	Mh12g0045800.01	4.37354	Mh02g0528300.01	1.25464	Mh04g0579000.01	0.755115	Mh03g0019400.01	0.769348	Mh10g0385500.01	3.21553	Mh01g0692800.01	0.061988	Mh05g0060400.01	51.1998	Zs02g0662900.01	1.27413	Zs06g0121300.01	0.439964	Zs01g0549800.01	48.0987	Zs05g0570900.01	30.3254	Zs08g0553200.01	0.227875	Zs09g0327600.01	3.71775	Zs01g0064300.01	30.4252	Zs05g0030800.01	48.2355
Oj02g0724000.01	6.28391	Oj06g0298200.01	2.67107	Oj01g0787000.01	10.6287	Oj05g0499400.01	49.9569	Oj11g0112400.01	0.811683	Oj12g0112000.01	1.0688	Oj02g0554100.01	12.7612	Oj04g0435700.01	33.3633	Mh02g0642100.01	0.385022	Mh06g0129000.01	4.34284	Mh02g0074800.01	0.770469	Mh06g0655200.01	0.759082	Mh11g0021400.01	3.48488	Mh12g0018900.01	3.14472	Mh01g0814300.01	0.170865	Mh05g0018200.01	51.1548	Zs03g0715500.01	0.266676	Zs07g0020900.01	0.437993	Zs01g0549900.01	0.180968	Zs05g0570900.01	30.3254	Zs03g0810400.01	0.022452	Zs07g0200300.01	3.65392	Zs04g0745900.01	22.285	Zs08g0126700.01	48.2182
Oj02g0755400.01	2.89658	Oj06g0220600.01	2.65625	Oj01g0224100.01	5.56119	Oj05g0497200.01	49.9315	Oj02g0111600.01	3.2017	Oj06g0142500.00	1.06491	Oj02g0456500.01	0.530562	Oj04g0270100.01	33.0392	Mh01g0685000.01	9.08909	Mh05g0429000.01	4.29156	Mh02g0623000.01	4.49798	Mh06g0147400.01	0.774547	Mh01g0590500.01	2.1604	Mh05g0496400.01	3.0794	Mh03g0227500.01	1.27415	Mh07g0537500.01	50.9808	Zs01g0508200.01	5.47925	Zs05g0593900.01	0.41147	Zs01g0706600.01	15.195	Zs05g0461000.01	29.7703	Zs02g0390300.01	6.63005	Zs04g0495800.01	3.63063	Zs03g0220700.01	14.3897	Zs07g0579800.01	47.866
Oj11g0106900.01	2.85942	Oj12g0106200.01	2.65225	Oj03g0298400.01	32.9586	Oj07g0691800.01	49.871	Oj01g0690800.01	1.19575	Oj05g0550700.00	1.0236	Oj01g0303600.01	16.0849	Oj05g0355300.01	32.9685	Mh01g0082200.01	8.16673	Mh05g0069700.01	4.24858	Mh02g0623300.01	6.32935	Mh06g0147400.01	0.774547	Mh01g0521300.01	6.90818	Mh05g0532100.01	3.02637	Mh11g0652800.01	5.9749	Mh12g0392700.01	50.7916	Zs11g0020500.01	0.029537	Zs12g0020200.01	0.384225	Zs02g0593000.01	118.477	Zs06g0644000.01	29.7184	Zs01g0545900.01	6.6821	Zs05g0574300.01	3.62344	Zs03g0736800.01	34.0393	Zs07g0087500.01	47.7059
Oj11g0141400.01	2.81538	Oj12g0138050.00	2.62099	Oj02g0612000.01	16.741	Oj04g0431100.01	49.8469	Oj11g0141333.00	0.135532	Oj12g0137700.01	0.987397	Oj02g0707200.00	0.809673	Oj06g0329900.01	32.9115	Mh02g0391200.01	0.290205	Mh04g0410400.01	4.20234	Mh02g0608900.01	52.1197	Mh06g0169500.01	0.778376	Mh02g0547700.01	1.51357	Mh04g0597800.01	3.01968	Mh03g0231100.01	87.1069	Mh07g0531700.01	50.5124	Zs11g0018100.01	0.312329	Zs12g0017000.01	0.343621	Zs08g0611700.01	0.793622	Zs09g0273700.01	29.6964	Zs01g0062500.01	12.4499	Zs05g0197700.01	3.60394	Zs01g0813900.01	4.39743	Zs05g0018400.01	47.6852
Oj08g0475100.01	39.6344	Oj09g0460700.01	2.59299	Oj11g0131900.01	45.361	Oj12g0128700.01	49.8065	Oj01g0631500.01	6.30034	Oj05g0581900.01	0.959668	Oj03g0609800.01	9.09694	Oj12g0583500.01	32.7101	Mh03g0478400.01	2.16479	Mh12g0406800.01	4.17908	Mh02g0425200.01	2.36145	Mh04g0464300.01	0.780688	Mh03g0728200.01	4.00044	Mh07g0137200.01	2.98929	Mh03g0693700.01	22.9648	Mh07g0050700.01	50.4583	Zs01g0668200.01	2.13486	Zs05g0510400.01	0.328432	Zs02g0045200.01	8.46374	Zs06g0639600.01	29.646	Zs01g0524600.01	3.57199	Zs05g0590800.01	3.60157	Zs02g0166200.01	45.8443	Zs06g0452500.01	47.6062
Oj11g0116900.01	2.11588	Oj12g0116400.00	2.57899	Oj11g0116200.01	145.687	Oj12g0114500.01	49.8046	Oj03g0183600.00	0.73289	Oj10g0390600.01	0.947154	Oj03g0206700.00	13.7257	Oj12g0583500.01	32.7101	Mh02g0618900.01	254.564	Mh06g0149200.01	4.1311	Mh01g0240200.01	5.35985	Mh05g0333000.01	0.789826	Mh02g0642100.01	0.621825	Mh06g0129000.01	2.98801	Mh02g0068500.01	46.2081	Mh06g0664200.01	50.3892	Zs01g0189800.01	9.56256	Zs05g0510400.01	0.328432	Zs02g0044800.01	6.23275	Zs06g0639600.01	29.646	Zs03g0022900.01	33.2588	Zs10g0410200.01	3.55823	Zs01g0536700.01	11.5177	Zs05g0581200.01	47.4194
Oj02g0483500.01	1.38794	Oj04g0606000.01	2.56792	Oj08g0505001.01	9.88767	Oj09g0487500.01	49.7941	Oj03g0366700.01	3.77517	Oj07g0641000.01	0.915774	Oj08g0544900.01	21.4805	Oj09g0521400.01	32.6184	Mh02g0072700.01	59.0897	Mh06g0656700.01	4.11211	Mh11g0045100.01	0.060134	Mh12g0047600.01	0.791477	Mh02g0505900.01	0.027435	Mh04g0544700.01	2.95821	Mh01g0734100.01	47.7562	Mh05g0385900.01	50.0865	Zs04g0764400.01	12.0626	Zs08g0089500.01	0.317341	Zs02g0602000.01	1.56114	Zs06g0262600.01	29.6375	Zs02g0645000.01	12.2201	Zs06g0125900.01	3.53703	Zs01g0091600.01	24.0442	Zs05g0118100.01	47.1701
Oj03g0178400.01	42.3885	Oj07g0612400.01	2.54071	Oj01g0874700.01	18.6019	Oj05g0429400.01	49.3776	Oj11g0145700.00	0.298133	Oj12g0143200.01	0.909407	Oj03g0122600.01	20.3263	Oj10g0536100.01	32.614	Mh02g0492200.01	1.74348	Mh04g0531800.01	4.04966	Mh11g0045000.01	0.611718	Mh12g0047600.01	0.791477	Mh01g0701700.01	6.28846	Mh05g0414700.01	2.95092	Mh01g0428200.01	0.760228	Mh05g0318300.01	49.8906	Zs01g0561300.01	4.54932	Zs05g0565900.01	0.280307	Zs01g0550900.01	51.1088	Zs05g0570300.01	29.5194	Zs11g0016300.01	4.38278	Zs12g0015100.01	3.53426	Zs02g0127800.01	234.924	Zs06g0487900.01	46.8945
Oj11g0104240.00	0.050678	Oj12g0104200.00	2.47265	Oj03g0234900.01	283.825	Oj10g0109300.01	49.3006	Oj01g0645000.01	1.61486	Oj05g0576300.01	0.844884	Oj08g0555200.01	20.6382	Oj09g0557800.01	32.5243	Mh02g0019300.01	1.3001	Mh06g0053400.01	3.91506	Mh02g0496600.01	0.7609	Mh04g0537200.01	0.792124	Mh11g0190100.01	0.714023	Mh12g0392100.01	2.9129	Mh08g0447700.01	18.1754	Mh09g0352100.01	49.8724	Zs03g0738400.01	0.37552	Zs07g0090600.01	0.274826	Zs11g0637600.01	9.18511	Zs12g0449900.01	29.2855	Zs08g0475000.01	0.847104	Zs09g0232200.01	3.50406	Zs02g0128900.01	36.7696	Zs06g0487900.01	46.8945
Oj01g0588900.01	14.1461	Oj05g0591600.01	2.45956	Oj01g0665200.01	51.6618	Oj05g0566400.01	49.2797	Oj02g0700400.01	1.08756	Oj04g0600300.01	0.828891	Oj03g0415500.01	0.043967	Oj07g0604500.01	32.1846	Mh01g0090800.01	2.45235	Mh05g0084100.01	3.89927	Mh08g0326600.01	2.21755	Mh09g0179800.01	0.793959	Mh01g0567000.01	8.43051	Mh05g0506700.01	2.90068	Mh03g0330300.01	1.32903	Mh07g0473900.01	49.7008	Zs01g0550600.01	1.32981	Zs05g0570400.01	0.249047	Zs01g0685400.01	7.84385	Zs05g0427700.01	29.2126	Zs11g0046800.01	1.83327	Zs12g0045700.01	3.50282	Zs02g0134000.01	20.6233	Zs06g0478800.01	46.8411
Oj01g0186000.01	0.417315	Oj05g0537100.00	2.45705	Oj03g0125100.01	6.55774	Oj10g0533500.00	49.1822	Oj03g0101200.00	0.673021	Oj10g0561500.01	0.799196	Oj03g0794000.01	6.37791	Oj07g0175600.01	32.0204	Mh01g0038600.01	6.65241	Mh05g0056100.01	3.88897	Mh03g0067500.01	9.33361	Mh10g0287600.01	0.796856	Mh01g0681700.01	3.64989	Mh05g0433900.01	2.87621	Mh01g0688800.01	2.18373	Mh05g0426900.01	49.2983	Zs02g0626700.01	0.461973	Zs06g0166700.01	0.239873	Zs03g0180100.01	11.3459	Zs12g0402100.01	29.1301	Zs08g0464800.01	1.62723	Zs09g0217300.01	3.49666	Zs01g0147900.01	13.2971	Zs05g0581700.01	46.7721
Oj01g0593500.00	6.46455	Oj05g0270000.01	2.39453	Oj03g0106800.01	5.83325	Oj10g0548600.01	49.1729	Oj01g0846800.01	0.155083	Oj05g0456925.00	0.78584	Oj03g0756000.01	171.822	Oj07g0109500.01	31.9906	Mh02g0104300.01	1.81715	Mh06g0574500.01	3.84144	Mh02g0616000.01	5.27234	Mh06g0152800.01	0.801144	Mh11g0018800.01	2.71144	Mh12g0016900.01	2.86979	Mh03g0722300.01	40.7389	Mh07g0116900.01	49.2704	Zs02g0568200.01	0.097177	Zs04g0698500.01	0.214579	Zs02g0114300.01	0.889786	Zs06g0527300.01	29.0857	Zs11g0017200.01	2.11184	Zs12g0015300.01	3.45011	Zs03g0066700.01	22.7143	Zs10g0320400.01	46.7193
Oj01g0654500.01	158.179	Oj05g0573200.00	2.37262	Oj02g0644700.01	19.5082	Oj06g0143400.01	48.9811	Oj02g0681100.01	0.135858	Oj04g0578800.01	0.710612	Oj11g0147100.01	9.82404	Oj12g0144000.00	31.906	Mh03g0506000.01	2.11222	Mh12g0417500.01	3.8377	Mh01g0476600.01	3.13397	Mh05g0561000.01	0.807033	Mh02g0106600.01	3.8374	Mh06g0571700.01	2.85294	Mh02g0564500.01	7.83453	Mh04g0613700.01	49.0511	Zs02g0374200.01	15.5867	Zs04g0483000.01	0.21162	Zs02g0421200.01	9.13734	Zs04g0517600.01	28.8697	Zs02g0446400.01	1.17847	Zs04g0557900.01	3.37174	Zs03g0021200.01	28.749	Zs10g0407500.01	46.3827
Oj03g0304800.01	14.6859	Oj12g0433700.01	2.33927	Oj02g0782600.01	36.8073	Oj06g0195600.01	48.968	Oj03g0178400.01	12.8102	Oj07g0612400.01	0.708809	Oj03g0227000.01	23.6856	Oj07g0201100.01	31.6869	Mh11g0050700.01	4.76743	Mh12g0055400.01	3.79561	Mh03g0765500.01	14.1227	Mh10g0308900.01	0.819625	Mh01g0538000.01	5.63964	Mh05g0520000.01	2.7691	Mh01g0079700.01	84.8248	Mh05g0068900.01	48.8152	Zs01g0691200.01	1.33584	Zs05g0475300.01	0.181959	Zs01g0637000.01	41.7291	Zs05g0533800.01	28.7937	Zs01g0705700.01	1.53615	Zs05g0462100.01	3.31607	Zs02g0098200.01	30.4486	Zs06g0567000.01	46.2136
Oj01g0183000.01	11.1977	Oj05g0535400.00	2.33128	Oj03g0194100.01	15.2178	Oj07g0585000.01	48.782	Oj02g0686300.01	0.556525	Oj04g0585400.01	0.681849	Oj02g0600100.01	10.0008	Oj04g0485000.01	31.1526	Mh11g0023900.01	7.23505	Mh12g0035000.01	3.76015	Mh11g0040700.01	0.729991	Mh12g0043400.01	0.820178	Mh02g0392100.01	0.795671	Mh04g0410500.01	2.73147	Mh02g0104800.01	63.9823	Mh06g0573500.01	48.7873	Zs01g0575700.01	34.1183	Zs05g0557500.01	0.18137	Zs02g0021400.01	2.88173	Zs06g0661600.01	28.6417	Zs11g0039400.01	6.21128	Zs12g0038000.01	3.23962	Zs02g0113600.01	19.434	Zs06g0529500.01	45.8447
Oj01g0717000.01	51.4654	Oj05g0535400.00	2.33128	Oj03g0758500.01	46.8267	Oj07g0112700.01	48.6104	Oj02g0178800.01	14.6946	Oj06g0653000.01	0.677309	Oj03g0689300.01	1.13952	Oj12g0638700.01	31.1049	Mh08g0523000.01	0.090544	Mh09g0410100.01	3.72274	Mh11g0023300.01	1.19599	Mh12g0035500.01	0.825819	Mh01g0696800.01	2.25704	Mh05g0417800.01	2.69498	Mh01g0522200.01	51.9472	Mh05g0531200.01	48.7356	Zs03g0740900.01	0.655887	Zs07g0096100.01	0.177264	Zs03g0736100.01	31.6373	Zs07g0085500.01	28.6347	Zs02g0626700.01	27.9635	Zs06g0166700.01	3.23634	Zs01g0719500.01	21.6968	Zs05g0444300.01	45.6573
Oj11g0258500.00	2.97796	Oj12g0564800.01	2.32045	Oj01g0970400.01	39.0158	Oj05g0107700.01	48.6016	Oj03g0764300.01	1.16166	Oj07g0119000.01	0.665508	Oj02g0178400.01	95.0101	Oj06g0653900.01	30.9886	Mh02g0106600.01	8.03906	Mh06g0571700.01	3.69522	Mh02g0516500.01	2.47174	Mh04g0560100.01	0.835853	Mh11g0024400.01	3.01352	Mh12g0034700.01	2.62549	Mh02g0407400.01	11.7745	Mh04g0433500.01	48.6502	Zs04g0756100.01	3.07306	Zs08g0115300.01	0.176949	Zs02g0155400.01	23.4828	Zs06g0457600.01	28.608	Zs01g0704300.01	4.79641	Zs05g0462900.01	3.22221	Zs01g0719400.01	18.6831	Zs05g0444300.01	45.6573
Oj03g0796800.00	11.4476	Oj07g0181700.01	2.28072	Oj03g0102333.00	3.34836	Oj10g0556700.00	48.4228	Oj08g0550700.00	8.39038	Oj09g0545500.00	0.653875	Oj11g0242600.00	2.81246	Oj12g0204500.01	30.9413	Mh11g0013100.01	14.9242	Mh12g0011500.01	3.67523	Mh11g0036900.01	0.917537	Mh12g0039500.01	0.846952	Mh02g0096100.01	11.5993	Mh06g0586800.01	2.52542	Mh03g0701100.01	47.8578	Mh07g0085500.01	48.6064	Zs11g0045900.01	5.21709	Zs12g0047900.01	0.167446	Zs03g0298000.01	0.663671	Zs07g0529800.01	28.5616	Zs01g0733200.01	0.042399	Zs05g0433400.01	3.19171	Zs08g0634600.01	23.4917	Zs09g0392300.01	45.6045
Oj01g0643900.01	0.066201	Oj05g0576700.01	2.2223	Oj08g0525600.01	194.839	Oj09g0502000.01	48.2987	Oj02g0773600.00	1.20013	Oj06g0207600.00	0.619958	Oj02g0236200.01	42.533	Oj06g0547900.01	30.6234	Mh02g0143000.01	0.787847	Mh04g0252800.01	3.66024	Mh01g0115100.01	0.113565	Mh05g0106500.01	0.851867	Mh02g0104300.01	0.701827	Mh06g0574500.01	2.52496	Mh02g0506700.01	24.4305	Mh04g0546200.01	48.4878	Zs03g0061800.01	104.785	Zs10g0326600.01	0.161289	Zs03g0066700.01	13.2888	Zs10g0320400.01	28.1927	Zs01g0738000.01	3.04727	Zs05g0428900.01	3.19065	Zs08g0332400.01	42.5584	Zs09g0074400.01	45.1555
Oj08g0386300.01	17.8871	Oj09g0334600.00	2.146	Oj01g0234900.01	17.389	Oj05g0238200.01	48.0387	Oj04g0635900.01	4.70581	Oj08g0177600.00	0.607372	Oj02g0462800.01	1.20452	Oj04g0287400.01	30.5983	Mh01g0587300.01	19.2053	Mh05g0497800.01	3.65376	Mh02g0011100.01	0.592103	Mh04g0174600.01	0.853639	Mh02g0443600.01	0.313668	Mh04g0474600.01	2.48949	Mh08g0216100.01	0.258224	Mh09g0385100.01	48.4669	Zs01g0233800.01	328.766	Zs05g0364400.01	0.159175	Zs01g0280500.01	16.5881	Zs05g0061100.01	28.0865	Zs02g0541300.01	3.59231	Zs04g0658200.01	3.18988	Zs11g0048700.01	8.08483	Zs12g0050700.01	45.1296
Oj11g0112100.00	4.44617	Oj12g0111700.00	2.07052	Oj02g0176700.00	33.48	Oj04g0605500.01	47.5495	Oj03g0770800.01	3.72763	Oj07g0124750.00	0.606495	Oj02g0169000.01	4.73466	Oj04g0639300.01	30.5425	Mh11g0025800.01	4.04606	Mh12g0033500.01	3.62428	Mh03g0268900.01	1.1122	Mh07g0504900.01	0.856298	Mh11g0047600.01	1.05634	Mh12g0050400.01	2.4807	Mh01g0734400.01	48.8154	Mh05g0385700.01	48.452	Zs01g0679200.01	0.067503	Zs05g0492500.01	0.15279	Zs02g0465000.01	4.17784	Zs04g0587600.01	27.6611	Zs01g0726400.01	13.0959	Zs05g0437600.01	3.07581	Zs03g0490900.01	83.5863	Zs07g0353100.01	45.1144
Oj02g0731900.01	5.51	Oj06g0260500.00	2.0691	Oj02g0797300.01	0.852733	Oj04g0605500.01	47.5495	Oj02g0631700.01	1.39133	Oj04g0524300.01	0.603429	Oj03g0680700.00	0.689259	Oj12g0636200.01	30.3002	Mh08g0396700.01	11.4855	Mh09g0275600.01	3.50338	Mh02g0554800.01	3.57373	Mh04g0605600.01	0.86789	Mh01g0694100.01	0.609735	Mh05g0421000.01	2.42843	Mh08g0559800.01	167.492	Mh09g0475100.01	48.2456	Zs01g0555500.01	4.46989	Zs05g0568600.01	0.145413	Zs02g0571300.01	1.46849	Zs06g0644400.01	27.4248	Zs11g0011300.01	3.47132	Zs12g0011700.01	3.00253	Zs02g0091300.01	57.416	Zs04g0533800.01	44.9361
Oj11g0118600.01	5.75226	Oj12g0117800.01	2.06752	Oj03g0344100.01	25.8754	Oj07g0673500.01	47.3801	Oj11g0109600.00	0.493004	Oj12g0109300.01	0.596906	Oj03g0732100.01	27.182	Oj12g0636200.01	30.3002	Mh01g0669300.01	3.46918	Mh05g0452100.01	3.39946	Mh02g0075100.01	16.6311	Mh06g0655000.01	0.878999	Mh08g0474500.01	0.310105	Mh09g0381100.01	2.3094	Mh01g0448100.01	0.238	Mh05g0565300.01	48.0861	Zs01g0085100.01	1.05561	Zs05g0107700.01	0.141637	Zs02g0621000.01	32.2421	Zs04g0746500.01	27.3079	Zs03g0745600.01	1.87823	Zs07g0115100.01	2.98557	Zs02g0431700.01	46.453	Zs04g0533800.01	44.9361
Oj02g0137500.01	30.763	Oj06g0704800.00	2.056	Oj01g0167500.01	78.2323	Oj05g0168700.01	47.3659	Oj02g0787600.01	3.5992	Oj06g0188400.01	0.558386	Oj02g0768750.00	8.31142	Oj06g0209300.01	29.9596	Mh02g0381600.01	1.8769	Mh04g0401600.01	3.39809	Mh02g0540600.01	0.084254	Mh04g0583100.01	0.88371	Mh02g0499800.01	8.31587	Mh04g0539000.01	2.29319	Mh03g0596000.01	26.5047	Mh07g0439800.01	47.989	Zs01g0446600.01	5.17687	Zs05g0107700.01	0.141637	Zs03g0744900.01	52.4664	Zs07g0114400.01	27.1632	Zs03g0016300.01	2.47299	Zs10g0439400.01	2.97158	Zs02g0434100.01	10.4547	Zs04g0535700.01	44.7907
Oj11g0107400.01	2.16937	Oj12g0106500.00	1.96572	Oj03g0119900.01	22.152	Oj10g0539500.01	47.3596	Oj01g0862800.01	2.29061	Oj05g0442700.01	0.551924	Oj02g0768800.01	11.5745	Oj06g0209300.01	29.9596	Mh02g0612400.01	28.811	Mh06g0157300.01	3.3748	Mh03g0569800.01	0.091822	Mh12g0460800.01	0.884383	Mh03g0066900.01	10.6054	Mh10g0287700.01	2.27685	Mh11g0047000.01	17.2791	Mh12g0050000.01	47.8938	Zs02g0106700.01	9.03951	Zs06g0538500.01	0.13389	Zs04g0748400.01	6.73448	Zs08g0033200.01	27.0264	Zs01g0129800.01	2.58239	Zs05g0150200.01	2.92007	Zs01g0584200.01	18.9169	Zs05g0554300.01	44.7519
Oj02g0165500.01	2.4218	Oj06g0675200.01	1.8252	Oj03g0806800.01	58.7422	Oj07g0204400.00	47.2337	Oj02g0195500.01	18.248	Oj06g0613000.01	0.527887	Oj03g0799900.01	0.635602	Oj07g0187700.01	29.7664	Mh02g0110000.01	22.4202	Mh06g0567800.01	3.37101	Mh02g0591000.01	2.34163	Mh04g0667700.01	0.885902	Mh03g0074500.01	8.42077	Mh10g0266100.01	2.14596	Mh11g0053100.01	92.6077	Mh12g0057100.01	47.4092	Zs02g0385300.01	1.47992	Zs04g0491800.01	0.129883	Zs08g0643600.01	7.64094	Zs09g0431400.01	26.9077	Zs02g0399700.01	6.88887	Zs04g0504600.01	2.87772	Zs03g0725400.01	1.142	Zs07g0090900.01	44.7455
Oj01g0631500.01	8.00352	Oj05g0581900.01	1.6904	Oj02g0636700.01	6.53042	Oj04g0527000.01	46.7373	Oj01g0688600.01	7.45224	Oj05g0551600.01	0.481322	Oj03g0128932.00	0.068066	Oj10g0539900.01	29.7417	Mh11g0047500.01	2.51387	Mh12g0050300.01	3.33575	Mh03g0512600.01	0.597088	Mh12g0426000.01	0.893894	Mh11g0038100.01	0.361206	Mh12g0040600.01	2.08135	Mh11g0117500.01	7.67206	Mh12g0057100.01	47.4092	Zs02g0391700.01	35.0123	Zs04g0496700.01	0.125743	Zs02g0607500.01	31.6977	Zs06g0201300.01	26.8385	Zs03g0014300.01	3.82507	Zs10g0444000.01	2.77592	Zs03g0611100.01	37.0841	Zs12g0533500.01	44.678
Oj03g0214000.01	17.8706	Oj12g0576700.01	1.67569	Oj02g0200800.01	45.9736	Oj06g0606800.01	46.6614	Oj11g0112100.00	1.49447	Oj12g0111700.00	0.477778	Oj01g0267200.01	38.2865	Oj05g0371200.01	29.657	Mh01g0697600.01	10.3348	Mh05g0417400.01	3.27903	Mh03g0515100.01	1.82091	Mh12g0430900.01	0.906502	Mh02g0143000.01	0.462389	Mh04g0252800.01	2.07359	Mh02g0698700.01	11.4504	Mh04g0054400.01	47.3367	Zs02g0568900.01	1.18171	Zs04g0699300.01	0.118115	Zs02g0480800.01	28.8189	Zs04g0597800.01	26.6316	Zs02g0097400.01	0.357042	Zs06g0569400.01	2.64162	Zs03g0663200.01	3.63965	Zs12g0533500.01	44.678
Oj08g0524100.01	13.5662	Oj09g0500300.01	1.67496	Oj01g0823100.01	123.266	Oj05g0477600.01	46.6325	Oj02g0172800.01	0.312066	Oj06g0666100.01	0.477696	Oj02g0173200.01	9.41727	Oj06g0666400.01	29.5776	Mh03g0108100.01	6.13913	Mh07g0022000.01	3.10613	Mh02g0288900.01	1.53108	Mh04g0502200.01	0.91158	Mh03g0700200.01	7.11037	Mh07g0083200.01	2.0106	Mh03g0283600.01	76.4987	Mh07g0492100.01	47.3245	Zs03g0016300.01	1.70951	Zs10g0439400.01	0.113502	Zs11g0126700.01	2.21616	Zs12g0025300.01	26.5948	Zs01g0120500.01	6.04584	Zs05g0127500.01	2.5749	Zs08g0522000.01	9.68327	Zs09g0303100.01	44.6754
Oj11g0109600.00	0.764315	Oj12g0109300.01	1.57046	Oj03g0807100.01	33.4629	Oj07g0205500.01	46.6025	Oj01g0191700.01	15.2521	Oj05g0194900.01	0.443323	Oj02g0227100.01	18.4369	Oj06g0559400.01	29.3089	Mh01g0685600.01	11.1349	Mh05g0428500.01	3.08731	Mh03g0624500.01	7.73253	Mh12g0456800.01	0.915097	Mh11g0039700.01	1.26482	Mh12g0042000.01	2.00396	Mh03g0650600.01	19.8023	Mh12g0423900.01	47.2994	Zs02g0397300.01	0.123465	Zs04g0809500.01	0.106062	Zs04g0740100.01	4.1478	Zs08g0166900.01	26.5707	Zs02g0090400.01	3.09836	Zs04g0734300.01	2.56799	Zs08g0486200.01	33.0037	Zs09g0266000.01	44.233
Oj01g0940000.01	0.333948	Oj05g0374200.00	1.55528	Oj03g0364700.01	9.13805	Oj07g0642600.01	46.2379	Oj01g0732700.01	0.247603	Oj05g0528600.01	0.428154	Oj01g0962300.00	0.209658	Oj05g0106100.01	29.2886	Mh01g0723000.01	3.65678	Mh05g0400800.01	3.02333	Mh01g0126000.01	0.605007	Mh05g0476400.01	0.922528	Mh02g0497200.01	20.0364	Mh04g0538000.01	1.98258	Mh02g0523600.01	2.56685	Mh06g0081600.01	47.155	Zs02g0393500.01	0.099544	Zs04g0497700.01	0.091243	Zs01g0689600.01	23.2487	Zs05g0275400.01	26.4932	Zs02g0468900.01	8.14631	Zs04g0592500.01	2.56288	Zs01g0736800.01	35.3172	Zs05g0429700.01	44.1389
Oj02g0170300.01	0.777829	Oj06g0667200.00	1.42517	Oj01g0821900.01	14.2384	Oj05g0478300.01	46.0833	Oj01g0729400.01	0.660511	Oj05g0530701.01	0.419139	Oj03g0124000.01	4.15034	Oj10g0534900.01	29.2601	Mh01g0541900.01	4.36371	Mh05g0518400.01	2.99091	Mh01g0587100.01	8.44362	Mh05g0098200.01	0.925741	Mh02g0507400.01	3.18074	Mh04g0547600.01	1.95966	Mh03g0087900.01	9.03976	Mh10g0236500.01	47.0618	Zs08g0475000.01	1.40804	Zs09g0232200.01	0.085359	Zs02g0166200.01	18.6732	Zs06g0452500.01	26.4665	Zs11g0045500.01	5.52313	Zs12g0047200.01	2.53921	Zs02g0697200.01	19.5498	Zs06g0077400.01	43.9535
Oj02g0172800.01	0.500634	Oj06g0666100.01	1.41333	Oj03g0241300.01	86.7466	Oj10g0124100.01	46.0163	Oj01g0934000.01	12.6998	Oj05g0169200.01	0.417384	Oj01g0315800.01	16.6737	Oj05g0363200.01	29.2402	Mh01g0520500.01	0.131514	Mh05g0518400.01	2.99091	Mh03g0140400.01	0.611635	Mh10g0047700.01	0.937654	Mh02g0386900.01	0.198633	Mh04g0406500.01	1.92946	Mh03g0459300.01	243.349	Mh07g0474200.01	46.9754	Zs03g0014300.01	0.331187	Zs10g0444000.01	0.080357	Zs02g0055900.01	37.9748	Zs06g0634800.01	26.4354	Zs03g0750200.01	3.86301	Zs07g0126700.01	2.50198	Zs01g0444100.01	10.3646	Zs05g0560800.01	43.8944
Oj02g0652100.01	0.579212	Oj04g0545000.01	1.41221	Oj02g0217600.01	25.8264	Oj06g0574500.01	45.7807	Oj01g0168500.01	7.88204	Oj05g0169200.01	0.417384	Oj02g0329800.01	13.4906	Oj06g0470000.01	29.1244	Mh01g0701700.01	1.93496	Mh05g0414700.01	2.92194	Mh03g0227400.01	3.31802	Mh07g0537100.01	0.948466	Mh02g0619100.01	1.41659	Mh06g0149100.01	1.89059	Mh02g0605600.01	34.9866	Mh06g0173800.01	46.8484	Zs02g0508500.01	7.33749	Zs04g0798400.01	0.079998	Zs11g0030900.01	4.47532	Zs12g0029500.01	26.4315	Zs11g0032200.01	1.20965	Zs12g0030100.01	2.49877	Zs02g0488300.01	15.389	Zs04g0606300.01	43.8599
Oj08g0550700.00	5.03199	Oj09g0545500.00	1.38806	Oj01g0565800.00	1.76482	Oj05g0346400.01	45.7477	Oj02g0678800.01	5.74134	Oj04g0574500.01	0.41623	Oj08g0344600.01	24.1412	Oj09g0297400.01	29.103	Mh03g0498500.01	2.34344	Mh12g0412600.01	2.91705	Mh03g0080700.01	8.32846	Mh07g0479700.01	0.967362	Mh03g0072000.01	108.23	Mh07g0111000.01	1.87297	Mh01g0463400.01	34.8556	Mh05g0562900.01	46.8259	Zs01g0129400.01	3.94064	Zs05g0539500.01	0.075085	Zs01g0694900.01	10.2688	Zs05g0471300.01	26.3701	Zs03g0188300.01	17.0746	Zs07g0587400.01	2.47073	Zs02g0656400.01	36.687	Zs06g0123700.01	43.8477
Oj04g0635900.01	7.95511	Oj08g0177600.00	1.3354	Oj01g0187000.01	0.787063	Oj05g0346400.01	45.7477	Oj02g0175000.01	4.23669	Oj04g0607583.00	0.414121	Oj02g0504900.01	12.5212	Oj04g0380300.01	29.102	Mh02g0608500.01	19.0332	Mh06g0170400.01	2.86289	Mh01g0056400.01	0.63702	Mh05g0518300.01	0.974482	Mh03g0719800.01	0.207341	Mh07g0111000.01	1.87297	Mh03g0716500.01	0.800883	Mh07g0100900.01	46.5988	Zs03g0727800.01	0.185712	Zs07g0053100.01	0.069767	Zs02g0443700.01	32.0678	Zs04g0556200.01	26.314	Zs02g0154000.01	1.59257	Zs04g0335800.01	2.4567	Zs02g0660100.01	0.070707	Zs06g0122700.01	43.829
Oj02g0676800.01	1.63029	Oj04g0572200.00	1.33254	Oj01g0694900.01	37.4869	Oj05g0549000.01	45.7467	Oj02g0644100.01	14.3752	Oj04g0538000.01	0.412103	Oj01g0974400.01	6.04857	Oj05g0112000.01	28.9847	Mh02g0079300.01	0.293257	Mh06g0640600.01	2.86246	Mh01g0542100.01	7.85986	Mh05g0518300.01	0.974482	Mh01g0500900.01	5.5738	Mh05g0544000.01	1.80555	Mh11g0120600.01	16.5878	Mh12g0023000.01	46.4504	Zs03g0146000.01	0.094611	Zs10g0108800.01	0.05917	Zs02g0677100.01	1.50769	Zs06g0376700.01	26.1364	Zs02g0441500.01	2.98432	Zs04g0550300.01	2.36888	Zs03g0012400.01	258.615	Zs10g0445300.01	43.7916
Oj03g0164800.00	2.36705	Oj10g0414800.01	1.30323	Oj02g0520800.01	59.3783	Oj04g0398500.01	45.6126	Oj11g0135300.00	1.31181	Oj12g0132800.01	0.406582	Oj03g0418700.01	8.70561	Oj07g0603300.01	28.8503	Mh02g0548500.01	6.55465	Mh04g0598600.01	2.83645	Mh08g0493400.01	6.51896	Mh09g0396300.01	0.982393	Mh02g0099700.01	0.358243	Mh06g0580600.01	1.8048	Mh08g0522000.01	339.076	Mh09g0409500.01	46.2363	Zs02g0674400.01	5.70847	Zs06g0102300.01	0.051477	Zs11g0042200.01	12.9132	Zs12g0041800.01	26.0583	Zs02g0107800.01	21.9593	Zs06g0535700.01	2.32509	Zs03g0012500.01	9.48191	Zs10g0445300.01	43.7916
Oj01g0855000.01	70.5304	Oj05g0448300.01	1.23602	Oj03g0781400.01	7.5806	Oj07g0176900.01	45.5178	Oj11g0135000.01	0.743985	Oj12g0132800.01	0.406582	Oj03g0193000.01	13.9082	Oj07g0583600.01	28.7927	Mh11g0617900.01	8.05452	Mh12g0390800.01	2.81557	Mh08g0517900.01	36.119	Mh09g0406600.01	0.984205	Mh02g0312300.01	10.9018	Mh04g0310000.01	1.79368	Mh11g0052200.01	66.8314	Mh12g0056500.01	46.156	Zs08g0553500.01	1.09078	Zs09g0327300.01	0.051119	Zs01g0443400.01	1.83635	Zs05g0608500.01	25.9218	Zs08g0633900.01	0.610392	Zs09g0390000.01	2.18778	Zs02g0521700.01	0.825495	Zs04g0805500.01	43.5683
Oj03g0111700.01	12.5319	Oj10g0506200.00	1.23102	Oj08g0555200.01	55.3658	Oj09g0557800.01	45.4556	Oj02g0539200.01	0.388592	Oj04g0686000.01	0.385398	Oj03g0191400.00	4.01565	Oj07g0496000.01	28.7331	Mh03g0234500.01	13.584	Mh07g0527900.01	2.80446	Mh01g0665500.01	25.6628	Mh05g0454600.01	0.984552	Mh11g0015100.01	0.14602	Mh12g0012900.01	1.6329	Mh03g0716000.01	14.237	Mh07g0099600.01	46.0972	Zs08g0580800.01	1.52389	Zs09g0345000.01	0.047651	Zs08g0615700.01	114.568	Zs09g0360400.01	25.9174	Zs01g0561300.01	7.71119	Zs05g0565900.01	2.16081	Zs01g0697800.01	1.944	Zs05g0469400.01	43.3083
Oj03g0694900.01	30.2236	Oj10g0506200.00	1.23102	Oj02g0702500.01	75.5653	Oj04g0602800.01	45.4131	Oj02g0137500.01	11.996	Oj06g0704800.00	0.371577	Oj01g0702450.00	0.131595	Oj05g0543700.01	28.6628	Mh11g0021800.01	1.36683	Mh12g0019200.01	2.75484	Mh01g0512300.01	2.30641	Mh05g0538600.01	0.986644	Mh03g0724200.01	0.850555	Mh07g0120800.01	1.49101	Mh01g0697900.01	2.03524	Mh05g0417000.01	46.0341	Zs01g0588200.01	0.74461	Zs05g0553000.01	0.038737	Zs01g0540100.01	5.63217	Zs05g0579600.01	25.9087	Zs08g0557500.01	0.086713	Zs09g0336100.01	1.99954	Zs08g0636300.01	53.1026	Zs09g0399000.01	43.2875
Oj11g0245200.01	1.79834	Oj12g0210400.01	1.2106	Oj02g0164900.01	37.7142	Oj06g0677800.01	45.368	Oj11g0116500.01	0.847339	Oj12g0115950.00	0.370942	Oj03g0773800.01	159.215	Oj12g0632700.01	28.6607	Mh02g0499800.01	17.7099	Mh04g0539000.01	2.74955	Mh02g0083900.01	5.58801	Mh06g0622600.01	0.989014	Mh02g0468900.01	23.0347	Mh04g0495600.01	1.43765	Mh02g0640200.01	37.1436	Mh06g0129100.01	45.7629					Zs08g0582200.01	0.658277	Zs09g0345700.01	25.459	Zs11g0015900.01	2.21467	Zs12g0013900.01	1.9819	Zs01g0725700.01	50.9867	Zs05g0438400.01	42.963
Oj02g0773600.00	1.1471	Oj06g0207600.00	1.20783	Oj01g0232000.00	47.9311	Oj05g0231700.01	45.3529	Oj01g0593500.00	1.8846	Oj05g0270000.01	0.367406	Oj02g0629000.01	9.26209	Oj04g0520700.01	28.4727	Mh02g0504200.01	25.8646	Mh04g0684500.01	2.74379	Mh11g0046900.01	3.04095	Mh12g0049900.01	0.994516	Mh02g0443000.01	0.347609	Mh04g0465900.01	1.41859	Mh02g0516900.01	240.325	Mh04g0561000.01	45.5111					Zs03g0782300.01	150.644	Zs12g0492100.01	25.3216	Zs01g0071900.01	16.8191	Zs05g0079700.01	1.86898	Zs11g0170800.01	0.432976	Zs12g0101400.01	42.8623
Oj11g0118000.01	0.362994	Oj12g0117200.00	1.16928	Oj01g0232100.01	46.0977	Oj05g0231700.01	45.3529	Oj08g0519800.01	10.824	Oj09g0497100.01	0.361096	Oj08g0522500.01	24.9469	Oj09g0494200.01	28.3427	Mh01g0566700.01	28.2749	Mh05g0506900.01	2.71732	Mh08g0419000.01	0.066044	Mh09g0309100.01	0.997071	Mh02g0600500.01	1.10352	Mh06g0195400.01	1.36479	Mh02g0486400.01	12.9414	Mh04g0517000.01	45.4879					Zs01g0546100.01	87.7557	Zs05g0574200.01	25.3166	Zs03g0216000.01	0.823709	Zs07g0582700.01	1.84676	Zs11g0460900.01	1.84929	Zs12g0342400.01	42.7181
Oj11g0146800.00	4.55658	Oj12g0143800.01	1.13555	Oj11g0181100.01	38.7131	Oj12g0175700.01	45.2619	Oj02g0722400.01	0.936226	Oj04g0659800.00	0.357362	Oj08g0505001.01	5.9731	Oj09g0487500.01	28.2711	Mh03g0692600.01	2.17771	Mh07g0046000.01	2.69281	Mh02g0616900.01	5.42318	Mh06g0151300.01	0.998343	Mh01g0785700.01	0.440967	Mh05g0348700.01	1.33258	Mh03g0129300.01	0.416889	Mh10g0372100.01	45.4124					Zs03g0729500.01	0.035961	Zs07g0358600.01	25.3116	Zs11g0043300.01	0.74372	Zs12g0042600.01	1.76435	Zs01g0623100.01	0.093428	Zs05g0539800.01	42.6476
Oj03g0161200.01	41.3132	Oj10g0420400.01	1.11365	Oj02g0664000.01	37.168	Oj06g0185900.01	45.2231	Oj03g0161200.01	13.5293	Oj10g0420400.01	0.350111	Oj02g0551100.01	10.8455	Oj04g0691100.01	28.158	Mh02g0550700.01	1.45401	Mh04g0600600.01	2.65152	Mh01g0137900.01	0.016684	Mh05g0128500.01	0.998638	Mh11g0077300.01	0.810148	Mh12g0086300.01	1.3076	Mh03g0671500.01	332.242	Mh07g0017600.01	44.849					Zs01g0448900.01	31.8797	Zs05g0608000.01	25.2444	Zs01g0080100.01	3.97284	Zs05g0094400.01	1.76298	Zs02g0503900.01	47.3782	Zs06g0405200.01	42.5741
Oj03g0232900.01	15.0926	Oj12g0511200.01	1.07338	Oj01g0938900.01	72.7403	Oj05g0373700.01	45.1884	Oj01g0951500.01	2.20961	Oj05g0382500.01	0.340963	Oj03g0787000.01	9.83498	Oj07g0164300.01	27.9908	Mh11g0048000.01	2.96943	Mh12g0050500.01	2.56035	Mh01g0317500.01	0.47324	Mh05g0128500.01	0.998638	Mh01g0521600.01	0.836302	Mh05g0532000.01	1.25013	Mh01g0592300.01	68.4306	Mh05g0494600.01	44.618					Zs02g0488300.01	5.32974	Zs04g0606300.01	25.1834	Zs02g0115000.01	0.207152	Zs06g0526800.01	1.71636	Zs03g0098000.01	18.2368	Zs12g0460600.01	42.4199
Oj03g0161800.01	46.2206	Oj10g0419400.01	1.07169	Oj02g0805000.01	21.351	Oj06g0167100.01	44.9769	Oj03g0803500.01	0.435927	Oj07g0194500.01	0.3119	Oj01g0663051.00	13.9947	Oj05g0567600.00	27.9761	Mh11g0033100.01	3.87265	Mh12g0035900.01	2.54202	Mh08g0464900.01	2.05628	Mh09g0366500.01	1.00475	Mh01g0512100.01	7.47525	Mh05g0540100.01	1.24809	Mh03g0333500.01	12.3449	Mh07g0472600.01	44.3171					Zs03g0674600.01	214.927	Zs07g0182000.01	25.1808	Zs03g0568400.01	1.8988	Zs12g0475800.01	1.71182	Zs01g0785400.01	24.8095	Zs05g0387100.01	42.3576
Oj01g0642000.01	5.30713	Oj05g0577200.01	1.05135	Oj02g0557200.01	53.5759	Oj04g0442000.01	44.8636	Oj02g0776900.01	0.983202	Oj06g0204800.00	0.309553	Oj02g0117600.01	8.10587	Oj04g0585200.01	27.9481	Mh01g0538000.01	21.3281	Mh05g0520000.01	2.46514	Mh04g0499100.01	6.98621	Mh08g0030600.01	1.00665	Mh01g0115600.01	2.31048	Mh05g0107300.01	1.2172	Mh01g0549500.01	36.838	Mh05g0513800.01	44.1502					Zs02g0100800.01	3.4637	Zs06g0563900.01	25.1725	Zs02g0692300.01	1.28303	Zs04g0441800.01	1.7115	Zs01g0062000.01	4.42272	Zs05g0028700.01	42.1727
Oj02g0805100.01	0.458045	Oj06g0166500.01	0.979441	Oj01g0674000.01	13.6616	Oj05g0560600.01	44.7687	Oj11g0146800.00	1.16594	Oj12g0143800.01	0.30267	Oj02g0177700.01	13.624	Oj06g0656300.01	27.7489	Mh01g0591700.01	1.03086	Mh05g0092100.01	2.45501	Mh02g0356900.01	42.3189	Mh04g0381000.01	1.01608	Mh08g0492500.01	35.2683	Mh09g0393100.01	1.06617	Mh03g0442100.01	60.1187	Mh12g0414500.01	43.9558					Zs01g0608200.01	26.6012	Zs05g0109200.01	24.9839	Zs02g0639500.01	5.99026	Zs06g0143000.01	1.69104	Zs08g0635300.01	23.9259	Zs09g0396000.01	42.0898
Oj01g0191700.01	43.7634	Oj05g0194900.01	0.938508	Oj03g0805200.01	29.5021	Oj07g0202100.01	44.7521	Oj11g0137300.01	7.38008	Oj12g0148400.01	0.300229	Oj03g0427000.01	9.30336	Oj07g0598200.01	27.7468	Mh03g0724300.01	9.33948	Mh07g0120600.01	2.42189	Mh01g0112500.01	3.10036	Mh05g0105500.01	1.02108	Mh01g0540900.01	19.4112	Mh05g0518500.01	1.05445	Mh01g0279500.01	49.8335	Mh05g0333700.01	43.6829					Zs03g0592000.01	8.1389	Zs12g0520100.01	24.9147	Zs03g0274700.01	0.452362	Zs07g0552000.01	1.59809	Zs01g0656500.01	106.912	Zs05g0511100.01	42.0381
Oj08g0540000.01	27.7229	Oj09g0513200.00	0.917384	Oj02g0178400.01	74.0086	Oj06g0653900.01	44.73	Oj02g0652100.01	0.868082	Oj04g0545000.01	0.298636	Oj11g0312220.00	36.6515	Oj12g0236400.01	27.7134	Mh03g0066900.01	38.1731	Mh10g0287700.01	2.40623	Mh08g0553000.01	0.259069	Mh09g0448200.01	1.02667	Mh11g0013100.01	14.5025	Mh12g0011500.01	1.03638	Mh11g0059200.01	4.326	Mh12g0067000.01	43.6226					Zs11g0053000.01	11.3639	Zs12g0056800.01	24.902	Zs02g0151700.01	7.51947	Zs06g0461400.01	1.57517	Zs11g0032300.01	71.0508	Zs12g0030200.01	42.0064
Oj11g0116500.01	3.20772	Oj12g0115950.00	0.910051	Oj02g0753800.01	63.4969	Oj06g0221200.01	44.6556	Oj01g0717000.01	68.25	Oj05g0535400.00	0.264973	Oj01g0886900.00	12.1381	Oj05g0419200.01	27.3589	Mh02g0624500.01	4.2599	Mh06g0146900.01	2.19037	Mh08g0311500.01	0.101478	Mh09g0157700.01	1.04307	Mh01g0591700.01	0.730269	Mh05g0092100.01	1.0143	Mh02g0476400.01	25.6	Mh04g0504500.01	43.5253					Zs03g0116600.01	21.7537	Zs07g0119800.01	24.8981	Zs11g0018100.01	0.899843	Zs12g0017000.01	1.55988	Zs01g0252600.01	26.9739	Zs05g0062900.01	41.9825
Oj02g0633300.01	41.5032	Oj04g0674600.01	0.821569	Oj03g0796600.01	56.7534	Oj07g0181500.01	44.6078	Oj01g0183000.01	5.4845	Oj05g0535400.00	0.264973	Oj03g0364700.01	17.7404	Oj07g0642600.01	27.3332	Mh02g0312300.01	0.531497	Mh04g0310000.01	2.11564	Mh11g0056500.01	0.680648	Mh12g0062900.01	1.05194	Mh01g0722200.01	2.216	Mh05g0402100.01	1.01198	Mh01g0444000.01	0.180978	Mh05g0566000.01	43.3574					Zs03g0178900.01	1.92798	Zs10g0438300.01	24.8862	Zs01g0120400.01	5.20432	Zs05g0127400.01	1.55847	Zs03g0287800.01	1.0539	Zs07g0538400.01	41.9004
Oj02g0175000.01	2.46169	Oj04g0607583.00	0.814206	Oj08g0557700.01	11.6144	Oj09g0567400.01	44.4013	Oj02g0191200.00	0.151083	Oj06g0705350.00	0.239279	Oj01g0225600.00	0.127356	Oj05g0584200.01	27.3197	Mh02g0386900.01	1.24568	Mh04g0406500.01	2.10176	Mh08g0372800.01	1.45834	Mh09g0234000.01	1.05211	Mh01g0534500.01	3.30743	Mh05g0522500.01	0.993687	Mh01g0091300.01	107.419	Mh05g0084700.01	43.3305					Zs01g0702900.01	0.705757	Zs05g0063200.01	24.8505	Zs11g0025700.01	0.408231	Zs12g0024600.01	1.43993	Zs01g0546900.01	67.0739	Zs05g0573600.01	41.5264
Oj08g0531000.01	7.43602	Oj09g0505900.00	0.793465	Oj01g0716200.01	38.4348	Oj05g0535900.01	44.2637	Oj01g0642000.01	1.05664	Oj05g0577200.01	0.237502	Oj02g0674700.00	16.9826	Oj04g0568900.01	27.3171	Mh11g0027400.01	4.00354	Mh12g0022700.01	2.07909	Mh03g0550200.01	18.9766	Mh07g0520800.01	1.06023	Mh02g0601500.01	6.2142	Mh06g0189500.01	0.946135	Mh01g0660000.01	7.84274	Mh05g0461600.01	43.1454					Zs03g0123900.01	2.94592	Zs07g0013600.01	24.7703	Zs02g0695300.01	24.9567	Zs06g0093600.01	1.36737	Zs08g0608100.01	31.622	Zs09g0358800.01	41.4809
Oj03g0801900.01	8.41211	Oj07g0191600.01	0.780912	Oj01g0716300.00	0.351211	Oj05g0535900.01	44.2637	Oj01g0588900.01	56.8301	Oj05g0591600.01	0.236349	Oj11g0216000.01	4.01979	Oj12g0145700.01	27.2346	Mh02g0547700.01	0.958329	Mh04g0597800.01	2.01898	Mh01g0683400.01	39.4117	Mh05g0430200.01	1.06062	Mh02g0405100.01	0.061545	Mh04g0432000.01	0.919549	Mh03g0598100.01	405.921	Mh07g0517600.01	43.0154					Zs03g0320600.01	18.3719	Zs07g0547200.01	24.7418	Zs11g0030000.01	2.505	Zs12g0028400.01	1.3589	Zs02g0498400.01	9.71572	Zs04g0624800.01	41.401
Oj02g0234450.00	1.88261	Oj04g0303100.00	0.779173	Oj01g0841100.01	17.2959	Oj05g0459700.01	44.1373	Oj03g0694900.01	18.7194	Oj10g0506200.00	0.226687	Oj03g0101100.01	36.3104	Oj10g0563000.01	27.2244	Mh01g0695200.01	1.79557	Mh05g0420000.01	2.01353	Mh01g0633700.01	0.570843	Mh05g0470900.01	1.06567	Mh08g0470200.01	1.51828	Mh09g0372200.01	0.918658	Mh02g0056600.01	25.1687	Mh06g0678900.01	42.9924					Zs01g0089700.01	9.3787	Zs05g0115200.01	24.6931	Zs01g0486200.01	0.964478	Zs05g0395600.01	1.28717	Zs02g0498300.01	0.790726	Zs04g0624800.01	41.401
Oj03g0803500.01	2.98737	Oj07g0194500.01	0.771983	Oj02g0674700.00	19.9771	Oj04g0568900.01	44.0385	Oj03g0111700.01	1.65272	Oj10g0506200.00	0.226687	Oj04g0608800.01	21.7381	Oj08g0224200.01	27.2125	Mh03g0680500.01	2.73448	Mh07g0029200.01	1.98423	Mh03g0332900.01	31.7097	Mh10g0360200.01	1.06815	Mh03g0132600.01	3.23802	Mh10g0021000.01	0.887501	Mh02g0546200.01	62.2639	Mh04g0595500.01	42.9023					Zs01g0599300.01	0.44189	Zs05g0115200.01	24.6931	Zs03g0707600.01	5.28817	Zs07g0011500.01	1.27376	Zs02g0068500.01	0.525551	Zs06g0617800.01	41.2143
Oj02g0191200.00	0.675266	Oj06g0705350.00	0.709084	Oj01g0191200.01	43.8769	Oj05g0189900.01	43.9782	Oj01g0311800.01	0.353303	Oj05g0361500.01	0.226312	Oj01g0803200.01	334.651	Oj05g0494200.01	27.1459	Mh03g0644400.01	15.8146	Mh10g0281100.01	1.96831	Mh02g0063400.01	15.4527	Mh06g0672400.01	1.06875	Mh02g0673800.01	1.2527	Mh06g0097800.01	0.752107	Mh02g0507100.01	4.42673	Mh04g0546700.01	42.8533					Zs03g0742400.01	1.13736	Zs07g0100500.01	24.6332	Zs02g0422800.01	1.65194	Zs04g0520100.01	1.25354	Zs01g0534200.01	36.695	Zs05g0583000.01	41.1913
Oj03g0299200.01	45.8776	Oj07g0691600.01	0.620144	Oj03g0639800.01	16.3307	Oj10g0476400.01	43.7974	Oj11g0127600.01	1.94899	Oj12g0123800.01	0.212582	Oj01g0881900.01	26.7057	Oj05g0425700.01	26.9502	Mh01g0694100.01	37.592	Mh05g0421000.01	1.93069	Mh01g0673800.01	3.07085	Mh05g0449700.01	1.07275	Mh11g0051200.01	5.60551	Mh12g0056000.01	0.749098	Mh02g0704600.01	1.48263	Mh04g0546700.01	42.8533					Zs03g0088800.01	1.69889	Zs07g0483700.01	24.4861	Zs02g0548500.01	0.884628	Zs04g0667200.01	1.20879	Zs02g0078900.01	2.60696	Zs06g0595600.01	41.1824
Oj02g0787600.01	1.59579	Oj06g0188400.01	0.585385	Oj01g0331900.01	13.1297	Oj05g0159100.01	43.2736	Oj11g0131400.00	0.078629	Oj12g0128200.01	0.206086	Oj02g0727100.01	0.065475	Oj06g0275800.01	26.9116	Mh02g0493600.01	30.3403	Mh04g0532900.01	1.7004	Mh01g0082300.01	38.155	Mh05g0070100.01	1.07798	Mh04g0647700.01	8.7437	Mh08g0091200.01	0.719341	Mh02g0376900.01	37.7927	Mh04g0394700.01	42.8332					Zs03g0611100.01	81.7504	Zs12g0533500.01	24.4802	Zs03g0098300.01	3.13581	Zs10g0257500.01	1.16788	Zs03g0747000.01	60.5408	Zs10g0318700.01	41.1535
Oj01g0220100.01	2.65156	Oj05g0212300.01	0.572182	Oj08g0390100.01	13.2803	Oj09g0346700.01	43.1795	Oj11g0258500.00	0.202253	Oj12g0564800.01	0.195801	Oj02g0605900.01	5.77212	Oj04g0493400.01	26.8659	Mh01g0536700.01	0.763052	Mh05g0520800.01	1.66887	Mh01g0258400.01	0.206509	Mh05g0061600.01	1.08504	Mh03g0506000.01	0.023958	Mh12g0417500.01	0.675986	Mh03g0547400.01	52.6367	Mh07g0041100.01	42.6375					Zs03g0663200.01	40.6199	Zs12g0533500.01	24.4802	Zs01g0064600.01	1.47249	Zs05g0075800.01	1.0954	Zs03g0067400.01	43.5102	Zs10g0318700.01	41.1535
Oj02g0197300.00	0.336088	Oj06g0610350.00	0.572071	Oj01g0704000.01	0.691501	Oj05g0543000.01	43.1671	Oj03g0801900.01	3.46788	Oj07g0191600.01	0.1897	Oj02g0721700.01	46.4982	Oj06g0303800.01	26.7659	Mh02g0405100.01	1.43643	Mh04g0432000.01	1.64079	Mh02g0507600.01	0.744844	Mh04g0549500.01	1.09262	Mh03g0682000.01	40.5944	Mh07g0030600.01	0.660485	Mh03g0547600.01	14.4478	Mh12g0455300.01	42.3289					Zs01g0798000.01	0.188541	Zs05g0398600.01	24.1989	Zs01g0089300.01	40.5646	Zs05g0115000.01	1.09508	Zs02g0656900.01	20.7995	Zs06g0123300.01	41.1402
Oj03g0770800.01	22.1373	Oj07g0124750.00	0.553039	Oj03g0374600.01	19.0736	Oj07g0633100.01	43.0774	Oj02g0676800.01	1.05054	Oj04g0572200.00	0.180668	Oj11g0143300.01	26.0357	Oj12g0139400.01	26.6101	Mh01g0785700.01	5.47745	Mh05g0348700.01	1.53915	Mh03g0082400.01	57.1336	Mh07g0481400.01	1.09585	Mh01g0689900.01	14.7809	Mh05g0425600.01	0.653744	Mh02g0563200.01	107.095	Mh06g0022700.01	42.2853					Zs01g0534200.01	21.6274	Zs05g0583000.01	24.1678	Zs02g0524800.01	43.7962	Zs04g0648600.01	1.09224	Zs02g0605200.01	763.303	Zs06g0257100.01	41.1332
Oj03g0793600.00	2.5735	Oj10g0422500.01	0.517612	Oj03g0360800.00	0.571923	Oj07g0645500.00	43.0173	Oj02g0805100.01	1.5814	Oj06g0166500.01	0.178291	Oj01g0234900.01	9.49036	Oj05g0238200.01	26.4193	Mh11g0018800.01	1.41936	Mh12g0016900.01	1.52363	Mh02g0661200.01	20.8969	Mh06g0108900.01	1.10127	Mh03g0336000.01	0.146325	Mh07g0471000.01	0.618306	Mh08g0551100.01	19.0897	Mh09g0442900.01	42.2735					Zs01g0210800.01	9.95547	Zs05g0043800.01	24.0087	Zs01g0508200.01	8.6258	Zs05g0593900.01	1.07432	Zs03g0018000.01	29.8967	Zs10g0378500.01	41.0812
Oj03g0160600.01	2.60927	Oj10g0422500.01	0.517612	Oj11g0127700.01	32.5562	Oj12g0123900.01	42.8534	Oj11g0138900.01	3.35082	Oj12g0135500.00	0.177853	Oj02g0756800.01	22.8844	Oj06g0220000.01	26.3789	Mh11g0190100.01	0.469135	Mh12g0392100.01	1.48673	Mh01g0607200.01	0.074969	Mh05g0528300.01	1.10489	Mh02g0497300.01	4.07216	Mh04g0538600.01	0.606639	Mh03g0290800.01	0.41545	Mh07g0487800.01	42.0763					Zs03g0611400.01	18.685	Zs12g0534000.01	23.8822	Zs01g0079600.01	2.28523	Zs05g0094100.01	1.00235	Zs03g0190600.01	5.07053	Zs07g0586100.01	40.9836
Oj03g0112800.01	6.84551	Oj10g0512100.00	0.514892	Oj01g0933900.01	43.6838	Oj05g0405900.01	42.7491	Oj03g0232900.01	4.57636	Oj12g0511200.01	0.174032	Oj03g0284100.01	84.0198	Oj07g0695100.01	26.3257	Mh01g0221300.01	2.43468	Mh05g0231900.01	1.47705	Mh03g0138600.01	14.5326	Mh10g0042400.01	1.10783	Mh08g0424200.01	20.6912	Mh09g0314300.01	0.563168	Mh08g0515800.01	30.7711	Mh09g0407200.01	42.0523					Zs03g0017600.01	45.1828	Zs10g0377900.01	23.7412	Zs01g0782200.01	0.778616	Zs05g0385400.01	1.00134	Zs01g0422300.01	186.034	Zs05g0609200.01	40.9763
Oj02g0776900.01	1.2567	Oj06g0204800.00	0.507784	Oj01g0786900.01	23.0831	Oj05g0405900.01	42.7491	Oj03g0793600.00	2.07968	Oj10g0422500.01	0.165328	Oj01g0191200.01	223.746	Oj05g0191700.00	26.2092	Mh02g0069200.01	0.703576	Mh06g0662600.01	1.3931	Mh02g0041000.01	43.499	Mh06g0692400.01	1.11969	Mh11g0012600.01	0.951645	Mh12g0011000.01	0.498842	Mh01g0445900.01	54.6106	Mh05g0565900.01	42.0148					Zs01g0532500.01	8.36401	Zs05g0583800.01	23.4138	Zs01g0700700.01	2.06012	Zs05g0468100.01	0.983238	Zs03g0749700.01	244.43	Zs07g0469400.01	40.8872
Oj01g0311800.01	2.8344	Oj05g0361500.01	0.43017	Oj02g0184500.01	21.2776	Oj06g0642900.01	42.6589	Oj03g0160600.01	0.525687	Oj10g0422500.01	0.165328	Oj08g0547100.01	2.55345	Oj09g0529100.01	26.1933	Mh03g0749100.01	0.037187	Mh07g0179900.01	1.36455	Mh02g0704000.01	0.60161	Mh04g0542100.01	1.12689	Mh02g0668400.01	0.905502	Mh06g0102900.01	0.418864	Mh03g0474700.01	20.6219	Mh07g0462700.01	41.9579					Zs03g0795600.01	19.5535	Zs12g0493000.01	23.3791	Zs01g0786700.01	0.505839	Zs05g0387700.01	0.982047	Zs11g0170900.01	2.67871	Zs12g0101600.01	40.8869
Oj08g0517800.00	0.529545	Oj09g0498300.00	0.387558	Oj03g0607500.01	53.0786	Oj12g0581700.01	42.5252	Oj03g0416300.01	2.13107	Oj07g0604300.01	0.163823	Oj02g0654700.01	13.2975	Oj04g0546800.01	26.1159	Mh02g0386800.01	1.52796	Mh04g0406200.01	1.3501	Mh02g0503700.01	2.7181	Mh04g0542100.01	1.12689	Mh01g0707000.01	15.2662	Mh05g0410000.01	0.383863	Mh11g0042300.01	34.4057	Mh12g0045300.01	41.9575					Zs04g0763300.01	16.3546	Zs08g0090400.01	23.3491	Zs02g0544300.01	25.6771	Zs04g0661300.01	0.980033	Zs03g0725500.01	40.1781	Zs07g0051500.01	40.3702
Oj01g0951500.01	3.19849	Oj05g0382500.01	0.385353	Oj01g0814100.01	57.6048	Oj05g0489200.01	42.5245	Oj03g0164800.00	0.527892	Oj10g0414800.01	0.128957	Oj03g0388500.01	8.89341	Oj07g0623100.01	26.0845	Mh01g0681700.01	3.02349	Mh05g0433900.01	1.27061	Mh08g0474200.01	4.77086	Mh09g0378400.01	1.12733	Mh01g0520500.01	0.292206	Mh05g0518400.01	0.370605	Mh02g0040700.01	1.20501	Mh06g0693600.01	41.9105					Zs08g0551700.01	7.65003	Zs09g0324300.01	23.306	Zs11g0228800.01	14.0275	Zs12g0124700.01	0.973128	Zs02g0561400.01	10.486	Zs04g0675200.01	40.1879
Oj01g0690800.01	1.45551	Oj05g0550700.00	0.365786	Oj02g0226900.01	2.96039	Oj04g0547900.01	42.3433	Oj03g0622700.00	0.183641	Oj10g0486200.00	0.123249	Oj03g0191000.01	22.2393	Oj07g0623100.01	26.0845	Mh11g0019000.01	3.6533	Mh12g0017500.01	1.26985	Mh02g0067000.01	24.7972	Mh06g0665300.01	1.14157	Mh01g0055600.01	0.07429	Mh05g0518400.01	0.370605	Mh03g0614500.01	91.9653	Mh10g0434600.01	41.7494					Zs02g0632800.01	0.464907	Zs06g0148800.01	23.2549	Zs11g0045900.01	4.13012	Zs12g0047900.01	0.961428	Zs02g0465700.01	21.8307	Zs04g0588500.01	40.1101
Oj11g0109800.00	0.795979	Oj12g0109800.00	0.352649	Oj02g0738900.01	74.9853	Oj06g0247800.01	42.3358	Oj02g0214400.01	0.084896	Oj06g0583900.01	0.104035	Oj02g0503500.01	0.07908	Oj04g0376300.01	26.0823	Mh01g0696800.01	0.530361	Mh05g0417800.01	1.19253	Mh01g0078400.01	20.1888	Mh05g0066500.01	1.14397	Mh01g0541900.01	0.052014	Mh05g0518400.01	0.370605	Mh08g0482900.01	18.2202	Mh09g0385600.01	41.6487					Zs02g0154800.01	13.2028	Zs06g0459800.01	23.2524	Zs11g0025800.01	2.3814	Zs12g0024800.01	0.942968	Zs03g0343400.01	0.307362	Zs07g0276300.01	40.1026
Oj11g0137300.01	13.6532	Oj12g0148400.01	0.344327	Oj02g0254700.01	40.34	Oj06g0528600.01	42.2266	Oj02g0767200.01	1.14801	Oj06g0210900.01	0.100647	Oj08g0321000.01	44.5481	Oj09g0248100.01	26.0592	Mh02g0012700.01	3.80062	Mh06g0016400.01	1.17625	Mh02g0078600.01	3.55342	Mh04g0619900.01	1.15047	Mh11g0019000.01	1.19681	Mh12g0017500.01	0.3537	Mh02g0667500.01	63.2949	Mh06g0103300.01	41.6408					Zs01g0209000.01	4.06464	Zs05g0045400.01	23.2499	Zs02g0068800.01	2.37568	Zs06g0617400.01	0.940461	Zs02g0523200.01	40.2066	Zs04g0643800.01	39.8158
Oj11g0138900.01	2.916	Oj12g0135500.00	0.310301	Oj02g0237100.01	0.470022	Oj06g0528600.01	42.2266	Oj02g0234450.00	0.632317	Oj04g0303100.00	0.091554	Oj02g0222100.01	1.51609	Oj06g0564500.01	25.9613	Mh11g0039700.01	0.222991	Mh12g0042000.01	1.15874	Mh01g0459500.01	0.823002	Mh05g0505800.01	1.15612	Mh02g0666100.01	1.52883	Mh06g0103600.01	0.351501	Mh03g0287900.01	11.3741	Mh07g0489500.01	41.3574					Zs03g0085200.01	1.96495	Zs10g0280900.01	23.162	Zs01g0509100.01	6.07086	Zs05g0593700.01	0.938858	Zs02g0115200.01	3.35272	Zs06g0526700.01	39.7185
Oj03g0764300.01	3.71174	Oj07g0119000.01	0.302581	Oj04g0608500.01	34.9692	Oj08g0224700.01	42.1314	Oj02g0633300.01	27.4794	Oj04g0674600.01	0.089113	Oj11g0104050.01	7.13341	Oj12g0173366.01	25.9187	Mh01g0508200.01	17.8488	Mh05g0541100.01	1.1578	Mh03g0237300.01	1.63803	Mh12g0418600.01	1.16021	Mh11g0036800.01	0.133667	Mh12g0039300.01	0.349445	Mh03g0091100.01	9.06595	Mh07g0489500.01	41.3574					Zs01g0623400.01	6.6201	Zs05g0539700.01	23.0143	Zs03g0676700.01	19.3971	Zs10g0320900.01	0.933448	Zs03g0372400.01	19.552	Zs07g0484400.01	39.5058
Oj11g0117500.01	0.33089	Oj12g0116700.01	0.301212	Oj03g0190300.00	0.358904	Oj10g0376200.01	42.1064	Oj03g0112800.01	3.7758	Oj10g0512100.00	0.088295	Oj01g0667800.01	0.371965	Oj05g0564200.01	25.7328	Mh08g0549900.01	50.3036	Mh09g0436900.01	1.12738	Mh08g0514900.01	26.3669	Mh09g0407900.01	1.18138	Mh01g0655800.01	9.46501	Mh05g0462800.01	0.343621	Mh02g0404800.01	16.0616	Mh04g0430800.01	41.315					Zs01g0013100.01	0.686305	Zs05g0010500.01	23.0134	Zs02g0106700.01	8.8657	Zs06g0538500.01	0.928269	Zs11g0056500.01	53.282	Zs12g0060700.01	39.1179
Oj11g0131400.00	0.06396	Oj12g0128200.01	0.301143	Oj03g0166800.01	32.847	Oj10g0412100.01	42.0406	Oj11g0109800.00	0.480533	Oj12g0109800.00	0.074619	Oj02g0102900.01	7.46989	Oj04g0443900.01	25.7238	Mh02g0621900.01	4.77777	Mh06g0147900.01	1.12555	Mh11g0038700.01	0.546809	Mh12g0041400.01	1.19074	Mh03g0108100.01	1.58399	Mh07g0022000.01	0.328186	Mh01g0691900.01	45.3246	Mh05g0423900.01	41.3056					Zs03g0178100.01	1.79318	Zs10g0430200.01	22.9939	Zs01g0711400.01	2.30204	Zs05g0457800.01	0.867703	Zs02g0442800.01	26.1555	Zs04g0554400.01	39.1128
Oj02g0539200.01	0.141398	Oj04g0686000.01	0.298609	Oj03g0799100.01	49.3553	Oj07g0185432.00	41.8371	Oj01g0835700.01	3.54811	Oj05g0466100.01	0.071494	Oj02g0247200.01	5.23917	Oj06g0538000.01	25.6956	Mh01g0477600.01	1.78225	Mh05g0356900.01	1.09077	Mh08g0510000.01	2.92584	Mh09g0402200.01	1.20022	Mh02g0493600.01	1.12385	Mh04g0532900.01	0.321975	Mh01g0676800.01	17.5178	Mh05g0438500.01	41.3038					Zs02g0013100.01	36.5066	Zs06g0015200.01	22.9792	Zs11g0027800.01	0.244678	Zs12g0027700.01	0.783471	Zs03g0611400.01	24.9192	Zs12g0534000.01	39.0759
Oj03g0622700.00	2.1637	Oj10g0486200.00	0.241493	Oj11g0166800.01	12.6511	Oj12g0165700.01	41.8292	Oj02g0214400.01	0.084896	Oj06g0144200.01	0.070338	Oj03g0184000.00	30.1175	Oj07g0204900.01	25.6511	Mh11g0035600.01	0.954185	Mh12g0038200.01	1.0512	Mh02g0173800.01	3.62073	Mh06g0332900.01	1.20098	Mh03g0217400.01	0.786664	Mh07g0542100.01	0.261262	Mh02g0687700.01	10.4818	Mh06g0087200.01	41.2879					Zs11g0592000.01	4.02618	Zs12g0413300.01	22.9302	Zs02g0568200.01	0.035085	Zs04g0698500.01	0.760463	Zs11g0592000.01	21.668	Zs12g0413300.01	39.0173
Oj02g0678800.01	2.15615	Oj04g0574500.01	0.240164	Oj02g0105500.01	13.4834	Oj06g0104400.01	41.6964	Oj11g0657400.00	0.124912	Oj12g0542200.00	0.05342	Oj03g0710100.01	2.3157	Oj10g0184300.01	25.5989	Mh11g0021400.01	2.16468	Mh12g0018900.01	0.93061	Mh02g0610500.01	9.6915	Mh06g0162200.01	1.20687	Mh02g0085900.01	34.1631	Mh06g0618500.01	0.248499	Mh03g0718700.01	49.4553	Mh07g0106300.01	41.2655					Zs03g0035600.01	2.31868	Zs10g0435000.01	22.9058	Zs08g0475200.01	96.7519	Zs09g0232800.01	0.743534	Zs01g0078600.01	10.7952	Zs05g0092400.01	38.8462
Oj03g0117900.01	1.28136	Oj10g0523900.00	0.199584	Oj03g0792900.01	37.3612	Oj07g0168800.01	41.4319	Oj02g0197300.00	0.028257	Oj06g0610350.00	0.051427	Oj03g0251500.01	14.0913	Oj10g0184300.01	25.5989	Mh01g0443100.01	18.471	Mh05g0090600.01	0.849567	Mh03g0719300.01	0.547735	Mh07g0106900.01	1.20732	Mh02g0087100.01	0.031704	Mh06g0616900.01	0.245515	Mh01g0262000.01	32.7475	Mh05g0060100.01	41.1226					Zs02g0385600.01	0.773626	Zs04g0492300.01	22.9055	Zs02g0170400.01	1.36831	Zs06g0443100.01	0.741968	Zs02g0631400.01	259.977	Zs06g0150100.01	38.7283
Oj02g0633300.01	41.5032	Oj04g0524600.01	0.190226	Oj02g0734600.01	12.0869	Oj06g0254300.01	41.3578	Oj11g0117500.01	0.125653	Oj12g0116700.01	0.031336	Oj02g0649300.01	0.161654	Oj04g0553800.01	25.4539	Mh03g0213600.01	2.58176	Mh07g0543500.01	0.825201	Mh03g0723000.01	12.7385	Mh07g0118200.01	1.21059	Mh01g0241600.01	0.153394	Mh05g0334100.01	0.225776	Mh03g0613800.01	104.348	Mh10g0115100.01	41.1042					Zs04g0739300.01	23.9034	Zs08g0167600.01	22.8479	Zs02g0010200.01	30.1213	Zs04g0175000.01	0.679065	Zs01g0013100.01	14.061	Zs05g0010500.01	38.5633
Oj11g0143600.00	0.520467	Oj12g0139700.00	0.165918	Oj03g0207300.01	10.6102	Oj07g0114400.01	41.1566	Oj11g0143600.00	0.029362	Oj12g0139700.00	0.029965	Oj02g0613000.01	2.02212	Oj04g0502900.01	25.4513	Mh03g0012000.01	1.88379	Mh10g0419000.01	0.764659	Mh02g0496300.01	0.683326	Mh06g0669500.01	1.21173	Mh03g0020800.01	5.74827	Mh10g0388000.01	0.22159	Mh02g0016700.01	0.027142	Mh06g0702300.01	40.8571					Zs03g0011600.01	0.276378	Zs10g0448800.01	22.7129	Zs03g0712000.01	0.871391	Zs07g0015700.01	0.677098	Zs11g0063700.01	10.2853	Zs12g0065900.01	38.5124
Oj02g0631700.01	6.57837	Oj04g0524300.01	0.138284	Oj02g0591700.01	87.7227	Oj04g0473400.01	41.1302	Oj08g0524100.01	4.86835	Oj09g0500300.01	0.028586	Oj02g0690200.01	12.228	Oj04g0589500.01	25.4281	Mh01g0531900.01	1.49748	Mh05g0525100.01	0.751918	Mh03g0230900.01	1.68917	Mh07g0532000.01	1.2149	Mh02g0499800.01	8.31587	Mh04g0538800.01	0.21563	Mh11g0019400.01	17.8733	Mh12g0018100.01	40.7774					Zs03g0101000.01	41.103	Zs12g0457300.01	22.3419	Zs11g0042800.01	0.110683	Zs12g0042200.01	0.653438	Zs02g0422400.01	11.8082	Zs04g0813200.01	38.4113
Oj11g0103800.01	5.69743	Oj12g0103150.00	0.133368	Oj08g0428400.01	16.1677	Oj09g0401300.01	41.1093	Oj11g0141500.00	0.012452	Oj12g0138100.00	0.023333	Oj01g0695300.01	7.82466	Oj05g0543400.01	24.9889	Mh01g0567000.01	102.831	Mh05g0506700.01	0.719025	Mh03g0085100.01	0.253745	Mh10g0235900.01	1.21522	Mh02g0628200.01	1.05316	Mh06g0133300.01	0.20202	Mh11g0040600.01	22.7817	Mh12g0042300.01	40.7434					Zs03g0539600.01	4.35795	Zs12g0457300.01	22.3419	Zs02g0676300.01	3.73089	Zs06g0101600.01	0.644583	Zs01g0575000.01	21.9555	Zs05g0558200.01	38.3908
Oj02g0214400.01	0.841679	Oj06g0144200.01	0.122678	Oj02g0745100.01	0.556657	Oj06g0228200.01	41.0774					Oj01g0703400.01	40.6523	Oj05g0543400.01	24.9889	Mh02g0468900.01	2.2065	Mh04g0495600.01	0.635459	Mh03g0090000.01	14.7702	Mh10g0235900.01	1.21522	Mh03g0020800.01	5.74827	Mh10g0387900.01	0.194891	Mh02g0331300.01	0.355045	Mh06g0703800.01	40.6563					Zs02g0113400.01	3.67965	Zs06g0529900.01	22.2816	Zs02g0662900.01	39.9928	Zs06g0121300.01	0.643077	Zs01g0575100.01	2.18155	Zs05g0558200.01	38.3908
Oj11g0657400.00	6.69376	Oj12g0542200.00	0.095568	Oj01g0847600.01	18.4112	Oj05g0456300.01	40.7023					Oj11g0149400.01	3.3466	Oj12g0147800.01	24.9576	Mh01g0581300.01	7.60032	Mh05g0501000.01	0.629066	Mh11g0037000.01	3.34148	Mh12g0039600.01	1.22725	Mh01g0536700.01	0.504062	Mh05g0520800.01	0.185055	Mh03g0045400.01	121.735	Mh10g0405800.01	40.6243					Zs08g0470300.01	138.349	Zs09g0222000.01	22.265	Zs11g0040600.01	16.8171	Zs12g0039600.01	0.638589	Zs08g0611200.01	28.602	Zs09g0358000.01	38.3845
Oj01g0732700.01	2.00769	Oj05g0528600.01	0.079019	Oj08g0490000.01	25.4631	Oj09g0475400.01	40.5508					Oj03g0344100.01	31.1971	Oj07g0673500.01	24.7505	Mh01g0688600.01	2.88954	Mh05g0427000.01	0.620708	Mh11g0080100.01	28.3232	Mh12g0087000.01	1.22816	Mh08g0515700.01	0.150841	Mh09g0407300.01	0.178905	Mh02g0469100.01	32.7851	Mh04g0496100.01	40.6146					Zs08g0640000.01	14.1684	Zs09g0418800.01	22.2183	Zs11g0040700.01	0.598665	Zs12g0039600.01	0.638589	Zs01g0580400.01	86.5888	Zs05g0556200.01	38.3813
Oj03g0836400.01	0.763754	Oj07g0250501.00	0.028194	Oj03g0324200.01	33.6834	Oj07g0685700.01	40.4649					Oj08g0557700.01	12.515	Oj09g0567400.01	24.5347	Mh02g0666100.01	1.08676	Mh06g0103600.01	0.605715	Mh01g0751600.01	1.41631	Mh05g0015300.01	1.24251	Mh01g0548800.01	2.01293	Mh05g0514400.01	0.175523	Mh03g0104300.01	2.40105	Mh12g0411300.01	40.587					Zs01g0064300.01	6.17771	Zs05g0030800.01	22.1477	Zs08g0609100.01	0.337512	Zs09g0358300.01	0.599564	Zs03g0019100.01	91.2499	Zs10g0397300.01	38.3513
				Oj01g0754500.01	18.892	Oj05g0561600.01	40.4385					Oj08g0526400.01	15.694	Oj09g0504700.01	24.501	Mh01g0582400.01	0.355926	Mh05g0500000.01	0.604955	Mh01g0501500.01	0.215781	Mh05g0543900.01	1.24438	Mh03g0672900.01	1.45149	Mh07g0019500.01	0.134893	Mh03g0231700.01	30.3945	Mh07g0530800.01	40.5456					Zs02g0322300.01	5.09729	Zs06g0195300.01	22.0081	Zs02g0485500.01	2.65061	Zs04g0605000.01	0.5911	Zs04g0556000.01	27.101	Zs08g0087600.01	38.2913
				Oj01g0672800.01	7.71637	Oj05g0561600.01	40.4385					Oj03g0808600.01	14.0657	Oj07g0568600.01	24.4861	Mh01g0285800.01	0.077595	Mh05g0052800.01	0.59115	Mh02g0614200.01	21.8299	Mh06g0153600.01	1.24594	Mh02g0120800.01	0.047326	Mh06g0531400.01	0.122607	Mh02g0703500.01	8.82138	Mh04g0088400.01	40.4445					Zs02g0054600.01	32.6042	Zs06g0635100.01	21.931	Zs04g0764400.01	8.32389	Zs08g0089500.01	0.554124	Zs01g0688200.01	37.0609	Zs05g0477100.01	38.2808
				Oj11g0116300.01	45.9177	Oj12g0115700.01	40.4174					Oj03g0147400.01	95.7408	Oj10g0447900.01	24.4564	Mh11g0051200.01	6.66889	Mh12g0056000.01	0.55573	Mh02g0545100.01	0.034725	Mh04g0592000.01	1.24711	Mh02g0304100.01	55.4126	Mh04g0268400.01	0.120922	Mh01g0722300.01	27.507	Mh05g0401600.01	40.4283					Zs01g0580800.01	10.798	Zs05g0556000.01	21.6736	Zs03g0061400.01	3.11207	Zs10g0328500.01	0.500828	Zs11g0021400.01	69.1004	Zs12g0021000.01	38.0908
				Oj03g0773000.01	35.9565	Oj07g0133500.01	39.8453					Oj02g0439200.00	1.61977	Oj04g0592400.01	24.4429	Mh02g0096100.01	9.84849	Mh06g0586800.01	0.495766	Mh08g0329500.01	42.8022	Mh09g0184400.01	1.25481	Mh03g0515400.01	0.403263	Mh12g0431000.01	0.120869	Mh08g0470300.01	15.8939	Mh09g0371700.01	40.4279					Zs02g0678900.01	1.16826	Zs06g0101000.01	21.6676	Zs01g0695300.01	2.24306	Zs05g0471200.01	0.435055	Zs01g0064300.01	30.4252	Zs05g0075700.01	38.02
				Oj08g0525700.01	37.0457	Oj09g0502100.00	39.8393					Oj01g0665200.01	24.2156	Oj05g0566400.01	24.4384	Mh02g0628200.01	15.3878	Mh06g0133300.01	0.468721	Mh02g0425800.01	0.266724	Mh04g0464500.01	1.25915	Mh11g0032400.01	0.109478	Mh12g0035700.01	0.118603	Mh03g0371500.01	16.4102	Mh07g0459500.01	40.4035					Zs02g0592000.01	16.6909	Zs04g0734100.01	21.6666	Zs02g0562700.01	7.07567	Zs04g0677500.01	0.402725	Zs01g0241200.01	0.060354	Zs05g0075700.01	38.02
				Oj03g0301700.01	21.1621	Oj07g0690400.01	39.7758					Oj01g0214500.01	10.5809	Oj05g0209500.01	24.3701	Mh02g0543100.01	1.77994	Mh04g0585800.01	0.456705	Mh01g0517300.01	3.60981	Mh05g0534700.01	1.26234	Mh02g0607600.01	0.208854	Mh06g0171200.01	0.117994	Mh03g0723100.01	285.048	Mh07g0118500.01	40.3552					Zs02g0631400.01	16.939	Zs06g0150100.01	21.6582	Zs02g0539900.01	0.114146	Zs04g0655900.01	0.39661	Zs02g0632800.01	52.7416	Zs06g0148800.01	37.9165
				Oj01g0634300.00	43.4744	Oj05g0579900.01	39.6582					Oj03g0106900.00	0.281978	Oj10g0542400.01	24.2816	Mh02g0497200.01	15.4475	Mh04g0538000.01	0.450037	Mh01g0544100.01	6.60172	Mh05g0517000.01	1.26422	Mh01g0443100.01	23.5272	Mh05g0090600.01	0.112709	Mh11g0562200.01	11.1766	Mh12g0367100.01	40.3083					Zs01g0487700.01	51.3764	Zs05g0590200.01	21.639	Zs11g0051800.01	0.684396	Zs12g0054200.01	0.339645	Zs02g0054600.01	93.2716	Zs06g0635100.01	37.6084
				Oj08g0483600.01	18.9964	Oj09g0468900.01	39.6351					Oj03g0132200.01	61.3059	Oj10g0542400.01	24.2816	Mh01g0241600.01	11.6505	Mh05g0334100.01	0.432107	Mh01g0430500.01	10.2975	Mh05g0512000.01	1.26611	Mh02g0541100.01	0.190193	Mh04g0583500.01	0.111494	Mh08g0470900.01	21.7981	Mh09g0373000.01	40.2269					Zs01g0526700.01	2.49394	Zs05g0590200.01	21.639	Zs02g0130600.01	3.17856	Zs06g0485900.01	0.330771	Zs02g0641500.01	30.7561	Zs06g0142100.01	37.3582
				Oj03g0370000.01	28.0717	Oj07g0637300.01	39.5382					Oj01g0236300.01	3.54815	Oj05g0563400.01	24.135	Mh11g0038100.01	0.170579	Mh12g0040600.01	0.427767	Mh01g0816700.01	0.51612	Mh05g0433900.01	1.27061	Mh01g0688600.01	0.088666	Mh05g0427000.01	0.109242	Mh02g0509800.01	24.2074	Mh04g0554200.01	40.2051					Zs01g0145200.01	288.943	Zs05g0161300.01	21.6068	Zs11g0037600.01	0.550558	Zs12g0035400.01	0.325373	Zs02g0109000.01	35.2118	Zs04g0663200.01	37.3439
				Oj02g0173800.01	14.0598	Oj06g0665000.01	39.4043					Oj01g0670800.01	9.2013	Oj05g0563400.01	24.135	Mh11g0018100.01	0.46457	Mh12g0015600.01	0.395921	Mh03g0212900.01	0.955877	Mh07g0543800.01	1.2708	Mh01g0781000.01	0.946148	Mh05g0346500.01	0.104845	Mh01g0623900.01	6.36433	Mh05g0478900.01	40.1446					Zs02g0523900.01	27.9127	Zs04g0645300.01	21.5449	Zs01g0494100.01	3.88765	Zs05g0599600.01	0.321851	Zs02g0655800.01	310.106	Zs06g0124200.01	37.0024
				Oj03g0390200.01	9.74848	Oj07g0622000.01	39.361					Oj03g0639800.01	8.31887	Oj10g0476400.01	24.1063	Mh11g0034300.01	0.070997	Mh12g0037300.01	0.391237	Mh01g0080100.01	12.4233	Mh05g0069200.01	1.27633	Mh02g0499800.01	8.31587	Mh04g0681000.01	0.102577	Mh08g0551200.01	16.8656	Mh09g0443600.01	39.9258					Zs03g0181900.01	12.6063	Zs07g0589400.01	21.5187	Zs02g0645000.01	12.2201	Zs06g0136200.01	0.319389	Zs02g0113800.01	50.4357	Zs06g0528500.01	36.9187
				Oj11g0186800.01	4.33831	Oj12g0180100.01	39.2811					Oj01g0107000.01	22.2985	Oj05g0578000.01	24.0404	Mh02g0389400.01	0.367979	Mh04g0408400.01	0.379322	Mh01g0780100.01	14.9801	Mh05g0069200.01	1.27633	Mh08g0434300.01	0.358954	Mh09g0329100.01	0.097067	Mh08g0338000.01	4.63523	Mh09g0199300.01	39.8816					Zs01g0701600.01	2.4957	Zs05g0466900.01	21.3301	Zs02g0508500.01	14.027	Zs04g0798400.01	0.318333	Zs01g0537000.01	46.2987	Zs05g0580300.01	36.8545
				Oj03g0109600.01	99.5653	Oj10g0483000.01	39.265					Oj08g0428400.01	33.9373	Oj09g0401300.01	24.0313	Mh11g0035900.01	0.226741	Mh12g0038300.01	0.372753	Mh02g0094600.01	11.7957	Mh06g0594000.01	1.27738	Mh01g0547400.01	2.63416	Mh05g0515700.01	0.091724	Mh03g0512700.01	8.53334	Mh12g0426200.01	39.8244					Zs01g0736300.01	45.1197	Zs05g0429900.01	21.2468	Zs02g0637100.01	9.73419	Zs06g0144300.01	0.317785	Zs01g0448900.01	56.563	Zs05g0608000.01	36.8203
				Oj08g0492500.01	51.9918	Oj09g0478600.01	39.2026					Oj03g0317000.01	4.41841	Oj07g0170300.01	24.0256	Mh08g0515700.01	0.303972	Mh09g0407300.01	0.369011	Mh03g0712900.01	11.722	Mh07g0094300.01	1.28632	Mh03g0190100.01	4.31861	Mh07g0548200.01	0.091405	Mh08g0483800.01	30.7483	Mh09g0388500.01	39.7731					Zs02g0662800.01	15.8515	Zs06g0121400.01	21.232	Zs03g0562900.01	0.262757	Zs12g0466900.01	0.301902	Zs02g0445000.01	137.942	Zs04g0557300.01	36.7632
				Oj02g0534400.01	26.4263	Oj04g0413500.01	39.168					Oj03g0158500.01	117.018	Oj07g0170300.01	24.0256	Mh01g0500900.01	97.6386	Mh05g0544000.01	0.357174	Mh03g0069300.01	39.9079	Mh10g0283400.01	1.29024	Mh11g0061900.01	0.234386	Mh12g0068600.01	0.088004	Mh02g0479700.01	30.1628	Mh04g0508400.01	39.6751					Zs01g0017100.01	20.9338	Zs05g0594100.01	21.1717	Zs01g0668200.01	14.2365	Zs05g0510400.01	0.297206	Zs01g0508900.01	11.8018	Zs05g0604400.01	36.7532
				Oj03g0254900.01	23.6681	Oj10g0204100.01	39.1385					Oj03g0610900.01	2.9738	Oj12g0586100.01	24.0068	Mh02g0647500.01	1.39164	Mh06g0125400.01	0.342507	Mh02g0106800.01	0.794917	Mh06g0571500.01	1.29279	Mh11g0035900.01	0.085577	Mh12g0038300.01	0.074143	Mh02g0159500.01	24.1097	Mh06g0485200.01	39.6638					Zs03g0799000.01	0.089482	Zs07g0188000.01	21.1608	Zs01g0189800.01	10.0413	Zs05g0510400.01	0.297206	Zs02g0201900.01	5.16454	Zs06g0286300.01	36.6224
				Oj01g0909150.00	0.637198	Oj05g0597100.01	38.9665					Oj08g0342400.01	13.1279	Oj09g0294000.01	23.9591	Mh02g0668400.01	3.78304	Mh06g0102900.01	0.320593	Mh03g0191200.01	0.115455	Mh07g0547700.01	1.29974	Mh11g0035600.01	0.070908	Mh12g0038200.01	0.063987	Mh03g0277800.01	2.63913	Mh07g0497700.01	39.577					Zs01g0542200.01	23.5198	Zs05g0576800.01	21.0307	Zs02g0110400.01	0.578758	Zs06g0532800.01	0.292605	Zs03g0061200.01	68.613	Zs10g0329000.01	36.5306
				Oj11g0167500.00	3.28078	Oj12g0164800.01	38.9625					Oj03g0180900.01	5.72495	Oj10g0392400.01	23.9392	Mh03g0066300.01	0.489697	Mh10g0289600.01	0.304062	Mh03g0745400.01	0.734822	Mh07g0166200.01	1.3093	Mh03g0694100.01	7.33824	Mh07g0326300.01	0.054097	Mh02g0122100.01	79.5685	Mh06g0525500.01	39.5302					Zs01g0130700.01	18.9206	Zs05g0576800.01	21.0307	Zs02g0564200.01	1.46127	Zs04g0679700.01	0.279616	Zs03g0818600.01	11.8711	Zs10g0393600.01	36.4663
				Oj03g0787000.01	7.85096	Oj07g0164300.01	38.9454					Oj08g0535800.01	81.3894	Oj09g0509100.01	23.8606	Mh03g0022500.01	1.40942	Mh10g0390200.01	0.300919	Mh08g0420400.01	10.513	Mh09g0311200.01	1.31299	Mh01g0677300.01	0.221527	Mh05g0438000.01	0.053512	Mh02g0028800.01	107.756	Mh04g0039300.01	39.5168					Zs02g0130500.01	52.2015	Zs04g0311600.01	20.7682	Zs03g0019400.01	13.3963	Zs10g0397400.01	0.273651	Zs03g0178100.01	20.3784	Zs10g0430200.01	36.1884
				Oj02g0551700.01	1.1934	Oj04g0433600.01	38.7224					Oj03g0784700.01	11.099	Oj07g0147900.01	23.852	Mh08g0550500.01	0.743397	Mh09g0439900.01	0.250502	Mh08g0459800.01	3.25201	Mh09g0354400.01	1.31483	Mh11g0018100.01	0.057961	Mh12g0015600.01	0.049754	Mh02g0045300.01	66.0784	Mh06g0689300.01	39.3817					Zs11g0073900.01	17.8849	Zs12g0080100.01	20.7439	Zs03g0226200.01	9.64989	Zs10g0397400.01	0.273651	Zs01g0246500.01	4.97418	Zs05g0064000.01	36.0536
				Oj03g0128700.01	49.4604	Oj10g0539600.01	38.6819					Oj03g0108500.01	7.24184	Oj10g0545200.01	23.8401	Mh03g0682000.01	6.07315	Mh07g0030600.01	0.230365	Mh02g0608900.01	52.1197	Mh06g0170000.01	1.31972	Mh02g0078300.01	0.102746	Mh06g0643000.01	0.049635	Mh02g0550900.01	0.889772	Mh06g0694700.01	39.3168					Zs11g0580100.01	55.9649	Zs12g0395400.01	20.7264	Zs01g0691200.01	2.76389	Zs05g0475300.01	0.266869	Zs03g0736100.01	30.5236	Zs07g0085500.01	35.9959
				Oj02g0639900.01	26.3278	Oj04g0530600.01	38.5945					Oj01g0775300.01	6.52895	Oj05g0508700.01	23.7301	Mh08g0424200.01	16.5064	Mh09g0314300.01	0.226798	Mh01g0633500.01	2.48726	Mh05g0471000.01	1.32592	Mh02g0618200.01	9.39551	Mh06g0150200.01	0.043314	Mh01g0532100.01	164.531	Mh05g0525000.01	39.2804					Zs01g0803900.01	17.6254	Zs05g0014100.01	20.705	Zs11g0018300.01	3.38986	Zs12g0017300.01	0.257576	Zs02g0075900.01	424.515	Zs06g0598400.01	35.9296
				Oj01g0836800.01	72.9101	Oj05g0462500.01	38.5728					Oj03g0816800.01	1.97324	Oj07g0230700.01	23.6167	Mh01g0792300.01	4.20505	Mh05g0355000.01	0.225852	Mh01g0675300.01	1.52607	Mh05g0319000.01	1.33471	Mh08g0528000.01	1.31478	Mh09g0412800.01	0.031124	Mh03g0339800.01	6.06763	Mh07g0467800.01	39.0797					Zs01g0069100.01	26.1933	Zs05g0078900.01	20.6893	Zs03g0738400.01	9.82719	Zs07g0090600.01	0.220446	Zs02g0075300.01	1.45469	Zs06g0598400.01	35.9296
				Oj01g0836700.00	0.121751	Oj05g0462500.01	38.5728					Oj03g0645100.01	15.6219	Oj12g0616900.01	23.6057	Mh02g0497300.01	0.389716	Mh04g0538600.01	0.217249	Mh03g0119800.01	0.306493	Mh07g0117700.01	1.3358	Mh02g0386800.01	0.354239	Mh04g0406200.01	0.021922	Mh11g0386700.01	21.1886	Mh12g0232900.01	39.0368					Zs11g0636100.01	0.513004	Zs12g0447400.01	20.6859	Zs01g0233800.01	33.7632	Zs05g0364400.01	0.207927	Zs03g0151700.01	33.7595	Zs10g0168200.01	35.7189
				Oj02g0224200.01	32.7345	Oj06g0563300.01	38.4814					Oj02g0219200.01	10.1038	Oj06g0573600.01	23.4178	Mh03g0228600.01	0.158992	Mh07g0533000.01	0.184298	Mh08g0419700.01	2.65049	Mh09g0309700.01	1.33911	Mh08g0553700.01	0.15832	Mh09g0451000.01	0.015207	Mh03g0137900.01	64.2566	Mh10g0030900.01	38.7925					Zs11g0032300.01	30.999	Zs12g0030200.01	20.6474	Zs01g0707300.01	2.33229	Zs05g0460500.01	0.172074	Zs02g0695800.01	0.780083	Zs06g0092400.01	35.6805
				Oj02g0697800.01	81.0259	Oj04g0597000.01	38.4098					Oj02g0751600.01	15.2641	Oj06g0663800.01	23.372	Mh11g0047600.01	0.063902	Mh12g0050400.01	0.180434	Mh11g0049600.01	0.068697	Mh12g0052400.01	1.36041					Mh03g0714700.01	6.48363	Mh07g0095200.01	38.7554					Zs11g0010500.01	16.8821	Zs12g0010500.01	20.5684	Zs01g0701400.01	28.9824	Zs05g0467500.01	0.163854	Zs03g0748400.01	101.161	Zs07g0123200.01	35.5255
				Oj01g0195400.00	273.39	Oj05g0199100.01	38.3041					Oj01g0668100.01	161.979	Oj05g0563550.00	23.3302	Mh01g0512100.01	11.1395	Mh05g0540100.01	0.16922	Mh02g0081100.01	0.790757	Mh06g0627600.01	1.36396					Mh03g0647200.01	0.209992	Mh07g0095200.01	38.7554					Zs08g0373100.01	0.774252	Zs09g0073900.01	20.5506	Zs01g0601500.01	0.581205	Zs05g0551000.01	0.154763	Zs04g0737400.01	35.8862	Zs08g0173500.01	35.4096
				Oj02g0139400.01	26.2164	Oj06g0703500.01	38.2636					Oj02g0516800.00	2.34549	Oj04g0397500.00	23.2972	Mh01g0579800.01	0.12108	Mh05g0501800.01	0.164423	Mh03g0076000.01	3.9423	Mh10g0263800.01	1.37011					Mh01g0077500.01	10.4716	Mh05g0065900.01	38.305					Zs11g0016100.01	21.2613	Zs12g0014100.01	20.5394	Zs02g0674400.01	0.4377	Zs06g0102300.01	0.135721	Zs03g0738800.01	44.8996	Zs07g0091300.01	35.1133
				Oj08g0440300.01	29.1656	Oj09g0416800.01	38.2371					Oj03g0788700.01	0.235015	Oj07g0160600.01	23.2951	Mh02g0499800.01	17.7099	Mh04g0681000.01	0.143571	Mh02g0166000.01	6.16842	Mh06g0474000.01	1.37214					Mh03g0180000.01	7.48406	Mh10g0406200.01	38.1286					Zs02g0134000.01	9.43137	Zs06g0478800.01	20.446	Zs01g0589200.01	2.37343	Zs05g0552300.01	0.122634	Zs03g0738700.01	0.539	Zs07g0091300.01	35.1133
				Oj01g0672300.01	15.806	Oj05g0562400.01	37.8815					Oj03g0149200.01	27.857	Oj10g0445500.01	23.1864	Mh03g0672900.01	8.02185	Mh07g0019500.01	0.141307	Mh01g0725500.01	2.66172	Mh05g0399200.01	1.37359					Mh03g0587400.01	1.28923	Mh07g0107200.01	37.8889					Zs01g0703200.01	4.26729	Zs05g0464000.01	20.413	Zs03g0063500.01	0.241129	Zs10g0323300.01	0.119924	Zs01g0779700.01	25.965	Zs05g0412300.01	35.1077
				Oj08g0425300.00	0.203024	Oj09g0394300.01	37.6878					Oj08g0542700.01	4.85562	Oj09g0518500.01	23.1476	Mh04g0357800.01	0.114781	Mh08g0017100.01	0.127758	Mh11g0021100.01	0.995165	Mh12g0018600.01	1.38041					Mh01g0079100.01	30.6797	Mh05g0068800.01	37.854					Zs11g0056500.01	13.7875	Zs12g0060700.01	20.3403	Zs01g0586400.01	0.032442	Zs05g0554000.01	0.116682	Zs01g0644800.01	14.5852	Zs05g0412300.01	35.1077
				Oj08g0524400.00	106.601	Oj09g0501200.01	37.6625					Oj08g0401500.01	15.299	Oj09g0363900.01	23.1074	Mh02g0126800.01	0.310058	Mh06g0513200.01	0.118868	Mh02g0019000.01	6.93187	Mh06g0154200.01	1.39033					Mh03g0696600.01	26.0098	Mh07g0075100.01	37.7468					Zs02g0481400.01	0.897759	Zs04g0598300.01	20.2348	Zs11g0018200.01	0.035298	Zs12g0017200.01	0.11127	Zs01g0781300.01	3.86746	Zs05g0412300.01	35.1077
				Oj03g0654500.01	9.99549	Oj12g0623500.01	37.6048					Oj01g0974800.01	7.0308	Oj05g0114000.01	23.0879	Mh03g0051900.01	34.6543	Mh10g0329000.01	0.111354	Mh02g0212700.01	2.15897	Mh06g0024100.01	1.39486					Mh02g0504800.01	7.3208	Mh04g0543500.01	37.639					Zs08g0632900.01	1.23935	Zs09g0385500.01	20.2146	Zs02g0393500.01	3.39337	Zs04g0497700.01	0.093859	Zs03g0085500.01	30.3665	Zs10g0280500.01	35.0922
				Oj03g0654400.01	3.62949	Oj12g0623500.01	37.6048					Oj03g0245300.01	3.18486	Oj10g0148100.01	23.0441	Mh02g0115700.01	0.093587	Mh06g0550700.01	0.073725	Mh02g0097900.01	0.454812	Mh06g0582400.01	1.40591					Mh03g0278200.01	33.3696	Mh10g0365900.01	37.4231					Zs03g0741500.01	11.5845	Zs07g0098400.01	20.1986	Zs01g0493600.01	8.48119	Zs05g0599900.01	0.093764	Zs08g0632900.01	15.9497	Zs09g0385500.01	34.8917
				Oj03g0111400.01	8.53457	Oj10g0506100.01	37.4926					Oj01g0716300.00	1.83262	Oj05g0535900.01	22.8626	Mh11g0012600.01	1.48046	Mh12g0011000.01	0.056166	Mh01g0785100.01	0.225745	Mh05g0051000.01	1.40871					Mh01g0721900.01	8.76408	Mh05g0402300.01	37.3989					Zs02g0023400.01	121.448	Zs06g0665700.01	20.099	Zs03g0061800.01	7.65163	Zs10g0326600.01	0.077421	Zs02g0607500.01	38.5729	Zs06g0201300.01	34.8021
				Oj03g0141200.01	98.2984	Oj10g0465700.01	37.462					Oj01g0716200.01	52.5343	Oj05g0535900.01	22.8626	Mh03g0682800.01	0.263534	Mh07g0034500.01	0.055051	Mh04g0643200.01	6.72728	Mh08g0101400.01	1.41087					Mh02g0081500.01	41.996	Mh04g0449700.01	37.2624					Zs02g0330300.01	0.060024	Zs06g0665700.01	20.099	Zs02g0374200.01	110.289	Zs04g0483000.01	0.076529	Zs01g0706600.01	19.9159	Zs05g0461000.01	34.6398
				Oj03g0334200.01	3.96468	Oj07g0680600.01	37.4432					Oj01g0681800.01	2.64128	Oj05g0555700.01	22.7848	Mh11g0055800.01	0.664484	Mh12g0061500.01	0.050499	Mh02g0474200.01	6.99656	Mh04g0501700.01	1.41199					Mh08g0360400.01	27.2399	Mh09g0225900.01	37.1595					Zs03g0300200.01	11.2185	Zs07g0528800.01	19.9821	Zs03g0047900.01	60.8199	Zs10g0360100.01	0.070313	Zs03g0203000.01	12.3904	Zs07g0585300.01	34.6317
				Oj01g0185100.00	0.420354	Oj05g0182700.01	37.0712					Oj02g0510100.01	61.9999	Oj04g0388900.01	22.7482	Mh11g0045200.01	3.72248	Mh12g0047800.01	0.037979	Mh01g0070200.01	27.8839	Mh05g0063900.01	1.42355					Mh01g0659800.01	117.378	Mh05g0461700.01	37.1352					Zs03g0137500.01	36.612	Zs10g0051300.01	19.9705	Zs01g0446600.01	8.70459	Zs05g0107700.01	0.058721	Zs03g0633400.01	11.1717	Zs07g0069700.01	34.587
				Oj01g0622700.01	89.5406	Oj05g0585400.01	36.8837					Oj03g0339900.01	55.8593	Oj07g0678600.01	22.6768	Mh11g0045300.01	0.093922	Mh12g0047800.01	0.037979	Mh02g0465500.01	0.843336	Mh04g0491200.01	1.44073					Mh11g0519100.01	37.3092	Mh12g0322300.01	37.128					Zs02g0490100.01	4.02405	Zs04g0609500.01	19.9484	Zs01g0085100.01	3.23586	Zs05g0107700.01	0.058721	Zs01g0219500.01	26.3108	Zs05g0554700.01	34.5738
				Oj03g0113000.01	56.5694	Oj10g0516200.00	36.8396					Oj01g0198200.01	23.6001	Oj05g0593800.01	22.5541	Mh01g0655800.01	2.83932	Mh05g0462800.01	0.035927	Mh01g0491800.01	2.34621	Mh05g0547600.01	1.44207					Mh03g0507700.01	24.2055	Mh12g0420300.01	37.0865					Zs03g0744700.01	16.6635	Zs07g0114200.01	19.8069	Zs02g0013000.01	1.75175	Zs06g0016700.01	0.05759	Zs03g0560700.01	7.30946	Zs12g0465000.01	34.4539
				Oj02g0236200.01	44.5523	Oj06g0547900.01	36.8107					Oj03g0834050.01	2.27828	Oj07g0634400.01	22.5338	Mh08g0553700.01	0.320131	Mh09g0451000.01	0.013851	Mh03g0109700.01	13.4299	Mh10g0196900.01	1.44643					Mh03g0680800.01	11.0211	Mh07g0519400.01	37.0269					Zs02g0523600.01	14.9282	Zs04g0644400.01	19.7171	Zs03g0727800.01	2.43341	Zs07g0053100.01	0.055441	Zs03g0290200.01	28.4487	Zs07g0534600.01	34.3608
				Oj01g0693800.01	11.9476	Oj05g0549700.01	36.7239					Oj03g0681400.01	16.4781	Oj12g0636800.01	22.5336					Mh02g0071900.01	0.931373	Mh06g0658400.01	1.46935					Mh04g0495400.01	25.1315	Mh08g0024300.01	36.9807					Zs04g0737600.01	6.85857	Zs08g0173300.01	19.7129	Zs11g0032900.01	0.057723	Zs12g0031000.01	0.044247	Zs08g0487500.01	56.7705	Zs09g0269000.01	34.2326
				Oj03g0418700.01	16.2453	Oj07g0603300.01	36.6956					Oj02g0227400.01	8.55324	Oj06g0558766.00	22.5064					Mh02g0539300.01	27.5526	Mh04g0581500.01	1.47002					Mh03g0091100.01	9.06595	Mh10g0234800.01	36.9503					Zs01g0636800.01	14.0876	Zs05g0534300.01	19.6884	Zs03g0717000.01	10.1501	Zs07g0022400.01	0.04265	Zs03g0591700.01	48.2803	Zs07g0047200.01	34.1367
				Oj08g0529100.01	1.92322	Oj09g0505600.01	36.6763					Oj02g0209100.01	20.2636	Oj06g0143900.01	22.4296					Mh01g0672800.01	2.8738	Mh05g0450400.01	1.47355					Mh02g0402700.01	11.0005	Mh04g0428300.01	36.8112					Zs02g0697200.01	3.26194	Zs06g0077400.01	19.6789	Zs01g0562400.01	1.3237	Zs05g0565700.01	0.03522	Zs03g0765600.01	5.70244	Zs07g0173000.01	34.0824
				Oj03g0111300.01	0.643425	Oj10g0505700.01	36.5675					Oj02g0821900.01	50.9967	Oj04g0165300.01	22.3548					Mh03g0020900.01	1.69631	Mh10g0388300.01	1.48074					Mh02g0087800.01	19.6058	Mh06g0614500.01	36.8061					Zs02g0098100.01	14.4997	Zs06g0568000.01	19.6574	Zs02g0096200.01	16.9961	Zs06g0570600.01	0.032076	Zs03g0124000.01	119.055	Zs10g0026100.01	33.9836
				Oj08g0505200.01	86.0307	Oj09g0487200.01	36.5225					Oj01g0214600.01	23.1563	Oj05g0209600.01	22.3511					Mh11g0038600.01	1.28229	Mh12g0041300.01	1.48482					Mh11g0660000.01	0.042457	Mh12g0395000.01	36.8027					Zs03g0288300.01	26.1977	Zs10g0388100.01	19.6535	Zs01g0708100.01	5.44178	Zs05g0460000.01	0.030747	Zs01g0533700.01	18.2117	Zs05g0583300.01	33.9784
				Oj02g0791700.00	0.527916	Oj06g0486400.01	36.3055					Oj01g0811300.01	3.87786	Oj05g0490700.01	22.2056					Mh08g0493800.01	0.529341	Mh09g0158100.01	1.4851					Mh08g0550000.01	8.75381	Mh09g0438100.01	36.7973					Zs03g0089200.01	22.0467	Zs12g0389200.01	19.5621					Zs08g0642600.01	43.6108	Zs09g0430300.01	33.8933
				Oj08g0478800.01	10.8414	Oj09g0465600.01	36.0727					Oj02g0768200.01	17.8308	Oj06g0210100.01	22.1875					Mh11g0079700.01	6.61555	Mh12g0086600.01	1.48702					Mh01g0625500.01	10.1752	Mh05g0478000.01	36.7837					Zs11g0010300.01	10.6689	Zs12g0010300.01	19.5017					Zs03g0715800.01	3.98834	Zs07g0558900.01	33.7992
				Oj03g0851200.01	10.2181	Oj10g0500700.01	36.0142					Oj03g0138700.01	26.0214	Oj10g0469900.01	22.1796					Mh08g0489500.01	0.418585	Mh09g0391400.01	1.5062					Mh03g0723600.01	6.929	Mh07g0434000.01	36.7765					Zs03g0742000.01	20.0601	Zs07g0567500.01	19.3803					Zs11g0013200.01	55.0144	Zs12g0012700.01	33.5286
				Oj11g0180000.01	34.1362	Oj12g0174700.00	36.011					Oj02g0720200.01	7.88303	Oj06g0308300.01	22.158					Mh02g0213400.01	10.9137	Mh06g0302900.01	1.5251					Mh08g0550900.01	8.32166	Mh09g0441700.01	36.7406					Zs03g0750100.01	15.5045	Zs07g0469000.01	19.3103					Zs02g0378900.01	12.0164	Zs04g0785700.01	33.5218
				Oj02g0247200.01	5.83139	Oj06g0538000.01	35.7961					Oj02g0255700.01	25.9757	Oj04g0645100.01	22.1037					Mh01g0109200.01	6.63685	Mh05g0104200.01	1.52672					Mh02g0624400.01	61.695	Mh06g0147100.01	36.6406					Zs08g0617300.01	2.56188	Zs09g0361900.01	19.2184					Zs02g0571300.01	2.00372	Zs06g0644400.01	33.3643
				Oj01g0877400.01	18.8241	Oj05g0427200.01	35.7917					Oj01g0331900.01	25.9134	Oj05g0159100.01	22.0723					Mh03g0036600.01	4.77277	Mh10g0398400.01	1.53079					Mh01g0666300.01	31.0792	Mh05g0453000.01	36.6236					Zs03g0010600.01	11.3816	Zs10g0454200.01	19.0501					Zs02g0131800.01	59.76	Zs06g0480700.01	33.1702
				Oj01g0817700.01	63.3709	Oj05g0482700.01	35.763					Oj03g0374600.01	3.57229	Oj07g0633100.01	21.9216					Mh03g0096600.01	2.97417	Mh10g0225900.01	1.53506					Mh01g0494000.01	28.4831	Mh05g0546100.01	36.545					Zs11g0460900.01	0.645559	Zs12g0342400.01	19.018					Zs02g0130200.01	17.7451	Zs06g0486300.01	33.151
				Oj01g0702450.00	3.39857	Oj05g0543700.01	35.7057					Oj01g0822800.01	24.382	Oj05g0478000.01	21.821					Mh08g0369300.01	35.3417	Mh09g0227700.01	1.53611					Mh02g0103100.01	28.9016	Mh06g0576700.01	36.5336					Zs01g0733100.01	0.088477	Zs05g0433600.01	18.9543					Zs02g0643300.01	6.90102	Zs06g0139500.01	33.1447
				Oj01g0811300.01	4.65878	Oj05g0490700.01	35.6995					Oj03g0701000.01	14.1896	Oj07g0575100.00	21.7824					Mh02g0381500.01	0.091355	Mh04g0558200.01	1.53929					Mh02g0423100.01	8.20782	Mh04g0451700.01	36.5234					Zs02g0090200.01	9.83382	Zs04g0736600.01	18.9493					Zs01g0083900.01	38.9573	Zs05g0096800.01	33.1344
				Oj01g0962300.00	0.398484	Oj05g0106100.01	35.6459					Oj01g0625200.01	14.0905	Oj05g0154700.01	21.7531					Mh01g0812100.01	34.8973	Mh05g0014700.01	1.54522					Mh03g0670800.01	20.8479	Mh07g0379500.01	36.4823					Zs02g0078900.01	1.09458	Zs06g0595600.01	18.9343					Zs03g0763500.01	4.47193	Zs07g0155900.01	32.9433
				Oj02g0255000.01	36.908	Oj06g0507400.01	35.5654					Oj03g0203700.01	2.7678	Oj12g0586600.01	21.7331					Mh08g0474000.01	0.758971	Mh09g0377200.01	1.54995					Mh11g0064800.01	20.6493	Mh12g0071200.01	36.4747					Zs01g0691500.01	8.34467	Zs05g0472800.01	18.9048					Zs03g0056800.01	30.4506	Zs10g0341400.01	32.8219
				Oj02g0260700.01	21.5011	Oj06g0507400.01	35.5654					Oj03g0803500.01	0.435927	Oj10g0413500.01	21.6646					Mh03g0141400.01	33.8216	Mh10g0060300.01	1.56235					Mh11g0064900.01	17.829	Mh12g0071200.01	36.4747					Zs04g0743900.01	0.346926	Zs08g0128200.01	18.7898					Zs11g0040800.01	11.2278	Zs12g0040100.01	32.7921
				Oj02g0182800.01	34.719	Oj06g0646600.01	35.5412					Oj01g0720300.00	34.069	Oj05g0533700.01	21.6511					Mh03g0344900.01	2.14076	Mh07g0458700.01	1.56664					Mh01g0149700.01	47.5627	Mh05g0156200.01	36.4502					Zs08g0501100.01	3.61485	Zs09g0275700.01	18.6756					Zs01g0643700.01	131.936	Zs05g0518500.01	32.7601
				Oj02g0743800.01	6.35637	Oj06g0231300.01	35.5264					Oj01g0159400.01	14.7413	Oj05g0125500.01	21.6124					Mh11g0023800.01	1.2019	Mh12g0035100.01	1.56715					Mh02g0303700.01	26.5436	Mh04g0268100.01	36.4354					Zs03g0066900.01	2.73158	Zs10g0319800.01	18.6623					Zs02g0614000.01	8.86059	Zs06g0198000.01	32.6144
				Oj02g0714200.01	27.1678	Oj06g0326400.01	35.5117					Oj03g0162200.01	35.2887	Oj10g0418000.01	21.5919					Mh03g0259100.01	0.733257	Mh07g0520000.01	1.57085					Mh08g0558700.01	104.288	Mh09g0473900.01	36.4146					Zs01g0731400.01	10.7519	Zs05g0435000.01	18.655					Zs01g0497900.01	44.6064	Zs05g0598000.01	32.5262
				Oj01g0622600.01	32.4222	Oj05g0585500.01	35.4943					Oj01g0837600.01	24.8573	Oj05g0462000.00	21.504					Mh03g0189600.01	16.577	Mh07g0548600.01	1.61047					Mh01g0141200.01	5.49421	Mh05g0525600.01	36.4061					Zs02g0528500.01	0.10235	Zs04g0651800.01	18.6335					Zs03g0741500.01	52.7468	Zs07g0098400.01	32.45
				Oj02g0772000.00	1.87051	Oj06g0208300.01	35.4415					Oj03g0136400.01	0.064445	Oj10g0467600.01	21.5028					Mh01g0684800.01	3.79705	Mh05g0021300.01	1.61779					Mh02g0054200.01	27.3941	Mh06g0684000.01	36.3427					Zs02g0575200.01	1.57892	Zs04g0715900.01	18.5776					Zs02g0014300.01	55.718	Zs06g0014100.01	32.405
				Oj02g0189300.01	9.46024	Oj06g0636700.01	35.3074					Oj01g0973500.01	1.44811	Oj05g0110900.01	21.4797					Mh08g0557900.01	141.216	Mh09g0471800.01	1.62233					Mh03g0699300.01	49.5641	Mh07g0082000.01	36.3385					Zs02g0719500.01	23.8945	Zs04g0795900.01	18.5742					Zs02g0677100.01	2.50368	Zs06g0376700.01	32.4014
				Oj02g0189200.01	4.00906	Oj06g0636700.01	35.3074					Oj08g0409100.01	3.36829	Oj09g0369400.01	21.4293					Mh02g0082700.01	3.0487	Mh06g0623800.01	1.62414					Mh03g0652900.01	0.624787	Mh07g0090200.01	36.2848					Zs03g0719200.01	484.696	Zs12g0518400.01	18.5588					Zs01g0310300.01	44.7176	Zs05g0056000.01	32.365
				Oj11g0634200.01	5.13154	Oj12g0508200.01	35.2909					Oj01g0741900.01	22.7581	Oj05g0559400.01	21.4187					Mh03g0517200.01	0.756845	Mh12g0434400.01	1.62424					Mh02g0514800.01	15.6519	Mh04g0558300.01	36.1906					Zs03g0728200.01	8.0408	Zs07g0055600.01	18.5308					Zs01g0781300.01	3.86746	Zs05g0056000.01	32.365
				Oj03g0668900.01	3.03552	Oj07g0607800.01	35.0814					Oj01g0343300.01	41.9734	Oj05g0155400.01	21.3856					Mh02g0626700.01	0.213545	Mh06g0135100.01	1.62618					Mh03g0132400.01	18.7589	Mh07g0021700.01	36.1295					Zs11g0021400.01	28.2714	Zs12g0021000.01	18.479					Zs01g0698700.01	0.514139	Zs05g0469200.01	32.2596
				Oj03g0577000.01	112.814	Oj07g0608500.01	35.0535					Oj03g0797500.01	0.221569	Oj07g0182100.01	21.3139					Mh03g0288100.01	4.7989	Mh07g0489200.01	1.63021					Mh02g0583300.01	0.784936	Mh06g0590800.01	36.0629					Zs01g0068600.01	24.9231	Zs05g0310100.01	18.4006					Zs03g0035600.01	0.016155	Zs10g0435000.01	32.2288
				Oj01g0198200.01	43.0181	Oj05g0593800.01	35.0528					Oj03g0797400.01	3.36447	Oj07g0182100.01	21.3139					Mh03g0045800.01	1.58079	Mh10g0406100.01	1.63095					Mh03g0507700.01	24.2055	Mh10g0430700.01	35.8983					Zs02g0056000.01	24.924	Zs06g0634600.01	18.3632					Zs01g0564600.01	66.3757	Zs05g0564400.01	32.215
				Oj03g0415500.01	1.82964	Oj07g0604500.01	34.9492					Oj11g0166800.01	4.62331	Oj12g0165700.01	21.2289					Mh11g0027800.01	0.977772	Mh12g0021800.01	1.64279					Mh03g0681000.01	50.8453	Mh07g0029300.01	35.726					Zs02g0692400.01	13.2916	Zs06g0094900.01	18.3098					Zs11g0126700.01	6.25709	Zs12g0025300.01	32.2067
				Oj03g0178200.01	19.9403	Oj07g0185300.01	34.9345					Oj11g0508600.01	2.0578	Oj12g0476200.01	21.2146					Mh11g0058800.01	1.65485	Mh12g0066200.01	1.64572					Mh01g0684400.01	27.3867	Mh05g0429200.01	35.6464					Zs01g0087300.01	0.790537	Zs05g0548500.01	18.2693					Zs03g0795600.01	21.1179	Zs12g0493000.01	32.1819
				Oj03g0299600.01	143.889	Oj07g0691300.01	34.9273					Oj11g0181100.01	12.26	Oj12g0175700.01	21.1403					Mh01g0539200.01	23.1852	Mh05g0519400.01	1.64728					Mh03g0145100.01	46.6306	Mh10g0080700.01	35.6373					Zs02g0602100.01	4.71351	Zs06g0541400.01	18.2161					Zs01g0798000.01	14.5901	Zs05g0398600.01	32.0136
				Oj04g0603000.00	7.09522	Oj08g0241600.01	34.8862					Oj02g0697800.01	24.5805	Oj04g0597000.01	21.0925					Mh02g0010700.01	0.310517	Mh04g0406900.01	1.65633					Mh01g0280200.01	13.3537	Mh05g0049200.01	35.6118					Zs11g0022300.01	13.0813	Zs12g0022000.01	18.1498					Zs08g0604600.01	33.8823	Zs09g0355100.01	31.9332
				Oj01g0747400.01	9.19184	Oj05g0519200.01	34.8129					Oj02g0640700.01	0.052691	Oj04g0670800.01	21.0714					Mh02g0543900.01	1.65657	Mh04g0590600.01	1.66267					Mh01g0812800.01	17.6449	Mh05g0016400.01	35.6018					Zs03g0591700.01	34.3253	Zs07g0047200.01	18.144					Zs11g0042200.01	9.68499	Zs12g0041800.01	31.8993
				Oj01g0284700.01	9.37549	Oj05g0103300.01	34.5462					Oj11g0105400.01	18.1598	Oj12g0105200.00	21.0522					Mh03g0627300.01	3.68942	Mh12g0315100.01	1.66689					Mh01g0747900.01	39.1906	Mh05g0466700.01	35.4038					Zs08g0558800.01	9.94483	Zs09g0335400.01	18.1197					Zs02g0015000.01	32.0887	Zs04g0646100.01	31.8916
				Oj02g0329800.01	157.358	Oj06g0470000.01	34.5458					Oj02g0768300.01	0.81815	Oj06g0210000.00	20.9944					Mh01g0665100.01	5.87775	Mh05g0457000.01	1.67335					Mh01g0635000.01	6.72276	Mh05g0466700.01	35.4038					Zs01g0670500.01	3.31302	Zs05g0509700.01	18.1046					Zs03g0283300.01	24.848	Zs07g0550700.01	31.8733
				Oj02g0767500.01	98.9211	Oj06g0210500.01	34.3837					Oj03g0176100.00	0.155477	Oj10g0397200.01	20.9793					Mh01g0706800.01	0.191418	Mh05g0411300.01	1.69538					Mh03g0757700.01	9.16173	Mh07g0118900.01	35.2342					Zs01g0107200.01	1.61501	Zs05g0543100.01	18.0641					Zs02g0525900.01	15.5913	Zs04g0649800.01	31.8636
				Oj01g0651800.01	7.56552	Oj05g0574000.00	34.1858					Oj01g0814100.01	78.2301	Oj05g0489200.01	20.9742					Mh08g0477600.01	2.42327	Mh09g0378700.01	1.70183					Mh11g0012100.01	21.8538	Mh12g0010500.01	35.1125					Zs03g0817600.01	84.0324	Zs07g0257000.01	18.0613					Zs01g0558200.01	27.3927	Zs05g0567700.01	31.7562
				Oj03g0167800.01	6.41467	Oj10g0409900.01	34.1076					Oj02g0174200.01	24.7908	Oj06g0663400.01	20.9181					Mh03g0220400.01	7.5628	Mh07g0539300.01	1.71528					Mh02g0509600.01	32.7172	Mh04g0553500.01	35.0756					Zs11g0392400.01	69.5153	Zs12g0220500.01	18.0278					Zs02g0422400.01	11.8082	Zs04g0518200.01	31.7377
				Oj08g0400300.01	32.2644	Oj09g0363500.01	34.1038					Oj03g0334200.01	3.445	Oj07g0680600.01	20.8878					Mh01g0596100.01	8.81779	Mh05g0501600.01	1.72022					Mh01g0670600.01	1.32248	Mh05g0451700.01	34.9537					Zs08g0635300.01	9.3883	Zs09g0396000.01	18.0277					Zs01g0532800.01	27.3109	Zs05g0583700.01	31.7212
				Oj01g0332200.01	0.69834	Oj05g0158600.01	33.9376					Oj01g0847900.01	6.57329	Oj05g0455600.01	20.7452					Mh01g0308400.01	14.0003	Mh05g0049500.01	1.7288					Mh08g0467000.01	5.8751	Mh09g0367500.01	34.8609					Zs03g0736800.01	19.41	Zs07g0087500.01	18.0258					Zs02g0678900.01	0.19427	Zs06g0101000.01	31.71
				Oj02g0172600.00	23.3371	Oj06g0665800.01	33.8015					Oj03g0191700.01	0.018035	Oj12g0493900.01	20.6897					Mh03g0676100.01	5.91342	Mh07g0023100.01	1.7422					Mh03g0043200.01	13.1874	Mh10g0437800.01	34.7989					Zs01g0279300.01	8.54093	Zs05g0052100.01	18.0132					Zs08g0503500.01	27.4318	Zs09g0277500.01	31.5686
				Oj02g0720200.01	9.14633	Oj06g0308300.01	33.7569					Oj03g0169900.01	41.6961	Oj10g0405300.01	20.6175					Mh02g0148200.01	11.0815	Mh06g0486900.01	1.74653					Mh01g0155300.01	7.47708	Mh05g0210000.01	34.7209					Zs02g0434100.01	6.7918	Zs04g0535700.01	17.9544					Zs02g0358100.01	68.9926	Zs04g0479600.01	31.5443
				Oj04g0482800.01	30.5389	Oj08g0120500.01	33.6571					Oj01g0103000.01	10.0477	Oj05g0102900.01	20.4937					Mh11g0046100.01	4.35916	Mh12g0049000.01	1.74872					Mh02g0591300.01	34.1035	Mh06g0243200.01	34.5998					Zs03g0056800.01	16.714	Zs10g0341400.01	17.941					Zs01g0805900.01	21.212	Zs05g0014600.01	31.5175
				Oj02g0503500.01	1.02135	Oj04g0376300.01	33.6522					Oj02g0612000.01	10.0984	Oj04g0431100.01	20.4933					Mh11g0059100.01	1.25229	Mh12g0066900.01	1.75313					Mh08g0554000.01	15.9459	Mh09g0453600.01	34.5324					Zs03g0014700.01	4.98533	Zs10g0443100.01	17.8405					Zs03g0106100.01	5.98512	Zs10g0354000.01	31.3084
				Oj02g0736200.01	7.18619	Oj06g0251700.01	33.5943					Oj03g0780800.01	29.5332	Oj12g0628400.01	20.4388					Mh03g0596500.01	5.73424	Mh12g0459100.01	1.75432					Mh02g0702300.01	100.433	Mh04g0086300.01	34.4379					Zs01g0378500.01	5.76614	Zs05g0357300.01	17.826					Zs03g0738000.01	30.2329	Zs07g0088800.01	31.3071
				Oj11g0528400.01	1.37142	Oj12g0479900.01	33.5054					Oj01g0135700.01	49.2203	Oj05g0223000.01	20.3576					Mh01g0302400.01	0.644007	Mh05g0053800.01	1.76125					Mh02g0710300.01	25.9119	Mh04g0658400.01	34.3926					Zs02g0661100.01	2.69526	Zs06g0122000.01	17.8129					Zs02g0592000.01	40.3424	Zs04g0734100.01	31.3033
				Oj03g0808600.01	17.9043	Oj07g0568600.01	33.4694					Oj02g0173600.01	0.645956	Oj06g0665100.01	20.3363					Mh11g0050200.01	1.97137	Mh12g0054600.01	1.77898					Mh08g0428400.01	23.9338	Mh09g0317800.01	34.3605					Zs01g0792500.01	44.2322	Zs05g0057100.01	17.7446					Zs02g0703500.01	0.756303	Zs04g0625400.01	31.243
				Oj02g0739900.01	51.9373	Oj06g0244700.01	33.4175					Oj03g0327600.01	21.5763	Oj07g0683900.01	20.325					Mh03g0111500.01	6.81476	Mh12g0327900.01	1.77923					Mh02g0687900.01	17.0038	Mh06g0085600.01	34.3122					Zs02g0079100.01	10.5091	Zs06g0595500.01	17.7026					Zs02g0490900.01	44.958	Zs04g0610200.01	31.1642
				Oj03g0136400.01	9.24853	Oj10g0467600.01	33.4172					Oj02g0640600.00	0.286099	Oj04g0531750.00	20.3102					Mh02g0344300.01	0.413897	Mh04g0377100.01	1.7831					Mh03g0072600.01	67.3968	Mh10g0279200.01	33.9131					Zs01g0322300.01	38.4693	Zs05g0051800.01	17.6872					Zs02g0629100.01	31.4121	Zs06g0155500.01	31.0491
				Oj03g0374575.01	35.2382	Oj07g0633200.01	33.4082					Oj11g0126400.00	0.084205	Oj12g0123500.01	20.2983					Mh03g0191700.01	1.85022	Mh07g0547200.01	1.78805					Mh03g0720900.01	66.5183	Mh10g0279200.01	33.9131					Zs03g0741900.01	7.52426	Zs07g0099400.01	17.6761					Zs02g0601800.01	13.4577	Zs06g0263000.01	31.0244
				Oj03g0626800.01	25.0583	Oj10g0564800.01	33.3432					Oj11g0125900.00	4.4085	Oj12g0123500.01	20.2983					Mh02g0506600.01	2.42622	Mh04g0546000.01	1.79751					Mh02g0609000.01	33.0289	Mh06g0168400.01	33.8722					Zs02g0675500.01	8.80934	Zs06g0102100.01	17.6616					Zs03g0564600.01	19.7586	Zs10g0455300.01	30.9667
				Oj04g0618200.01	20.2785	Oj08g0129700.01	33.2575					Oj02g0184500.01	22.3517	Oj06g0642900.01	20.2591					Mh01g0087600.01	6.88789	Mh05g0081500.01	1.7999					Mh02g0052200.01	102.999	Mh06g0685000.01	33.7433					Zs02g0358100.01	32.5718	Zs04g0479600.01	17.6341					Zs02g0049000.01	9.85967	Zs06g0638600.01	30.96
				Oj08g0559800.01	0.43131	Oj09g0565400.01	33.1489					Oj11g0123500.01	10.5344	Oj12g0121400.00	20.2211					Mh02g0389300.01	21.6982	Mh04g0407600.01	1.80228					Mh02g0487100.01	0.113248	Mh06g0638600.01	33.6446					Zs02g0421900.01	13.8276	Zs04g0518600.01	17.4002					Zs02g0348900.01	33.5884	Zs04g0443900.01	30.8326
				Oj03g0648300.01	19.0627	Oj12g0619000.01	33.1024					Oj02g0217600.01	20.0758	Oj06g0574500.01	20.1416					Mh01g0603100.01	17.0288	Mh05g0483800.01	1.80452					Mh01g0782000.01	11.4021	Mh05g0346900.01	33.6366					Zs11g0046200.01	15.0051	Zs12g0048000.01	17.297					Zs02g0495500.01	38.6132	Zs04g0622600.01	30.7607
				Oj03g0797800.01	27.2531	Oj07g0182400.01	33.039					Oj02g0675800.01	3.81946	Oj04g0571300.01	20.0989					Mh01g0687000.01	16.1106	Mh05g0427800.01	1.81403					Mh11g0052100.01	1.00166	Mh12g0053800.01	33.6188					Zs02g0523200.01	12.873	Zs04g0643800.01	17.2612					Zs02g0705900.01	0.308318	Zs04g0622600.01	30.7607
				Oj01g0849600.01	0.177363	Oj05g0157200.01	32.8369					Oj03g0103100.01	0.956967	Oj10g0552700.01	20.0606					Mh02g0143200.01	19.2544	Mh06g0494000.01	1.81818					Mh01g0526000.01	21.0217	Mh05g0530400.01	33.5455					Zs03g0074900.01	11.935	Zs07g0098300.01	17.2482					Zs11g0029800.01	11.6076	Zs12g0028100.01	30.7392
				Oj11g0183900.01	19.2373	Oj12g0177500.01	32.8317					Oj03g0103200.01	56.7657	Oj10g0552700.01	20.0606					Mh01g0143700.01	0.104588	Mh05g0145500.01	1.83951					Mh02g0564100.01	25.0052	Mh04g0613400.01	33.3709					Zs01g0580400.01	10.8986	Zs05g0556200.01	17.2234					Zs01g0493000.01	60.9085	Zs05g0600500.01	30.6504
				Oj01g0621300.01	114.391	Oj05g0586400.01	32.7798					Oj02g0613900.01	4.72864	Oj04g0504000.01	20.0304					Mh02g0567000.01	13.7208	Mh06g0673700.01	1.84958					Mh02g0043800.01	9.72049	Mh06g0690200.01	33.3165					Zs08g0643700.01	118.831	Zs09g0431300.01	17.1961					Zs01g0611300.01	6.72026	Zs05g0544300.01	30.4945
				Oj11g0245100.01	3.18854	Oj12g0210200.01	32.7179					Oj03g0166800.01	15.9189	Oj10g0412100.01	19.97					Mh01g0571600.01	23.9993	Mh05g0505900.01	1.85217					Mh02g0328900.01	13.58	Mh04g0314400.01	33.2291					Zs01g0147900.01	4.91899	Zs05g0581700.01	17.0525					Zs11g0021700.01	29.2539	Zs12g0021500.01	30.4485
				Oj01g0708500.01	5.56287	Oj05g0541200.01	32.6874					Oj04g0608500.01	22.6246	Oj08g0224700.01	19.9263					Mh03g0067800.01	110.771	Mh10g0287000.01	1.85295					Mh03g0013400.01	24.0608	Mh10g0226500.01	33.0423					Zs02g0132400.01	0.174062	Zs06g0479200.01	17.0314					Zs01g0737100.01	27.0625	Zs05g0429500.01	30.4018
				Oj02g0462800.01	0.099214	Oj04g0287400.01	32.684					Oj03g0796600.01	24.7368	Oj10g0417800.01	19.8591					Mh01g0533000.01	27.2635	Mh05g0524200.01	1.85327					Mh11g0169900.01	0.082904	Mh12g0116100.01	32.9901					Zs02g0716300.01	3.76704	Zs04g0639000.01	17.0205					Zs08g0587000.01	1.83584	Zs09g0350900.01	30.3543
				Oj01g0550300.01	379.262	Oj05g0594100.01	32.6215					Oj03g0162500.01	45.6998	Oj10g0417800.01	19.8591					Mh01g0621500.01	42.8645	Mh05g0524200.01	1.85327					Mh02g0509200.01	26.3876	Mh06g0054300.01	32.9831					Zs03g0151700.01	39.8013	Zs10g0168200.01	17.0181					Zs11g0419600.01	35.2634	Zs12g0252900.01	30.3507
				Oj03g0834050.01	1.5714	Oj07g0634400.01	32.4502					Oj03g0599800.01	120.292	Oj07g0604800.01	19.8218					Mh02g0334700.01	5.90357	Mh06g0699300.01	1.85982					Mh03g0714200.01	4.55154	Mh07g0095000.01	32.9719					Zs01g0540200.01	30.4141	Zs05g0579400.01	16.9827					Zs02g0078100.01	20.016	Zs06g0596500.01	30.1066
				Oj02g0506600.01	19.2044	Oj04g0385900.01	32.449					Oj01g0838800.01	10.7176	Oj05g0461000.01	19.8111					Mh02g0148300.01	2.93133	Mh06g0486400.01	1.86171					Mh02g0615100.01	37.1152	Mh06g0153000.01	32.7219					Zs08g0503500.01	15.0659	Zs09g0277500.01	16.9763					Zs11g0125500.01	0.79821	Zs12g0091800.01	30.0471
				Oj03g0791800.01	166.723	Oj07g0166800.01	32.4169					Oj03g0407900.01	3.79007	Oj07g0613500.01	19.748					Mh02g0409900.01	3.09048	Mh04g0436500.01	1.87036					Mh02g0037700.01	98.6631	Mh04g0519700.01	32.7018					Zs02g0043600.01	7.78207	Zs06g0640700.01	16.8625					Zs02g0029600.01	106.87	Zs04g0039900.01	30.0382
				Oj01g0936800.01	81.1202	Oj05g0373000.01	32.3423					Oj02g0588500.01	13.0552	Oj04g0472300.01	19.6749					Mh03g0119800.01	0.306493	Mh10g0080300.01	1.87271					Mh02g0334600.01	29.6581	Mh04g0519700.01	32.7018					Zs03g0087300.01	135.774	Zs10g0276200.01	16.7795					Zs02g0041400.01	6.27626	Zs06g0643300.01	29.883
				Oj02g0258800.01	28.0671	Oj06g0523300.01	32.2999					Oj08g0483200.01	13.1798	Oj04g0591000.01	19.6567					Mh02g0091000.01	0.926666	Mh04g0670900.01	1.88905					Mh01g0686800.01	13.6765	Mh05g0428300.01	32.6217					Zs02g0641500.01	19.5195	Zs06g0142100.01	16.7106					Zs03g0724900.01	34.6944	Zs12g0508100.01	29.8036
				Oj03g0204100.01	6.67383	Oj07g0588200.01	32.2433					Oj02g0105500.01	4.1928	Oj06g0104400.01	19.6167					Mh02g0099600.01	21.7134	Mh06g0580700.01	1.89562					Mh02g0266900.01	3.8624	Mh04g0607400.01	32.4518					Zs03g0564600.01	11.0886	Zs10g0455300.01	16.7025					Zs02g0048800.01	5.95998	Zs06g0638700.01	29.7957
				Oj08g0547200.01	9.67146	Oj09g0528800.01	32.1229					Oj01g0242900.01	33.9094	Oj05g0564800.01	19.606					Mh02g0392500.01	19.0077	Mh04g0410700.01	1.90633					Mh02g0473000.01	26.8703	Mh04g0500000.01	32.403					Zs03g0821300.01	9.37478	Zs10g0472900.01	16.602					Zs01g0703300.01	25.663	Zs05g0463300.01	29.7824
				Oj01g0159400.01	10.3065	Oj05g0125500.01	32.1016					Oj01g0842600.01	0.685098	Oj05g0458400.01	19.5262					Mh03g0153800.01	0.370524	Mh07g0035700.01	1.91479					Mh01g0542600.01	13.8517	Mh05g0518200.01	32.1528					Zs02g0713900.01	15.524	Zs04g0059400.01	16.5566					Zs01g0701600.01	4.27522	Zs05g0466900.01	29.7505
				Oj02g0721600.01	39.141	Oj06g0286351.01	32.048					Oj08g0499300.01	3.82812	Oj09g0481700.01	19.5242					Mh02g0644600.01	9.62303	Mh06g0127600.01	1.93041					Mh03g0648700.01	40.1242	Mh12g0420500.01	32.1375					Zs11g0021700.01	6.67521	Zs12g0021500.01	16.5252					Zs01g0208800.01	86.5522	Zs05g0045600.01	29.6775
				Oj08g0547500.01	80.7528	Oj09g0528000.01	31.9102					Oj02g0526500.01	4.11515	Oj04g0405100.01	19.451					Mh02g0085100.01	16.7023	Mh06g0620000.01	1.93555					Mh02g0539200.01	16.3828	Mh04g0581300.01	32.0389					Zs11g0125200.01	27.4154	Zs12g0089700.01	16.5164					Zs02g0056000.01	34.3529	Zs06g0634600.01	29.6534
				Oj03g0191000.01	29.6865	Oj10g0375600.01	31.8824					Oj01g0329900.01	10.2115	Oj05g0159200.01	19.4197					Mh02g0671900.01	10.0893	Mh06g0099900.01	1.94083					Mh02g0335000.01	18.4861	Mh06g0696700.01	32.0359					Zs02g0695900.01	36.6448	Zs06g0091300.01	16.5031					Zs11g0011900.01	30.5276	Zs12g0011900.01	29.6195
				Oj02g0182500.01	10.2803	Oj06g0643100.01	31.7956					Oj03g0318600.01	17.7558	Oj07g0687700.01	19.3921					Mh03g0472600.01	2.0977	Mh12g0405500.01	1.94213					Mh03g0333600.01	35.7315	Mh07g0472400.01	31.9772					Zs01g0533700.01	16.0174	Zs05g0583300.01	16.4486					Zs03g0082200.01	4.38303	Zs10g0282700.01	29.493
				Oj04g0457800.01	14.0569	Oj08g0174700.01	31.7825					Oj02g0770000.01	36.8258	Oj06g0139900.01	19.3814					Mh01g0728000.01	70.0943	Mh05g0398400.01	1.95957					Mh02g0171000.01	32.1175	Mh06g0466200.01	31.9192					Zs01g0726100.01	29.0817	Zs05g0438100.01	16.4137					Zs02g0504000.01	18.6461	Zs04g0796000.01	29.4521
				Oj01g0185500.00	5.90688	Oj05g0592400.01	31.6448					Oj03g0191000.01	22.2393	Oj10g0375600.01	19.3758					Mh03g0745300.01	8.47448	Mh07g0166800.01	1.97503					Mh03g0318400.01	25.9408	Mh07g0482200.01	31.8739					Zs02g0180900.01	27.3389	Zs06g0280600.01	16.3875					Zs02g0384800.01	187.333	Zs04g0490800.01	29.3988
				Oj08g0428800.00	23.9968	Oj09g0402100.01	31.5894					Oj02g0122800.01	50.1199	Oj04g0118900.01	19.249					Mh08g0519200.01	0.114242	Mh09g0405200.01	1.98489					Mh01g0687800.01	17.1814	Mh05g0427100.01	31.7842					Zs11g0064400.01	3.83342	Zs12g0065400.01	16.3315					Zs02g0354100.01	5.72804	Zs04g0449700.01	29.386
				Oj03g0756000.01	122.346	Oj07g0109500.01	31.5466					Oj02g0628600.01	5.20991	Oj04g0671900.01	19.2428					Mh03g0224300.01	5.364	Mh07g0538100.01	1.98562					Mh03g0179300.01	3.30273	Mh10g0398500.01	31.7781					Zs08g0623900.01	135.233	Zs09g0365600.01	16.2862					Zs01g0540100.01	9.53756	Zs05g0579600.01	29.2967
				Oj03g0112700.01	38.724	Oj10g0511900.01	31.4527					Oj04g0618200.01	8.02299	Oj08g0129700.01	19.0774					Mh11g0016700.01	2.28917	Mh12g0014100.01	1.98607					Mh02g0661400.01	26.5323	Mh06g0108700.01	31.4398					Zs02g0629900.01	11.5797	Zs06g0153300.01	16.2554					Zs03g0050500.01	2.0718	Zs10g0354600.01	29.2527
				Oj01g0936100.01	34.6724	Oj05g0372100.01	31.4237					Oj01g0833700.01	13.6375	Oj05g0310800.01	19.0261					Mh11g0068500.01	2.03988	Mh12g0070600.01	1.99076					Mh11g0032000.01	15.1422	Mh12g0020800.01	31.3933					Zs02g0526100.01	4.99921	Zs04g0650400.01	16.2507					Zs03g0765200.01	22.399	Zs07g0169200.01	29.2096
				Oj11g0115350.01	315.532	Oj12g0115100.00	31.4181					Oj03g0167800.01	3.61684	Oj10g0409900.01	19.0038					Mh01g0121100.01	1.17457	Mh05g0118200.01	1.99386					Mh04g0637100.01	30.8624	Mh08g0111800.01	31.381					Zs01g0682800.01	28.6944	Zs05g0490500.01	16.1973					Zs02g0629800.01	38.9484	Zs06g0153600.01	29.1965
				Oj11g0115400.00	28.911	Oj12g0115100.00	31.4181					Oj08g0328300.01	11.2676	Oj09g0279000.01	18.9396					Mh03g0074600.01	46.0438	Mh10g0195000.01	2.00895					Mh03g0134700.01	34.8958	Mh10g0024400.01	31.3297					Zs01g0719400.01	14.6849	Zs05g0444300.01	16.1942					Zs02g0421200.01	15.8806	Zs04g0517600.01	29.1927
				Oj01g0833700.01	36.4191	Oj05g0310800.01	31.3862					Oj02g0150700.01	8.75615	Oj06g0695600.01	18.9056					Mh03g0018600.01	0.149702	Mh10g0383800.01	2.0368					Mh02g0506100.01	7.51022	Mh04g0677700.01	31.2161					Zs01g0719500.01	3.82525	Zs05g0444300.01	16.1942					Zs02g0064800.01	12.4578	Zs06g0623000.01	29.1624
				Oj03g0203700.01	7.98749	Oj12g0586600.01	31.2726					Oj03g0370000.01	13.3484	Oj07g0637300.01	18.863					Mh08g0417000.01	0.721155	Mh09g0303600.01	2.04987					Mh08g0494300.01	23.1316	Mh09g0397200.01	31.1584					Zs02g0607900.01	10.0913	Zs06g0235000.01	16.1379					Zs03g0087300.01	19.4707	Zs10g0276200.01	29.0837
				Oj02g0184400.01	22.4242	Oj06g0643800.01	31.238					Oj03g0851200.01	15.0128	Oj10g0500700.01	18.8478					Mh02g0562900.01	3.10107	Mh04g0613100.01	2.05242					Mh03g0476400.01	1.25553	Mh12g0406700.01	31.0092					Zs01g0532800.01	32.3392	Zs05g0583700.01	16.1298					Zs01g0074600.01	34.365	Zs05g0081600.01	29.0466
				Oj03g0119300.01	90.8788	Oj10g0524600.01	31.1884					Oj02g0132500.01	12.5266	Oj06g0707200.01	18.8195					Mh11g0487600.01	1.72626	Mh12g0449900.01	2.05305					Mh02g0508300.01	10.9985	Mh04g0552300.01	30.9104					Zs01g0451800.01	21.7448	Zs05g0558100.01	16.0581					Zs03g0278800.01	6.11226	Zs07g0547400.01	29.0174
				Oj03g0666500.01	47.366	Oj12g0631100.01	31.1324					Oj02g0133800.01	24.8209	Oj06g0707200.01	18.8195					Mh03g0701600.01	3.59493	Mh07g0087900.01	2.05769					Mh03g0673800.01	3.85121	Mh12g0403100.01	30.8244					Zs03g0040300.01	4.32897	Zs10g0367600.01	16.0064					Zs03g0712500.01	12.6352	Zs07g0017400.01	28.9508
				Oj03g0388500.01	33.6501	Oj07g0623100.01	31.0945					Oj02g0150800.01	9.84846	Oj06g0694000.01	18.7852					Mh03g0701400.01	22.002	Mh07g0087900.01	2.05769					Mh02g0482400.01	6.44988	Mh04g0513300.01	30.8193					Zs03g0504200.01	0.817648	Zs10g0461000.01	15.8817					Zs02g0623500.01	16.2798	Zs06g0171300.01	28.9393
				Oj03g0191000.01	29.6865	Oj07g0623100.01	31.0945					Oj02g0255000.01	10.5397	Oj06g0507400.01	18.7762					Mh02g0462900.01	0.662555	Mh04g0486600.01	2.06468					Mh01g0138500.01	42.34	Mh05g0531900.01	30.8018					Zs01g0798500.01	24.3315	Zs05g0399600.01	15.8265					Zs02g0623600.01	2.74338	Zs06g0171300.01	28.9393
				Oj02g0597800.01	13.4349	Oj04g0483200.01	31.0527					Oj02g0260700.01	16.9997	Oj06g0507400.01	18.7762					Mh08g0462700.01	0.163709	Mh09g0359700.01	2.08475					Mh01g0145900.01	29.6449	Mh05g0151700.01	30.7366					Zs02g0070600.01	10.189	Zs06g0613300.01	15.8087					Zs02g0058400.01	24.7883	Zs06g0628400.01	28.9058
				Oj02g0131700.00	40.8942	Oj04g0372800.01	31.0083					Oj04g0606500.01	15.1694	Oj08g0230200.01	18.7481					Mh01g0243000.01	31.9176	Mh05g0337700.01	2.09583					Mh02g0555600.01	1.85095	Mh04g0606000.01	30.6479					Zs03g0116300.01	20.2949	Zs10g0015200.01	15.8082					Zs03g0728200.01	137.99	Zs07g0055600.01	28.8058
				Oj02g0497700.01	26.8454	Oj04g0372800.01	31.0083					Oj11g0112000.01	20.9707	Oj12g0111600.01	18.7443					Mh01g0527400.01	15.8368	Mh05g0528700.01	2.10184					Mh02g0288900.01	1.50218	Mh04g0502200.01	30.5974					Zs03g0114900.01	10.7665	Zs10g0015200.01	15.8082					Zs02g0380700.01	12.3544	Zs04g0486300.01	28.8025
				Oj03g0106200.01	19.4842	Oj10g0550000.01	30.9838					Oj02g0146700.01	26.8217	Oj06g0699900.01	18.7327					Mh01g0388200.01	34.6107	Mh05g0055900.01	2.10526					Mh01g0510300.01	60.3462	Mh05g0540500.01	30.5434					Zs02g0601800.01	1.08094	Zs06g0263000.01	15.7695					Zs02g0501300.01	15.2692	Zs04g0630800.01	28.744
				Oj01g0328700.01	36.4927	Oj05g0160000.01	30.9747					Oj03g0412800.01	20.1291	Oj07g0406300.01	18.7209					Mh03g0019000.01	4.10507	Mh12g0435900.01	2.10765					Mh01g0479000.01	43.0047	Mh05g0540500.01	30.5434					Zs02g0614300.01	2.64692	Zs06g0191200.01	15.6822					Zs02g0314500.01	107.188	Zs04g0547400.01	28.7072
				Oj08g0551200.00	2.88434	Oj09g0547300.01	30.9271					Oj03g0807800.01	124.237	Oj07g0207400.01	18.6728					Mh03g0681300.01	5.79065	Mh07g0029600.01	2.10775					Mh02g0020500.01	4.89278	Mh06g0702000.01	30.4622					Zs02g0575500.01	14.2413	Zs04g0716100.01	15.6371					Zs04g0811800.01	0.036478	Zs08g0010500.01	28.4867
				Oj02g0613200.01	38.57	Oj04g0503500.01	30.9036					Oj03g0329900.01	5.66526	Oj07g0438800.01	18.6462					Mh04g0648200.01	2.97434	Mh08g0089700.01	2.10842					Mh02g0481200.01	2.32814	Mh04g0511300.01	30.4615					Zs01g0694000.01	9.37952	Zs05g0471800.01	15.6257					Zs08g0363600.01	22.3208	Zs09g0122300.01	28.4039
				Oj03g0162500.01	76.0609	Oj10g0417800.01	30.8435					Oj02g0803700.01	41.9236	Oj06g0173100.01	18.6147					Mh08g0418500.01	6.3753	Mh09g0304800.01	2.114					Mh08g0430900.01	42.2834	Mh09g0319400.01	30.3536					Zs02g0157500.01	4.62531	Zs04g0731800.01	15.5604					Zs02g0105300.01	4.02459	Zs06g0544200.01	28.3898
				Oj03g0796600.01	56.7534	Oj10g0417800.01	30.8435					Oj02g0636700.01	8.06032	Oj04g0527000.01	18.5465					Mh11g0057500.01	0.233553	Mh12g0065100.01	2.11446					Mh03g0724400.01	0.031387	Mh07g0121800.01	30.2417					Zs08g0499800.01	3.32983	Zs09g0273400.01	15.4885					Zs03g0136900.01	32.025	Zs10g0036700.01	28.242
				Oj02g0146700.01	38.4846	Oj06g0699900.01	30.6649					Oj02g0525900.01	38.2933	Oj04g0404800.01	18.5237					Mh01g0486500.01	1.39347	Mh05g0549900.01	2.12168					Mh02g0620200.01	28.8777	Mh06g0148600.01	30.1878					Zs01g0690400.01	6.10407	Zs05g0473500.01	15.4183					Zs04g0734800.01	1.04757	Zs08g0189800.01	28.1102
				Oj08g0482700.01	71.2057	Oj09g0469300.01	30.6592					Oj02g0644000.01	2.47147	Oj04g0537900.01	18.4901					Mh02g0385300.01	1.14199	Mh04g0405100.01	2.12457					Mh02g0505400.01	1.36252	Mh04g0544400.01	30.1682					Zs02g0115200.01	3.41772	Zs06g0526700.01	15.3949					Zs01g0398600.01	89.4194	Zs05g0609600.01	28.0709
				Oj08g0482600.01	2.67499	Oj09g0469300.01	30.6592					Oj02g0617300.01	13.173	Oj04g0507500.01	18.4896					Mh11g0053200.01	12.1408	Mh12g0057800.01	2.12468					Mh04g0641200.01	1.86108	Mh08g0102100.01	30.1591					Zs02g0202500.01	17.1749	Zs06g0094000.01	15.3774					Zs01g0541800.01	27.1511	Zs05g0577600.01	27.9494
				Oj02g0202500.01	23.6114	Oj06g0602600.01	30.608					Oj02g0816300.01	41.1993	Oj04g0507500.01	18.4896					Mh03g0226300.01	6.66111	Mh07g0536000.01	2.12514					Mh03g0715500.01	129.061	Mh07g0098600.01	30.1348					Zs03g0169800.01	2.62297	Zs12g0447900.01	15.3769					Zs03g0063200.01	17.6259	Zs07g0094900.01	27.9357
				Oj11g0104050.01	30.0408	Oj12g0173366.01	30.5667					Oj08g0554050.01	2.94605	Oj04g0563000.01	18.4709					Mh01g0655600.01	1.72728	Mh05g0462900.01	2.18225					Mh03g0215100.01	40.4388	Mh07g0543200.01	29.9135					Zs02g0615600.01	4.50029	Zs06g0189400.01	15.3506					Zs03g0011600.01	1.08974	Zs10g0448800.01	27.9251
				Oj01g0883100.01	74.191	Oj05g0423400.01	30.4204					Oj01g0155600.01	23.3331	Oj05g0120100.01	18.4597					Mh03g0069200.01	36.5693	Mh07g0330700.01	2.19483					Mh04g0621500.01	36.077	Mh08g0158200.01	29.8975					Zs08g0604300.01	16.8679	Zs09g0353900.01	15.3308					Zs03g0368300.01	6.22141	Zs07g0494200.01	27.8387
				Oj03g0211700.01	40.3379	Oj07g0598400.01	30.4154					Oj04g0485100.01	12.9966	Oj08g0122000.01	18.4539					Mh01g0077500.01	0.635701	Mh05g0065900.01	2.22787					Mh08g0549500.01	7.9438	Mh09g0436000.01	29.8972					Zs11g0051000.01	6.87521	Zs12g0052600.01	15.2991					Zs04g0592300.01	21.1557	Zs08g0025500.01	27.8079
				Oj01g0850200.00	2.73787	Oj05g0452800.01	30.3468					Oj03g0635800.01	4.21633	Oj10g0560000.01	18.4252					Mh11g0169400.01	3.38617	Mh12g0115500.01	2.27108					Mh01g0563900.01	19.7253	Mh05g0508700.01	29.8246					Zs03g0103300.01	29.4214	Zs10g0309900.01	15.2716					Zs02g0505800.01	35.4531	Zs04g0796800.01	27.7847
				Oj08g0547100.01	4.66764	Oj09g0529100.01	30.3231					Oj02g0528200.01	0.433979	Oj04g0409200.00	18.4003					Mh08g0477100.01	2.58166	Mh09g0379400.01	2.28933					Mh01g0444400.01	2.41565	Mh05g0508700.01	29.8246					Zs11g0023100.01	26.7755	Zs12g0022600.01	15.2598					Zs03g0068600.01	44.4463	Zs10g0316600.01	27.6971
				Oj11g0472000.01	58.3673	Oj12g0405100.01	30.173					Oj02g0815700.01	0.491249	Oj06g0318600.01	18.3203					Mh02g0616800.01	17.5585	Mh06g0151500.01	2.30751					Mh02g0176100.01	6.15847	Mh06g0430900.01	29.7284					Zs08g0612000.01	6.1634	Zs09g0357500.01	15.2021					Zs02g0038200.01	77.5154	Zs04g0625600.01	27.6715
				Oj02g0200300.01	4.93088	Oj06g0607000.01	30.1451					Oj01g0847600.01	7.01641	Oj05g0456300.01	18.3186					Mh02g0503400.01	10.0062	Mh04g0683900.01	2.312					Mh02g0119000.01	38.7577	Mh06g0533300.01	29.7015					Zs03g0728100.01	16.0735	Zs07g0055500.01	15.187					Zs11g0020100.01	31.8739	Zs12g0019800.01	27.6397
				Oj02g0641800.01	18.3823	Oj04g0533000.01	30.0884					Oj02g0782600.01	10.3704	Oj06g0195600.01	18.191					Mh08g0492600.01	0.072951	Mh09g0393500.01	2.31449					Mh02g0639300.01	28.0059	Mh06g0129900.01	29.6878					Zs11g0054000.01	4.35664	Zs12g0058000.01	15.1267					Zs03g0122600.01	26.0202	Zs10g0018900.01	27.637
				Oj01g0159300.01	17.3822	Oj05g0163400.01	30.0439					Oj01g0179000.01	1.49588	Oj05g0179300.01	18.1671					Mh03g0109600.01	15.6638	Mh07g0465000.01	2.32364					Mh08g0515000.01	16.1474	Mh09g0407800.01	29.6856					Zs03g0749700.01	30.8944	Zs07g0469400.01	15.1129					Zs02g0115500.01	71.2633	Zs06g0525800.01	27.6231
				Oj02g0148100.01	35.8608	Oj06g0699400.01	29.9853					Oj02g0102300.01	3.94096	Oj04g0249600.01	18.1387					Mh03g0305600.01	1.9057	Mh07g0484400.01	2.3288					Mh01g0262300.01	42.7036	Mh05g0060000.01	29.6703					Zs02g0574400.01	4.18549	Zs04g0714400.01	15.1105					Zs01g0017100.01	16.0426	Zs05g0594100.01	27.6161
				Oj01g0350900.01	19.1208	Oj05g0154600.01	29.978					Oj02g0643000.01	7.74186	Oj04g0534400.01	18.066					Mh03g0283600.01	80.9729	Mh07g0492100.01	2.33095					Mh02g0173000.01	18.8933	Mh06g0443800.01	29.3711					Zs02g0155200.01	11.5223	Zs06g0457700.01	15.0901					Zs01g0080500.01	51.3271	Zs05g0095000.01	27.5222
				Oj04g0689300.01	2.79345	Oj08g0103500.01	29.9523					Oj02g0745100.01	3.21137	Oj06g0228200.01	17.9561					Mh08g0473800.01	3.29382	Mh09g0376900.01	2.34487					Mh02g0167900.01	12.5315	Mh06g0443800.01	29.3711					Zs11g0047700.01	87.1133	Zs12g0049000.01	15.075					Zs01g0725300.01	21.3296	Zs05g0439100.01	27.5207
				Oj03g0636800.01	1.49194	Oj12g0604700.01	29.9465					Oj08g0548300.01	5.31261	Oj09g0535100.01	17.8223					Mh01g0679600.01	21.9788	Mh05g0431500.01	2.35254					Mh02g0464700.01	97.1833	Mh04g0490800.01	29.3272					Zs11g0123800.01	35.4964	Zs12g0049000.01	15.075					Zs02g0175800.01	30.1595	Zs06g0433100.01	27.4485
				Oj03g0606100.01	10.5298	Oj12g0581300.01	29.8409					Oj03g0119300.01	17.7977	Oj10g0524600.01	17.7283					Mh02g0612000.01	16.0756	Mh06g0157800.01	2.3563					Mh02g0487100.01	0.113248	Mh04g0517700.01	29.3217					Zs03g0098000.01	0.427762	Zs12g0460600.01	15.0688					Zs01g0653200.01	73.0495	Zs05g0513300.01	27.3927
				Oj01g0684900.01	4.63429	Oj05g0554000.01	29.7786					Oj03g0808300.01	94.0995	Oj07g0208600.01	17.6956					Mh03g0073200.01	4.63955	Mh07g0498000.01	2.35975					Mh08g0331200.01	31.1011	Mh09g0185500.01	29.2995					Zs03g0738000.01	25.2688	Zs07g0088800.01	15.0056					Zs01g0481400.01	40.7269	Zs05g0467100.01	27.3409
				Oj03g0201500.01	1.08358	Oj10g0351700.01	29.7021					Oj01g0157700.00	0.124529	Oj05g0123100.01	17.6585					Mh01g0667100.01	2.33666	Mh05g0452700.01	2.36811					Mh03g0219300.01	20.9537	Mh07g0288200.01	29.2283					Zs08g0634600.01	10.4424	Zs09g0392300.01	14.9484					Zs02g0629900.01	25.7398	Zs06g0153300.01	27.2951
				Oj08g0471800.01	18.4786	Oj09g0456100.01	29.6668					Oj01g0694900.01	14.8242	Oj05g0549000.01	17.6174					Mh02g0237700.01	5.55995	Mh06g0355700.01	2.37525					Mh01g0817600.01	4.43028	Mh05g0029000.01	29.1881					Zs03g0018000.01	18.3213	Zs10g0378500.01	14.9285					Zs02g0702900.01	22.7418	Zs06g0289400.01	27.2756
				Oj01g0842600.01	8.65297	Oj05g0458400.01	29.5974					Oj01g0867900.01	36.7076	Oj05g0437200.01	17.6112					Mh11g0021600.01	3.51324	Mh12g0019100.01	2.38902					Mh03g0746200.01	37.5451	Mh07g0279000.01	29.1782					Zs02g0601000.01	10.7524	Zs06g0264600.01	14.884					Zs02g0074100.01	33.653	Zs06g0600700.01	27.2612
				Oj02g0103800.01	37.2587	Oj06g0107700.01	29.5956					Oj01g0167500.01	41.7318	Oj05g0168700.01	17.4591					Mh03g0268800.01	8.73031	Mh07g0505000.01	2.39099					Mh11g0169400.01	25.2219	Mh12g0115500.01	29.1247					Zs03g0240600.01	7.93115	Zs07g0568200.01	14.8561					Zs03g0067600.01	5.89022	Zs07g0477600.01	27.0563
				Oj08g0421900.01	11.0847	Oj09g0386500.01	29.5384					Oj02g0714100.01	9.21057	Oj06g0326700.01	17.1841					Mh02g0342800.01	1.38197	Mh04g0361900.01	2.40729					Mh11g0363200.01	99.8556	Mh12g0205300.01	29.1023					Zs01g0683000.01	7.52737	Zs05g0490100.01	14.7888					Zs03g0798400.01	14.2536	Zs07g0189600.01	27.0367
				Oj03g0184000.00	28.7753	Oj07g0204900.01	29.5026					Oj03g0758600.01	17.5965	Oj12g0577800.01	17.1776					Mh08g0278400.01	25.96	Mh09g0103700.01	2.40772					Mh01g0681000.01	36.7922	Mh05g0433300.01	28.995					Zs11g0061400.01	5.82468	Zs12g0064300.01	14.7681					Zs02g0521400.01	4.54907	Zs04g0641700.01	26.8744
				Oj02g0722800.01	41.9989	Oj06g0300800.01	29.4205					Oj01g0185500.00	2.69151	Oj05g0592400.01	17.078					Mh01g0522200.01	134.127	Mh05g0531100.01	2.42049					Mh01g0799100.01	62.3128	Mh05g0361600.01	28.8785					Zs11g0061300.01	0.42517	Zs12g0064300.01	14.7681					Zs01g0558400.01	44.0018	Zs05g0567600.01	26.8445
				Oj03g0816800.01	2.36091	Oj07g0230700.01	29.4135					Oj02g0739900.01	5.86873	Oj06g0244700.01	17.0677					Mh08g0526500.01	21.5857	Mh09g0412200.01	2.429					Mh03g0701200.01	18.1041	Mh07g0089200.01	28.6864					Zs02g0524600.01	18.7585	Zs04g0648500.01	14.7263					Zs11g0010500.01	19.2801	Zs12g0010500.01	26.4507
				Oj04g0643000.01	9.05307	Oj08g0170900.01	29.3367					Oj08g0425000.01	1.26093	Oj09g0392000.01	17.0673					Mh11g0058400.01	1.20518	Mh12g0066000.01	2.43606					Mh03g0066300.01	7.47478	Mh07g0089200.01	28.6864					Zs01g0457900.01	10.8599	Zs05g0556900.01	14.6883					Zs11g0037700.01	20.232	Zs12g0035700.01	26.4154
				Oj01g0214600.01	40.8998	Oj05g0209600.01	29.3125					Oj11g0128300.01	16.5132	Oj12g0124500.01	17.021					Mh08g0423700.01	2.4313	Mh09g0314100.01	2.43854					Mh03g0700300.01	17.3964	Mh07g0083500.01	28.6751					Zs01g0579700.01	0.531966	Zs05g0556900.01	14.6883					Zs03g0062300.01	755.784	Zs10g0325900.01	26.3229
				Oj01g0819000.01	27.2828	Oj05g0480600.01	29.1435					Oj03g0329200.01	5.09157	Oj07g0682400.01	16.9837					Mh03g0719400.01	2.2296	Mh07g0107100.01	2.44026					Mh03g0689400.01	59.923	Mh12g0452900.01	28.6137					Zs02g0445000.01	76.3439	Zs04g0557300.01	14.6429					Zs01g0636800.01	16.0201	Zs05g0534300.01	26.3148
				Oj01g0141900.01	12.1754	Oj05g0480600.01	29.1435					Oj03g0236966.00	9.82542	Oj07g0113700.01	16.9678					Mh03g0258800.01	0.117029	Mh07g0520100.01	2.44385					Mh03g0569700.01	74.3345	Mh07g0100600.01	28.599					Zs01g0633200.01	0.798476	Zs05g0536200.01	14.6258					Zs02g0096700.01	45.4748	Zs06g0570100.01	26.1786
				Oj03g0108300.01	96.7613	Oj10g0545500.00	29.1378					Oj02g0740600.01	1.05917	Oj06g0239200.00	16.934					Mh01g0631400.01	22.5086	Mh05g0471900.01	2.4455					Mh03g0743300.01	53.1442	Mh07g0160700.01	28.5985					Zs02g0720000.01	5.23214	Zs04g0673500.01	14.6007					Zs03g0750100.01	18.1152	Zs07g0469000.01	26.0618
				Oj02g0577300.00	0.920796	Oj06g0229200.01	29.069					Oj01g0513200.01	2.74758	Oj05g0357200.01	16.8391					Mh11g0059200.01	1.67927	Mh12g0067000.01	2.45898					Mh02g0168500.01	4.28594	Mh04g0654600.01	28.5825					Zs01g0116400.01	2.57626	Zs05g0598300.01	14.5985					Zs02g0067300.01	9.77961	Zs06g0619500.01	26.0315
				Oj04g0608900.01	26.6153	Oj08g0224100.01	29.0653					Oj01g0966100.01	8.80759	Oj05g0107600.01	16.8351					Mh02g0064400.01	1.80489	Mh06g0669900.01	2.4727					Mh02g0043000.01	19.5642	Mh06g0690800.01	28.4676					Zs08g0527400.01	54.9359	Zs09g0309400.01	14.5942					Zs03g0740100.01	0.885863	Zs07g0095400.01	26.0045
				Oj03g0294800.01	43.5142	Oj07g0693000.01	28.9952					Oj08g0421900.01	8.85988	Oj09g0386500.01	16.8302					Mh01g0498400.01	7.92522	Mh05g0544700.01	2.49742					Mh02g0566700.01	38.6382	Mh04g0614700.01	28.4623					Zs02g0702900.01	12.4464	Zs06g0289400.01	14.5776					Zs03g0185700.01	26.8377	Zs07g0423200.01	25.9991
				Oj02g0600650.01	3.24279	Oj06g0550800.00	28.7457					Oj02g0661900.01	22.0095	Oj04g0554200.01	16.7927					Mh01g0701200.01	0.134442	Mh05g0414800.01	2.5072					Mh01g0804500.01	0.089383	Mh05g0013700.01	28.4567					Zs08g0636300.01	24.0996	Zs09g0399000.01	14.5506					Zs02g0566100.01	3.30654	Zs04g0685500.01	25.9637
				Oj03g0326500.01	37.0118	Oj07g0684100.01	28.7304					Oj02g0557200.01	19.4279	Oj04g0442000.01	16.7435					Mh01g0485900.01	0.964116	Mh05g0550100.01	2.52171					Mh02g0483100.01	117.272	Mh04g0514200.01	28.3699					Zs04g0770800.01	7.6572	Zs08g0075200.01	14.5361					Zs11g0018000.01	6.61319	Zs12g0016900.01	25.9352
				Oj03g0701000.01	18.7853	Oj07g0575100.00	28.6294					Oj02g0617400.01	4.23802	Oj04g0507700.01	16.7201					Mh02g0625200.01	0.892965	Mh06g0146100.01	2.55441					Mh03g0216900.01	42.1581	Mh10g0266000.01	28.3196					Zs02g0380800.01	31.1872	Zs04g0486200.01	14.5322					Zs04g0734900.01	6.05791	Zs08g0189600.01	25.8986
				Oj03g0320900.01	6.20288	Oj12g0515600.01	28.5532					Oj03g0388100.01	4.12467	Oj07g0623200.01	16.7124					Mh02g0496900.01	15.0296	Mh04g0537300.01	2.55989					Mh02g0710700.01	23.516	Mh04g0678400.01	28.2519					Zs02g0196800.01	46.9504	Zs06g0282200.01	14.5252					Zs11g0444700.01	50.4187	Zs12g0338700.01	25.8898
				Oj01g0729900.01	34.2656	Oj05g0530300.01	28.5092					Oj02g0831600.01	10.6194	Oj04g0566500.01	16.6657					Mh03g0043000.01	18.4218	Mh10g0404900.01	2.5665					Mh01g0783000.01	22.5044	Mh05g0347900.01	28.2292					Zs01g0094000.01	40.982	Zs05g0119300.01	14.4895					Zs01g0542100.01	40.4653	Zs05g0576900.01	25.6784
				Oj02g0643800.01	12.8966	Oj04g0537100.01	28.4693					Oj03g0241300.01	15.8398	Oj10g0124100.01	16.4137					Mh02g0712800.01	7.54252	Mh06g0704000.01	2.57827					Mh01g0528000.01	26.3133	Mh05g0527700.01	28.1679					Zs02g0121000.01	5.51602	Zs06g0520100.01	14.4314					Zs11g0392400.01	217.653	Zs12g0220500.01	25.6762
				Oj03g0665200.01	27.262	Oj10g0422600.01	28.4375					Oj02g0189400.01	8.60224	Oj06g0622900.01	16.4016					Mh01g0656100.01	1.59234	Mh05g0362600.01	2.5935					Mh01g0590000.01	2.93547	Mh05g0527700.01	28.1679					Zs03g0749200.01	86.9016	Zs07g0124800.01	14.4288					Zs03g0042600.01	29.094	Zs10g0438700.01	25.6261
				Oj03g0790700.01	2.44348	Oj10g0422600.01	28.4375					Oj02g0714000.01	10.0011	Oj06g0622900.01	16.4016					Mh01g0049400.01	2.26532	Mh05g0519600.01	2.6005					Mh01g0702500.01	0.119478	Mh05g0413900.01	27.9784					Zs08g0566100.01	1.97163	Zs09g0340300.01	14.4239					Zs03g0116300.01	20.5571	Zs10g0015200.01	25.5815
				Oj02g0149700.01	5.63511	Oj06g0698600.01	28.3956					Oj03g0633800.01	5.26076	Oj12g0601400.01	16.3597					Mh01g0447800.01	2.84043	Mh05g0565400.01	2.6078					Mh01g0782400.01	24.931	Mh05g0347300.01	27.9607					Zs02g0445700.01	4.0378	Zs06g0151300.01	14.4096					Zs03g0114900.01	13.7455	Zs10g0015200.01	25.5815
				Oj01g0720300.00	48.5289	Oj05g0533700.01	28.3548					Oj03g0785300.01	11.0288	Oj07g0150500.01	16.3374					Mh08g0471200.01	0.264197	Mh09g0373300.01	2.608					Mh02g0587000.01	900.295	Mh06g0270100.01	27.6045					Zs02g0113800.01	44.9196	Zs06g0528500.01	14.346					Zs08g0617300.01	13.0801	Zs09g0361900.01	25.5521
				Oj02g0612800.01	58.886	Oj04g0501600.01	28.3083					Oj01g0770400.01	8.30467	Oj05g0490300.01	16.3004					Mh08g0483400.01	26.528	Mh09g0387100.01	2.63156					Mh04g0648000.01	24.9431	Mh08g0090800.01	27.5191					Zs01g0735900.01	18.2361	Zs05g0430500.01	14.3428					Zs02g0013100.01	27.3972	Zs06g0015200.01	25.499
				Oj01g0880400.01	25.9923	Oj05g0426300.01	28.3066					Oj01g0812200.01	9.76106	Oj05g0490300.01	16.3004					Mh01g0520900.01	1.1715	Mh05g0532300.01	2.64061					Mh02g0545000.01	7.66131	Mh04g0591900.01	27.3857					Zs01g0156000.01	8.31905	Zs05g0218700.01	14.3307					Zs02g0482100.01	27.7869	Zs04g0599200.01	25.4062
				Oj11g0482100.01	26.9458	Oj12g0430000.00	28.2853					Oj02g0254600.01	43.5429	Oj06g0529900.00	16.2985					Mh01g0595700.01	16.0385	Mh05g0532300.01	2.64061					Mh02g0614300.01	10.9059	Mh06g0704300.01	27.3011					Zs02g0196900.01	3.97448	Zs04g0815400.01	14.2378					Zs01g0816500.01	1.10693	Zs05g0028400.01	25.3572
				Oj02g0631700.01	6.57837	Oj04g0673300.01	28.2096					Oj02g0657700.01	26.5852	Oj04g0550700.01	16.2818					Mh02g0394100.01	0.947129	Mh04g0412500.01	2.64932					Mh02g0062900.01	0.646062	Mh06g0673000.01	27.2902					Zs03g0242800.01	6.54156	Zs07g0565500.01	14.2283					Zs08g0568300.01	0.508145	Zs09g0342900.01	25.3516
				Oj02g0830200.01	3.77612	Oj04g0673300.01	28.2096					Oj08g0457600.01	8.91114	Oj09g0442600.01	16.2788					Mh04g0615100.01	2.70274	Mh08g0177400.01	2.66764					Mh01g0572200.01	61.4416	Mh05g0505200.01	27.2831					Zs11g0125500.01	0.856589	Zs12g0091800.01	14.2027					Zs08g0478800.01	31.8249	Zs09g0235300.01	25.3508
				Oj02g0802200.01	13.8015	Oj06g0179000.01	28.2065					Oj01g0867700.01	3.87059	Oj05g0437300.01	16.2787					Mh03g0516200.01	0.692035	Mh07g0046000.01	2.69281					Mh01g0460500.01	35.7033	Mh05g0505200.01	27.2831					Zs02g0127800.01	230.061	Zs06g0487900.01	14.1514					Zs03g0085500.01	30.3665	Zs07g0529500.01	25.2814
				Oj03g0275900.01	20.7698	Oj12g0570000.01	28.1874					Oj01g0867800.01	21.2082	Oj05g0437300.01	16.2787					Mh11g0039100.01	1.06252	Mh12g0041700.01	2.69284					Mh03g0067800.01	32.4278	Mh10g0287000.01	27.2474					Zs02g0128900.01	18.7703	Zs06g0487900.01	14.1514					Zs03g0298500.01	28.8781	Zs07g0529500.01	25.2814
				Oj08g0366000.01	37.2765	Oj09g0315700.01	28.1505					Oj02g0258800.01	0.82917	Oj06g0523300.01	16.2763					Mh03g0543700.01	3.32193	Mh12g0452800.01	2.6989					Mh08g0014300.01	11.7981	Mh09g0474000.01	27.1806					Zs02g0604500.01	0.448858	Zs06g0257700.01	14.1473					Zs03g0181900.01	24.0039	Zs07g0589400.01	25.1767
				Oj03g0811500.01	11.6118	Oj12g0561200.01	28.139					Oj02g0556100.01	14.5121	Oj04g0403500.01	16.2356					Mh01g0093200.01	1.5434	Mh05g0506900.01	2.71732					Mh11g0061800.01	64.5452	Mh12g0068500.01	27.1262					Zs03g0214000.01	9.26358	Zs12g0390400.01	14.0968					Zs02g0522500.01	0.604359	Zs04g0643200.01	25.1054
				Oj08g0342400.01	18.2144	Oj09g0294000.01	28.1348					Oj01g0817800.01	16.5796	Oj05g0482600.01	16.2333					Mh01g0591200.01	1.19314	Mh05g0495100.01	2.75716					Mh01g0814900.01	16.0872	Mh05g0020900.01	27.0094					Zs02g0172300.01	22.5982	Zs06g0406600.01	13.8866					Zs03g0705300.01	17.4027	Zs07g0420200.01	25.0846
				Oj01g0703400.01	41.5495	Oj05g0543400.01	28.1184					Oj08g0346500.00	5.70609	Oj09g0299200.01	16.2306					Mh01g0145500.01	7.24022	Mh05g0495100.01	2.75716					Mh02g0610900.01	87.986	Mh06g0160200.01	26.9574					Zs02g0176900.01	10.189	Zs06g0406600.01	13.8866					Zs11g0046200.01	32.087	Zs12g0048000.01	25.0557
				Oj01g0695300.01	9.61597	Oj05g0543400.01	28.1184					Oj01g0579800.01	4.16387	Oj05g0593200.01	16.2187					Mh02g0360100.01	24.4885	Mh04g0630800.01	2.75778					Mh03g0094800.01	29.3359	Mh12g0343300.01	26.9519					Zs02g0397800.01	0.051157	Zs04g0500500.01	13.8678					Zs03g0178900.01	2.02505	Zs10g0438300.01	25.0407
				Oj03g0193000.01	16.8453	Oj07g0583600.01	28.1132					Oj02g0641800.01	6.58551	Oj04g0533000.01	16.2154					Mh11g0046300.01	0.273283	Mh12g0049200.01	2.76414					Mh02g0087600.01	37.1	Mh06g0615800.01	26.8373					Zs02g0695800.01	0.175322	Zs06g0092400.01	13.867					Zs02g0564600.01	8.79021	Zs04g0683600.01	24.9023
				Oj02g0682200.01	42.4558	Oj04g0580700.01	28.0713					Oj02g0767500.01	47.9816	Oj06g0210500.01	16.17					Mh01g0785200.01	5.90415	Mh05g0348400.01	2.77137					Mh11g0119300.01	13.827	Mh12g0106900.01	26.8278					Zs11g0040800.01	3.52846	Zs12g0040100.01	13.8452					Zs03g0297700.01	58.6665	Zs07g0530000.01	24.8613
				Oj01g0663800.01	22.5877	Oj05g0566900.01	28.0436					Oj08g0519600.01	2.22267	Oj09g0413600.01	16.1581					Mh01g0629700.01	1.58433	Mh05g0472600.01	2.80346					Mh11g0119400.01	0.635667	Mh12g0106900.01	26.8278					Zs02g0465200.01	3.62105	Zs04g0587900.01	13.8113					Zs02g0113300.01	116.901	Zs06g0530100.01	24.815
				Oj02g0510000.01	26.5743	Oj04g0388800.01	28.0379					Oj11g0157100.01	10.4451	Oj12g0485400.01	16.1568					Mh08g0493800.01	0.529341	Mh09g0396600.01	2.83552					Mh08g0557000.01	3.27311	Mh09g0470400.01	26.7368					Zs08g0560000.01	28.9402	Zs09g0334800.01	13.8032					Zs11g0637600.01	7.68595	Zs12g0449900.01	24.7813
				Oj03g0236966.00	6.45877	Oj07g0113700.01	28.0208					Oj01g0224100.01	1.41108	Oj05g0497200.01	16.149					Mh02g0064900.01	16.5824	Mh06g0669600.01	2.83711					Mh11g0051800.01	12.7891	Mh12g0056200.01	26.699					Zs03g0633400.01	21.8324	Zs07g0069700.01	13.7815					Zs01g0487700.01	58.538	Zs05g0590200.01	24.7748
				Oj04g0604000.01	1.77268	Oj08g0240800.01	27.9795					Oj08g0163300.00	0.424838	Oj09g0520100.01	16.0603					Mh01g0663200.01	5.81735	Mh05g0364500.01	2.84504					Mh03g0074700.01	52.7023	Mh10g0265600.01	26.5259					Zs02g0432900.01	20.5608	Zs04g0534400.01	13.7611					Zs01g0526700.01	53.6976	Zs05g0590200.01	24.7748
				Oj08g0420700.01	12.1687	Oj09g0381600.01	27.9694					Oj02g0645600.01	3.86124	Oj04g0539500.01	16.0399					Mh01g0443100.01	18.471	Mh05g0566300.01	2.85576					Mh08g0178900.01	13.566	Mh09g0466500.01	26.4755					Zs08g0223500.01	33.5113	Zs09g0282400.01	13.7259					Zs11g0035900.01	58.0166	Zs12g0033900.01	24.7625
				Oj01g0703600.01	64.9843	Oj05g0543100.01	27.9684					Oj01g0667700.01	10.9132	Oj05g0564300.01	16.0278					Mh01g0497100.01	1.32595	Mh05g0544800.01	2.85958					Mh02g0599100.01	37.4939	Mh06g0199700.01	26.4374					Zs01g0078600.01	4.909	Zs05g0092400.01	13.6568					Zs11g0036000.01	10.6442	Zs12g0033900.01	24.7625
				Oj08g0344600.01	35.6092	Oj09g0297400.01	27.895					Oj02g0141000.01	6.48177	Oj06g0702700.01	15.9621					Mh01g0495500.01	5.75113	Mh05g0544800.01	2.85958					Mh02g0510200.01	28.4271	Mh04g0555000.01	26.4303					Zs11g0031300.01	2.25425	Zs12g0029800.01	13.6486					Zs03g0288300.01	34.5163	Zs10g0388100.01	24.6869
				Oj01g0236300.01	24.9501	Oj05g0563400.01	27.6952					Oj01g0768300.00	0.340354	Oj05g0511000.01	15.9442					Mh02g0181400.01	22.4521	Mh06g0285400.01	2.86495					Mh03g0061800.01	42.0669	Mh10g0294800.01	26.2787					Zs11g0029700.01	14.0653	Zs12g0028000.01	13.6077					Zs03g0181100.01	0.130757	Zs07g0589700.01	24.6798
				Oj01g0670800.01	22.615	Oj05g0563400.01	27.6952					Oj01g0739500.01	354.43	Oj05g0524100.01	15.8065					Mh02g0174000.01	6.25826	Mh06g0442100.01	2.87056					Mh03g0063900.01	17.7078	Mh10g0294800.01	26.2787					Zs02g0658000.01	29.0053	Zs06g0048400.01	13.5766					Zs02g0524600.01	6.01604	Zs04g0648500.01	24.6555
				Oj11g0102800.00	20.5725	Oj12g0102400.01	27.6386					Oj01g0368500.00	0.066638	Oj05g0150000.01	15.7962					Mh02g0093600.01	0.904023	Mh06g0690900.01	2.88054					Mh02g0405300.01	1.16709	Mh04g0432100.01	26.2062					Zs02g0563900.01	121.053	Zs04g0678400.01	13.5486					Zs02g0675600.01	27.2752	Zs06g0102000.01	24.4269
				Oj01g0251200.01	16.8473	Oj05g0279400.01	27.41					Oj02g0642700.01	0.59615	Oj04g0534000.01	15.7799					Mh02g0406000.01	1.67742	Mh06g0157200.01	2.8812					Mh01g0678500.01	50.2816	Mh05g0435300.01	26.1384					Zs01g0583900.01	63.2254	Zs05g0587900.01	13.4914					Zs01g0811400.01	14.3076	Zs05g0016300.01	24.4015
				Oj02g0793800.00	0.869814	Oj06g0186600.01	27.3981					Oj01g0951800.01	0.310481	Oj05g0383000.01	15.7689					Mh02g0516800.01	4.4652	Mh06g0665900.01	2.91144					Mh02g0472000.01	10.8779	Mh04g0497600.01	26.0972					Zs03g0221100.01	0.102142	Zs07g0579600.01	13.4854					Zs08g0486300.01	10.9558	Zs09g0266600.01	24.3719
				Oj02g0254600.01	30.0275	Oj06g0529900.00	27.3304					Oj02g0721600.01	27.8496	Oj06g0286351.01	15.7147					Mh03g0104400.01	9.67789	Mh12g0412600.01	2.91705					Mh03g0040000.01	21.5551	Mh10g0402600.01	26.0066					Zs01g0444100.01	0.915041	Zs05g0560800.01	13.4842					Zs01g0670500.01	3.6209	Zs05g0509700.01	24.3339
				Oj01g0685200.01	2.2181	Oj05g0553800.01	27.3229					Oj01g0616900.00	20.4059	Oj05g0573300.01	15.6941					Mh08g0463300.01	2.37281	Mh09g0361300.01	2.92552					Mh08g0483100.01	18.6528	Mh09g0386200.01	25.9811					Zs08g0283300.01	0.210106	Zs09g0284600.01	13.4829					Zs01g0234200.01	0.88938	Zs05g0364700.01	24.2554
				Oj02g0646400.01	17.3395	Oj06g0659500.01	27.313					Oj01g0654100.01	22.5676	Oj05g0573300.01	15.6941					Mh03g0117900.01	7.17875	Mh07g0440000.01	2.9428					Mh08g0326700.01	41.5999	Mh09g0180300.01	25.9632					Zs08g0480200.01	9.60043	Zs09g0240400.01	13.4763					Zs08g0478700.01	7.64057	Zs09g0234800.01	24.2435
				Oj02g0618100.01	1.05683	Oj06g0659500.01	27.313					Oj02g0738900.01	18.0123	Oj06g0247800.01	15.6626					Mh02g0463500.01	0.50561	Mh04g0490100.01	2.94949					Mh03g0258600.01	32.3165	Mh07g0520600.01	25.8346					Zs08g0633500.01	2.91391	Zs09g0387800.01	13.4578					Zs08g0644300.01	0.334091	Zs09g0428000.01	24.206
				Oj08g0524800.01	21.1441	Oj09g0501600.01	27.2333					Oj02g0799000.01	17.4849	Oj06g0651600.01	15.6568					Mh01g0623700.01	23.1074	Mh05g0479100.01	2.95701					Mh01g0693300.01	2.65999	Mh05g0421400.01	25.8331					Zs08g0503000.01	0.387553	Zs09g0418300.01	13.4352					Zs08g0314900.01	9.81367	Zs09g0031300.01	24.0054
				Oj03g0318600.01	14.1411	Oj07g0687700.01	27.1964					Oj01g0844300.01	1.49255	Oj05g0458100.01	15.6297					Mh11g0385100.01	12.8019	Mh12g0229500.01	2.96069					Mh01g0709300.01	15.9063	Mh05g0408100.01	25.7637					Zs03g0286900.01	0.466952	Zs07g0538800.01	13.4318					Zs02g0545900.01	1.48913	Zs04g0662900.01	23.8712
				Oj04g0687900.01	19.9004	Oj08g0103300.01	27.1309					Oj02g0562300.01	27.1886	Oj04g0444200.01	15.6138					Mh03g0222300.01	4.57078	Mh07g0538700.01	2.98426					Mh02g0086700.01	2.27227	Mh06g0617200.01	25.6228					Zs02g0064200.01	85.2665	Zs06g0053900.01	13.3668					Zs02g0070600.01	26.0085	Zs06g0613300.01	23.8012
				Oj01g0736900.01	163.745	Oj05g0526400.01	27.125					Oj02g0177800.01	36.0206	Oj04g0444200.01	15.6138					Mh11g0056800.01	15.9015	Mh12g0063500.01	2.9991					Mh03g0112400.01	6.93907	Mh10g0323000.01	25.594					Zs04g0594800.01	11.44	Zs08g0027300.01	13.3658					Zs02g0114300.01	29.2322	Zs06g0527300.01	23.7983
				Oj01g0226300.01	102.471	Oj05g0526400.01	27.125					Oj02g0680700.01	3.84823	Oj06g0669700.01	15.5971					Mh11g0040600.01	10.9944	Mh12g0043200.01	2.9995					Mh03g0327900.01	0.447688	Mh07g0261300.01	25.5484					Zs11g0033300.01	13.714	Zs12g0031500.01	13.3606					Zs03g0079800.01	19.5773	Zs07g0123000.01	23.6919
				Oj03g0799900.01	2.29201	Oj07g0187700.01	26.9374					Oj01g0350900.01	4.51943	Oj05g0154600.01	15.577					Mh11g0033300.01	4.43674	Mh12g0036000.01	3.00993					Mh01g0140800.01	0.329572	Mh05g0334800.01	25.5072					Zs02g0029600.01	11.3979	Zs04g0039900.01	13.3462					Zs02g0575500.01	18.3864	Zs04g0716100.01	23.4395
				Oj08g0548300.01	10.1156	Oj09g0535100.01	26.8684					Oj02g0520800.01	37.0167	Oj04g0398500.01	15.5707					Mh02g0096700.01	1.84321	Mh06g0584000.01	3.01298					Mh11g0014900.01	37.4153	Mh12g0012700.01	25.492					Zs03g0078300.01	0.236752	Zs07g0524200.01	13.3435					Zs01g0703300.01	25.663	Zs05g0231500.01	23.371
				Oj03g0122600.01	13.5782	Oj10g0536100.01	26.8063					Oj02g0818000.01	1003.69	Oj04g0136700.01	15.5508					Mh01g0720900.01	13.7543	Mh05g0400300.01	3.02791					Mh02g0442000.01	236.212	Mh04g0473800.01	25.4623					Zs02g0114400.01	1.47621	Zs06g0527200.01	13.3063					Zs02g0273000.01	2.19497	Zs04g0717300.01	23.3566
				Oj03g0246500.01	113.25	Oj10g0162400.01	26.7859					Oj08g0440300.01	9.4721	Oj09g0416800.01	15.5253					Mh08g0532200.01	4.09973	Mh09g0416800.01	3.03224					Mh01g0696500.01	28.8909	Mh05g0418900.01	25.4554					Zs02g0675600.01	18.2542	Zs06g0102000.01	13.2991					Zs01g0144500.01	44.1142	Zs05g0164800.01	23.3311
				Oj01g0867900.01	51.6636	Oj05g0437200.01	26.7777					Oj02g0141300.01	13.7091	Oj06g0702500.01	15.5092					Mh03g0675100.01	17.1676	Mh12g0405700.01	3.03589					Mh01g0094800.01	57.1385	Mh05g0086400.01	25.3983					Zs01g0499400.01	5.20829	Zs05g0597600.01	13.2944					Zs02g0421500.01	7.42538	Zs04g0518700.01	23.2725
				Oj01g0882300.01	24.2573	Oj05g0424800.01	26.6415					Oj02g0550600.01	31.5807	Oj04g0432400.01	15.4954					Mh01g0083500.01	11.8392	Mh05g0070800.01	3.04997					Mh08g0266800.01	10.1722	Mh09g0034800.01	25.255					Zs01g0779700.01	30.6485	Zs05g0412300.01	13.2528					Zs02g0540300.01	0.879106	Zs04g0656300.01	23.2711
				Oj11g0147500.01	54.2679	Oj12g0144600.01	26.604					Oj03g0799600.01	8.67057	Oj07g0186400.01	15.3241					Mh01g0797600.01	24.1371	Mh05g0073700.01	3.05581					Mh03g0211600.01	15.9563	Mh12g0344400.01	25.1989					Zs01g0644800.01	21.2679	Zs05g0412300.01	13.2528					Zs08g0482700.01	7.46199	Zs09g0248700.01	23.2072
				Oj02g0734600.01	12.0869	Oj06g0254600.01	26.5715					Oj03g0627500.01	8.79572	Oj10g0564000.01	15.3146					Mh02g0602500.01	6.51595	Mh06g0186500.01	3.0568					Mh03g0123500.01	18.3656	Mh10g0011900.01	25.1745					Zs01g0781300.01	1.50927	Zs05g0412300.01	13.2528					Zs01g0736300.01	31.1144	Zs05g0429900.01	23.1278
				Oj03g0793500.01	20.2318	Oj07g0171300.01	26.5589					Oj03g0116700.01	14.2031	Oj10g0522400.01	15.2522					Mh11g0062400.01	6.70703	Mh12g0069400.01	3.06026					Mh03g0121600.01	5.40907	Mh10g0011900.01	25.1745					Zs08g0486400.01	11.9271	Zs09g0267000.01	13.2175					Zs11g0047100.01	240.984	Zs12g0048500.01	23.0915
				Oj03g0835600.01	51.1233	Oj12g0540800.01	26.5513					Oj08g0387200.01	8.26979	Oj09g0344800.01	15.242					Mh01g0686800.01	12.893	Mh05g0428300.01	3.0752					Mh01g0089200.01	7.4889	Mh05g0081900.01	25.1623					Zs08g0602600.01	7.07072	Zs09g0353500.01	13.2019					Zs02g0043600.01	36.8337	Zs06g0640700.01	23.0714
				Oj02g0119800.01	28.7046	Oj06g0204400.01	26.5382					Oj11g0155000.01	1.72279	Oj12g0156400.01	15.2154					Mh01g0110700.01	3.33915	Mh05g0104400.01	3.07525					Mh01g0479700.01	7.96078	Mh05g0560600.01	25.1243					Zs11g0038500.01	21.8419	Zs12g0037100.01	13.1155					Zs01g0488400.01	5.38785	Zs05g0602400.01	23.0262
				Oj02g0665500.01	0.971322	Oj06g0163000.01	26.4915					Oj02g0702500.01	15.58	Oj04g0602800.01	15.1956					Mh02g0621300.01	9.42635	Mh04g0047400.01	3.07729					Mh02g0626900.01	18.3275	Mh06g0134300.01	25.0936					Zs02g0656400.01	7.34714	Zs06g0123700.01	13.1044					Zs01g0732800.01	18.971	Zs05g0434100.01	23.0099
				Oj02g0813800.01	22.0051	Oj04g0510300.01	26.4688					Oj02g0148100.01	22.2733	Oj06g0699400.01	15.1933					Mh03g0442100.01	7.82684	Mh12g0414500.01	3.08098					Mh08g0474000.01	16.7466	Mh09g0377200.01	25.0204					Zs03g0051900.01	149.536	Zs10g0347200.01	13.0916					Zs01g0599800.01	7.02442	Zs05g0552100.01	23.0014
				Oj02g0831100.01	10.2252	Oj04g0671800.01	26.4631					Oj03g0376000.01	1.12077	Oj07g0632700.01	15.1491					Mh02g0334700.01	5.90357	Mh04g0356700.01	3.08158					Mh02g0181100.01	2.79879	Mh06g0285200.01	24.8874					Zs02g0566800.01	3.26765	Zs04g0687900.01	13.005					Zs03g0123900.01	13.7739	Zs07g0013600.01	22.9716
				Oj01g0192600.01	34.9858	Oj05g0196200.01	26.433					Oj01g0179300.01	24.6687	Oj05g0179800.01	15.1101					Mh11g0029200.01	2.44447	Mh12g0021000.01	3.09363					Mh03g0021800.01	4.72028	Mh10g0389300.01	24.882					Zs02g0605200.01	348.521	Zs06g0257100.01	12.9978					Zs03g0744700.01	22.5201	Zs07g0114200.01	22.914
				Oj03g0448700.01	19.1735	Oj07g0588000.01	26.4281					Oj03g0741400.01	4.72017	Oj12g0597700.01	15.0904					Mh02g0118200.01	0.091291	Mh06g0537500.01	3.10137					Mh01g0161900.01	12.5907	Mh05g0230800.01	24.8612					Zs02g0131800.01	32.2714	Zs06g0480700.01	12.9886					Zs01g0181800.01	5.6712	Zs05g0396900.01	22.9128
				Oj02g0821900.01	16.9204	Oj04g0165300.01	26.4228					Oj08g0345800.01	41.5164	Oj09g0298200.01	15.0779					Mh03g0055000.01	25.4726	Mh10g0323400.01	3.1015					Mh04g0652400.01	11.7572	Mh08g0086800.01	24.8343					Zs01g0248800.01	9.95735	Zs05g0063900.01	12.9769					Zs01g0322300.01	39.5121	Zs05g0051800.01	22.9122
				Oj03g0703100.01	25.2177	Oj07g0656200.01	26.2972					Oj01g0784800.01	176.342	Oj05g0501300.01	15.071					Mh03g0039100.01	4.48085	Mh10g0396600.01	3.1032					Mh02g0074200.01	96.8837	Mh06g0656000.01	24.8031					Zs03g0628700.01	2.28434	Zs07g0124300.01	12.9728					Zs03g0221100.01	3.5662	Zs07g0579600.01	22.8957
				Oj01g0658900.01	9.45843	Oj05g0569300.01	26.265					Oj02g0747500.01	10.7438	Oj06g0226600.01	15.0647					Mh03g0675100.01	17.1676	Mh07g0022000.01	3.10613					Mh02g0073300.01	5.45474	Mh06g0656000.01	24.8031					Zs02g0423000.01	0.947234	Zs04g0520200.01	12.8958					Zs03g0741000.01	4.58796	Zs12g0469600.01	22.8884
				Oj02g0138000.00	38.5663	Oj06g0704500.01	26.224					Oj08g0539300.01	5.16778	Oj09g0511500.01	15.0551					Mh03g0173500.01	11.6632	Mh07g0551800.01	3.11016					Mh01g0145500.01	3.00281	Mh05g0495100.01	24.6649					Zs11g0013200.01	26.9653	Zs12g0012700.01	12.8156					Zs03g0063000.01	43.9237	Zs10g0325000.01	22.8669
				Oj02g0636600.00	0.352021	Oj04g0526800.01	26.1709					Oj08g0536300.01	46.0716	Oj09g0509700.01	15.041					Mh03g0175700.01	18.9414	Mh07g0551800.01	3.11016					Mh01g0591200.01	1.69855	Mh05g0495100.01	24.6649					Zs11g0018700.01	6.87851	Zs12g0017900.01	12.7854					Zs02g0526300.01	26.4823	Zs04g0650700.01	22.8586
				Oj03g0286800.01	5.18497	Oj10g0544500.01	26.1233					Oj08g0397900.01	15.3326	Oj09g0360400.01	15.0251					Mh01g0610800.01	0.581482	Mh05g0461500.01	3.12089					Mh03g0019000.01	52.5148	Mh12g0435900.01	24.6489					Zs02g0348900.01	7.38141	Zs04g0443900.01	12.7555					Zs11g0046400.01	15.1531	Zs12g0048100.01	22.7965
				Oj11g0267400.01	2.52003	Oj12g0230100.01	26.1133					Oj08g0546100.00	36.8668	Oj09g0524800.01	14.9672					Mh01g0660400.01	5.41953	Mh05g0461500.01	3.12089					Mh08g0412500.01	44.7336	Mh09g0289500.01	24.6034					Zs01g0733600.01	17.4405	Zs05g0432400.01	12.7494					Zs01g0280500.01	12.2877	Zs05g0061100.01	22.7873
				Oj01g0610500.01	31.7577	Oj05g0455800.01	26.0536					Oj02g0565200.01	11.6671	Oj04g0446300.01	14.9444					Mh02g0621000.01	1.79858	Mh04g0465000.01	3.12552					Mh02g0334600.01	29.6581	Mh04g0356500.01	24.5819					Zs01g0731800.01	8.62487	Zs05g0434800.01	12.6368					Zs04g0734300.01	2.56799	Zs08g0190600.01	22.7672
				Oj02g0666300.01	23.8733	Oj04g0559800.01	26.0301					Oj01g0708500.01	3.68061	Oj05g0541200.01	14.9117					Mh11g0111900.01	29.0399	Mh12g0103500.01	3.12968					Mh02g0505100.01	2.99756	Mh04g0544000.01	24.5447					Zs01g0245700.01	57.1485	Zs05g0064500.01	12.6326					Zs02g0675300.01	22.4019	Zs06g0577000.01	22.681
				Oj02g0747500.01	10.7637	Oj06g0226600.01	26.0178					Oj08g0390000.01	20.3259	Oj09g0346400.01	14.8638					Mh01g0535600.01	4.0961	Mh05g0522000.01	3.17848					Mh01g0592900.01	12.4268	Mh05g0302200.01	24.5186					Zs02g0041400.01	8.51787	Zs06g0643300.01	12.4546					Zs02g0349300.01	28.2863	Zs06g0646400.01	22.6466
				Oj02g0644000.01	8.87822	Oj04g0537900.01	25.9691					Oj03g0799100.01	27.5482	Oj07g0185432.00	14.7835					Mh01g0288300.01	5.641	Mh05g0342000.01	3.19032					Mh02g0062500.01	44.3214	Mh06g0673200.01	24.4554					Zs02g0565600.01	75.1351	Zs06g0600600.01	12.4395					Zs02g0633900.01	17.721	Zs06g0148000.01	22.5713
				Oj03g0243700.01	11.4649	Oj07g0456700.01	25.777					Oj01g0763900.01	1.54325	Oj05g0512600.01	14.7566					Mh01g0776900.01	9.27682	Mh05g0342000.01	3.19032					Mh01g0808100.01	6.42307	Mh05g0014500.01	24.3216					Zs02g0501300.01	4.06007	Zs04g0630800.01	12.4388					Zs01g0689300.01	13.8484	Zs05g0476100.01	22.5502
				Oj03g0672900.00	1.80861	Oj07g0456700.01	25.777					Oj01g0267600.01	1.78072	Oj05g0270200.01	14.7469					Mh02g0602600.01	0.128949	Mh06g0186400.01	3.1948					Mh01g0506200.01	2.16065	Mh05g0318800.01	24.2					Zs03g0021200.01	13.9126	Zs10g0407500.01	12.4153					Zs01g0653500.01	1.50391	Zs05g0513100.01	22.5164
				Oj02g0556900.01	7.01678	Oj04g0439400.01	25.7472					Oj02g0202200.01	4.32177	Oj06g0603600.01	14.7381					Mh11g0065100.01	5.49008	Mh12g0072300.01	3.19563					Mh11g0037200.01	36.7305	Mh12g0039800.01	24.157					Zs03g0062400.01	197.894	Zs10g0325800.01	12.3374					Zs03g0103300.01	13.7068	Zs10g0309900.01	22.4673
				Oj01g0349400.01	20.7032	Oj05g0144400.01	25.7226					Oj03g0387800.01	49.2147	Oj07g0623600.01	14.6493					Mh01g0459800.01	6.32203	Mh05g0563200.01	3.19785					Mh03g0684000.01	2.98815	Mh12g0456900.01	24.1491					Zs08g0633100.01	1.11606	Zs09g0386300.01	12.3324					Zs01g0070200.01	16.0413	Zs05g0282300.01	22.4498
				Oj08g0243500.01	104.243	Oj09g0558900.01	25.7092					Oj02g0173800.01	13.303	Oj06g0665000.01	14.608					Mh02g0497300.01	0.389716	Mh04g0679900.01	3.21469					Mh08g0384900.01	1.39705	Mh09g0250800.01	23.91					Zs02g0380700.01	6.09162	Zs04g0486300.01	12.3216					Zs08g0609200.01	27.6776	Zs09g0358200.01	22.4291
				Oj02g0652000.01	14.1968	Oj04g0552300.01	25.7029					Oj02g0162200.00	0.650801	Oj06g0681300.01	14.5892					Mh02g0709700.01	2.74084	Mh04g0679900.01	3.21469					Mh02g0593200.01	12.1679	Mh06g0232500.01	23.8909					Zs08g0626200.01	5.20195	Zs09g0367300.01	12.2521					Zs11g0017500.01	27.4333	Zs12g0015800.01	22.3957
				Oj01g0865800.00	8.61284	Oj05g0440000.00	25.6786					Oj02g0581200.01	1.39964	Oj04g0466000.01	14.5236					Mh03g0050400.01	8.72786	Mh10g0331700.01	3.23027					Mh02g0442600.01	3.4229	Mh06g0155400.01	23.8751					Zs03g0045900.01	43.9749	Zs10g0362400.01	12.2394					Zs03g0011700.01	21.5006	Zs07g0356700.01	22.3927
				Oj02g0751600.01	12.5511	Oj06g0663800.01	25.6145					Oj08g0489800.01	0.01422	Oj09g0474800.01	14.5115					Mh03g0673800.01	2.76919	Mh12g0403100.01	3.23318					Mh03g0219400.01	18.0595	Mh07g0539700.01	23.817					Zs08g0557600.01	10.1356	Zs09g0078300.01	12.2329					Zs04g0737600.01	5.77352	Zs08g0173300.01	22.3368
				Oj03g0785300.01	19.6603	Oj07g0150500.01	25.6045					Oj02g0573400.01	5.60603	Oj04g0452400.01	14.4731					Mh01g0520400.01	5.21419	Mh05g0532700.01	3.23836					Mh02g0515000.01	31.7943	Mh04g0674800.01	23.7641					Zs08g0487500.01	14.2443	Zs09g0269000.01	12.2037					Zs02g0021500.01	0.20136	Zs06g0651200.01	22.2524
				Oj02g0727100.01	2.64309	Oj06g0275800.01	25.5931					Oj02g0164900.01	9.87094	Oj06g0677800.01	14.4626					Mh02g0446500.01	5.38485	Mh06g0674900.01	3.25126					Mh02g0062100.01	4.07272	Mh06g0055500.01	23.7462					Zs01g0707000.01	16.2346	Zs05g0461500.01	12.177					Zs03g0212100.01	20.5631	Zs07g0584000.01	22.1988
				Oj03g0666200.01	26.0208	Oj07g0138100.01	25.5608					Oj01g0747400.01	7.76785	Oj05g0519200.01	14.4218					Mh02g0547200.01	27.4276	Mh04g0597700.01	3.26064					Mh04g0704500.01	0.399283	Mh08g0010400.01	23.6622					Zs02g0561400.01	4.96957	Zs04g0675200.01	12.1769					Zs08g0363000.01	84.199	Zs09g0121500.01	22.1963
				Oj03g0347300.01	17.7738	Oj07g0669800.01	25.5044					Oj11g0139100.01	11.2038	Oj12g0135900.00	14.4114					Mh08g0413800.01	2.28918	Mh09g0291900.01	3.26356					Mh02g0025900.01	20.8978	Mh06g0125000.01	23.6141					Zs03g0203600.01	56.7033	Zs07g0585400.01	12.0709					Zs02g0095900.01	45.6192	Zs04g0683500.01	22.1469
				Oj01g0295700.01	18.5322	Oj05g0134200.01	25.4935					Oj01g0534900.01	24.7262	Oj05g0594700.01	14.4067					Mh03g0109200.01	15.383	Mh10g0197100.01	3.2731					Mh03g0060800.01	18.7052	Mh10g0310200.01	23.5895					Zs03g0204600.01	2.9128	Zs07g0585400.01	12.0709					Zs03g0184900.01	10.4824	Zs07g0588700.01	22.1348
				Oj03g0116700.01	12.5818	Oj10g0522400.01	25.4568					Oj03g0275900.01	11.0566	Oj12g0570000.01	14.3013					Mh01g0581400.01	6.29963	Mh05g0500900.01	3.29499					Mh03g0671900.01	7.95577	Mh07g0017700.01	23.5852					Zs03g0726400.01	69.3214	Zs07g0052200.01	12.0507					Zs01g0703200.01	6.29369	Zs05g0464000.01	22.0947
				Oj08g0451500.01	5.19572	Oj09g0434100.01	25.4304					Oj02g0626100.01	194.713	Oj04g0518100.01	14.2834					Mh08g0430400.01	2.9896	Mh09g0319200.01	3.29769					Mh01g0042000.01	22.1718	Mh05g0525700.01	23.5062					Zs01g0539100.01	3.04516	Zs05g0580100.01	12.0291					Zs01g0690400.01	25.7846	Zs05g0473500.01	22.0816
				Oj01g0178400.01	25.9149	Oj05g0178400.01	25.4273					Oj03g0805200.01	25.3776	Oj07g0202100.01	14.2651					Mh03g0134500.01	31.0713	Mh10g0024300.01	3.30446					Mh02g0459600.01	75.4876	Mh04g0486100.01	23.4803					Zs02g0318200.01	0.792721	Zs04g0344500.01	11.9733					Zs01g0694400.01	4.48674	Zs05g0021000.01	22.054
				Oj02g0617400.01	14.5604	Oj04g0507700.01	25.4008					Oj02g0550300.00	5.55723	Oj04g0432500.01	14.2544					Mh03g0223300.01	0.804546	Mh07g0538500.01	3.3119					Mh11g0529300.01	36.1005	Mh12g0324300.01	23.4219					Zs03g0796400.01	8.66548	Zs07g0184200.01	11.9348					Zs03g0016600.01	0.263669	Zs10g0439000.01	21.8748
				Oj03g0238800.01	32.4328	Oj10g0116900.01	25.3364					Oj02g0612800.01	16.7286	Oj04g0501600.01	14.2539					Mh02g0026100.01	1.22567	Mh06g0704900.01	3.33784					Mh02g0524500.01	17.2603	Mh04g0572600.01	23.4124					Zs08g0634700.01	2.96543	Zs09g0392700.01	11.9216					Zs08g0560900.01	3.65283	Zs09g0337200.01	21.8717
				Oj02g0528200.01	16.6949	Oj04g0409200.00	25.3024					Oj08g0517900.01	10.642	Oj09g0498100.01	14.2234					Mh01g0159700.01	101.627	Mh05g0228300.01	3.3422					Mh02g0102600.01	85.0397	Mh06g0578000.01	23.4041					Zs01g0208800.01	407.872	Zs05g0045600.01	11.8742					Zs01g0783600.01	10.6495	Zs05g0386200.01	21.8693
				Oj03g0150600.01	66.9835	Oj10g0444700.01	25.2938					Oj01g0232500.01	9.91505	Oj05g0232500.01	14.1601					Mh11g0388100.01	17.5339	Mh12g0252600.01	3.34329					Mh03g0021200.01	3.87344	Mh10g0389000.01	23.3703					Zs02g0435500.01	8.1039	Zs04g0547000.01	11.87					Zs02g0070500.01	11.9218	Zs06g0613900.01	21.8322
				Oj03g0150500.01	4.23376	Oj10g0444700.01	25.2938					Oj02g0772000.00	0.073737	Oj06g0208300.01	14.1175					Mh11g0028100.01	1.87159	Mh12g0021700.01	3.36653					Mh03g0226300.01	24.5173	Mh07g0536000.01	23.152					Zs03g0817300.01	0.52972	Zs07g0125200.01	11.8345					Zs08g0544200.01	0.602682	Zs09g0426000.01	21.7591
				Oj03g0186950.01	6.40989	Oj10g0378300.01	25.284					Oj08g0457400.01	0.942745	Oj09g0442100.01	14.1051					Mh11g0027900.01	2.58915	Mh12g0021700.01	3.36653					Mh02g0053600.01	33.1918	Mh06g0155500.01	23.0899					Zs03g0069600.01	72.7211	Zs10g0315100.01	11.8289					Zs02g0103500.01	13.5487	Zs06g0561300.01	21.7482
				Oj11g0106400.01	34.6897	Oj12g0105975.00	25.2806					Oj08g0270800.01	16.2521	Oj09g0421500.01	14.0789					Mh08g0461200.01	8.24904	Mh09g0357500.01	3.37034					Mh11g0045400.01	9.36259	Mh12g0048300.01	22.9967					Zs03g0750500.01	0.244743	Zs07g0127400.01	11.8173					Zs02g0357300.01	7.97437	Zs04g0478300.01	21.7344
				Oj01g0155600.01	36.3725	Oj05g0120100.01	25.2744					Oj01g0229900.01	1.62703	Oj05g0557600.01	14.0767					Mh01g0622200.01	0.565571	Mh05g0479900.01	3.37063					Mh03g0732000.01	4.97824	Mh07g0148200.01	22.9783					Zs03g0016600.01	0.022826	Zs10g0439000.01	11.8108					Zs02g0196800.01	18.664	Zs06g0282200.01	21.69
				Oj03g0586600.01	27.0385	Oj07g0463100.01	25.263					Oj01g0125900.01	8.17101	Oj05g0557600.01	14.0767					Mh01g0784600.01	20.0019	Mh05g0348200.01	3.38143					Mh02g0090500.01	17.5495	Mh06g0611300.01	22.9725					Zs02g0014300.01	9.36879	Zs06g0014100.01	11.7166					Zs02g0420500.01	30.0554	Zs04g0516700.01	21.6802
				Oj01g0838800.01	15.4423	Oj05g0461000.01	25.2298					Oj11g0141000.01	9.32045	Oj12g0137500.01	14.0745					Mh11g0022400.01	11.8436	Mh12g0019700.01	3.38568					Mh01g0784400.01	19.7061	Mh05g0348100.01	22.9093					Zs03g0711300.01	0.204584	Zs07g0015300.01	11.6875					Zs02g0480800.01	26.9307	Zs04g0597800.01	21.6491
				Oj03g0194500.01	15.5327	Oj12g0514900.01	25.2263					Oj02g0830200.01	0.137903	Oj04g0673300.01	14.0647					Mh01g0494800.01	7.65791	Mh05g0545500.01	3.42181					Mh03g0178200.01	51.7374	Mh07g0551600.01	22.7336					Zs03g0747000.01	38.8773	Zs10g0318700.01	11.6696					Zs03g0137500.01	17.6219	Zs10g0051300.01	21.5561
				Oj03g0329900.01	14.2002	Oj07g0438800.01	25.2213					Oj02g0631700.01	1.39133	Oj04g0673300.01	14.0647					Mh03g0022600.01	15.4954	Mh10g0390400.01	3.42326					Mh03g0742600.01	17.7198	Mh12g0432500.01	22.7039					Zs03g0067400.01	32.0126	Zs10g0318700.01	11.6696					Zs11g0064400.01	0.348895	Zs12g0065400.01	21.4773
				Oj02g0686500.01	6.57282	Oj06g0709100.01	25.1944					Oj02g0819700.01	6.05431	Oj06g0724400.01	14.0335					Mh08g0528600.01	0.526674	Mh09g0414100.01	3.43419					Mh02g0482600.01	20.5659	Mh04g0513700.01	22.6364					Zs11g0011200.01	1.65826	Zs12g0011200.01	11.6212					Zs11g0125200.01	18.1675	Zs12g0089700.01	21.4003
				Oj02g0556100.01	18.3317	Oj04g0403500.01	25.1706					Oj03g0260000.01	0.039057	Oj10g0567800.01	13.9496					Mh02g0665500.01	0.026058	Mh06g0106200.01	3.43767					Mh03g0724000.01	5.26044	Mh07g0433500.01	22.554					Zs01g0783600.01	11.2808	Zs05g0386200.01	11.6156					Zs02g0318200.01	1.34938	Zs04g0344500.01	21.3842
				Oj01g0848400.01	21.828	Oj05g0455200.01	25.131					Oj01g0663800.01	20.1528	Oj05g0566900.01	13.9056					Mh02g0602000.01	6.37191	Mh06g0187000.01	3.45235					Mh03g0195000.01	18.7524	Mh07g0546100.01	22.548					Zs01g0737100.01	13.851	Zs05g0429500.01	11.5915					Zs01g0279300.01	18.5041	Zs05g0052100.01	21.3793
				Oj02g0141300.01	21.153	Oj06g0702500.01	25.1108					Oj01g0825700.01	11.704	Oj05g0475300.01	13.8719					Mh03g0326700.01	10.9386	Mh07g0476500.01	3.4655					Mh11g0036000.01	30.7614	Mh12g0038400.01	22.5129					Zs02g0609400.01	8.81309	Zs06g0232300.01	11.5642					Zs01g0079300.01	44.2239	Zs05g0093900.01	21.3231
				Oj03g0802800.01	24.1426	Oj07g0193600.01	25.0925					Oj01g0811100.01	49.2138	Oj05g0490800.01	13.8388					Mh11g0167800.01	0.227187	Mh12g0109700.01	3.50524					Mh02g0095800.01	22.3055	Mh04g0492900.01	22.4685					Zs03g0203000.01	11.2835	Zs07g0585300.01	11.5639					Zs02g0111400.01	3.58828	Zs06g0531900.01	21.316
				Oj02g0570400.01	0.02628	Oj04g0611800.00	25.0777					Oj01g0631100.01	19.1275	Oj05g0582100.01	13.8134					Mh11g0033500.01	3.33996	Mh12g0036500.01	3.52514					Mh03g0641700.01	3.98634	Mh07g0098900.01	22.4131					Zs02g0065100.01	1.21369	Zs06g0622800.01	11.5392					Zs03g0289200.01	6.17232	Zs07g0536300.01	21.2688
				Oj01g0595100.01	17.9121	Oj05g0534600.01	24.9596					Oj02g0133900.01	0.343669	Oj06g0730300.01	13.7985					Mh03g0490400.01	3.18378	Mh12g0408400.01	3.52917					Mh02g0515500.01	0.307331	Mh04g0558900.01	22.3679					Zs02g0548400.01	3.42871	Zs04g0667000.01	11.5104					Zs11g0076800.01	12.7839	Zs12g0080800.01	21.2144
				Oj01g0719400.01	11.6752	Oj05g0534600.01	24.9596					Oj01g0202800.00	0.256243	Oj05g0205050.00	13.7964					Mh03g0677000.01	74.7241	Mh12g0408400.01	3.52917					Mh02g0673200.01	28.8272	Mh06g0098800.01	22.3351					Zs11g0037800.01	8.82198	Zs12g0035600.01	11.509					Zs02g0588300.01	65.9298	Zs04g0732000.01	21.0104
				Oj03g0376000.01	3.53182	Oj07g0632700.01	24.9548					Oj08g0548900.01	21.3338	Oj09g0538200.01	13.6909					Mh01g0145600.01	5.00885	Mh05g0151900.01	3.53139					Mh01g0808900.01	44.3469	Mh05g0014400.01	22.2512					Zs01g0522600.01	6.87112	Zs05g0338800.01	11.5017					Zs03g0504200.01	2.53086	Zs10g0461000.01	20.9824
				Oj01g0585700.01	46.4403	Oj05g0592500.01	24.7789					Oj02g0789100.01	4.73455	Oj06g0188000.01	13.6901					Mh08g0472000.01	1.73402	Mh09g0373600.01	3.5329					Mh03g0702500.01	14.7013	Mh07g0086600.01	22.2295					Zs08g0505900.01	0.50805	Zs09g0284800.01	11.4384					Zs03g0015600.01	20.391	Zs10g0272500.01	20.9527
				Oj02g0173600.01	0.579956	Oj06g0665100.01	24.7664					Oj02g0205400.01	1.59824	Oj06g0598900.01	13.5914					Mh02g0377000.01	0.761057	Mh04g0394400.01	3.53976					Mh02g0507500.01	14.1737	Mh04g0547900.01	22.1847					Zs03g0011700.01	11.8249	Zs07g0356700.01	11.4049					Zs01g0129900.01	4.9812	Zs05g0574800.01	20.9506
				Oj08g0516900.01	17.9826	Oj09g0499000.01	24.7019					Oj01g0238600.01	16.9194	Oj05g0244600.01	13.5413					Mh08g0448500.01	0.791217	Mh09g0352300.01	3.55303					Mh03g0140400.01	23.6084	Mh10g0047700.01	22.1756					Zs02g0421500.01	2.52392	Zs04g0518700.01	11.3886					Zs01g0629800.01	13.0758	Zs05g0536900.01	20.9268
				Oj01g0830200.01	9.84178	Oj05g0470700.01	24.6802					Oj02g0551700.01	0.771414	Oj04g0433600.01	13.5347					Mh03g0220200.01	6.59574	Mh07g0539400.01	3.55882					Mh01g0590600.01	37.8323	Mh05g0496300.01	22.1553					Zs03g0019100.01	17.2374	Zs10g0397300.01	11.374					Zs01g0690800.01	32.7595	Zs05g0474800.01	20.8505
				Oj02g0565200.01	13.3564	Oj04g0446300.01	24.6318					Oj03g0712700.01	61.0943	Oj10g0189100.01	13.5232					Mh08g0326700.01	37.8755	Mh09g0180300.01	3.56919					Mh01g0098500.01	1.92239	Mh05g0496300.01	22.1553					Zs03g0020700.01	10.9307	Zs10g0407200.01	11.3599					Zs03g0481500.01	92.8575	Zs10g0306900.01	20.7796
				Oj03g0326300.01	32.0172	Oj10g0406200.01	24.6246					Oj08g0557800.01	12.3058	Oj09g0567500.01	13.516					Mh01g0503000.01	0.176108	Mh05g0543300.01	3.5835					Mh02g0424900.01	16.9116	Mh04g0463900.01	22.1506					Zs01g0234900.01	67.161	Zs05g0367500.01	11.354					Zs02g0441700.01	41.3188	Zs04g0550700.01	20.7434
				Oj02g0640700.01	0.684966	Oj04g0670800.01	24.6153					Oj02g0139000.01	9.74761	Oj06g0703900.01	13.4781					Mh02g0689500.01	26.6743	Mh04g0470400.01	3.59986					Mh01g0609300.01	10.2852	Mh05g0482700.01	22.071					Zs11g0039700.01	7.77697	Zs12g0038600.01	11.3433					Zs03g0055500.01	23.6898	Zs10g0342400.01	20.6511
				Oj02g0614600.01	59.5254	Oj04g0505000.01	24.6051					Oj04g0606700.01	6.54108	Oj08g0230000.01	13.4648					Mh01g0747900.01	4.37218	Mh05g0466700.01	3.6001					Mh02g0126700.01	16.9285	Mh06g0513300.01	22.0233					Zs03g0245100.01	0.272161	Zs07g0552200.01	11.3152					Zs08g0566900.01	14.9731	Zs09g0342800.01	20.5813
				Oj03g0114300.01	22.1173	Oj10g0518800.01	24.5982					Oj04g0643000.01	8.58049	Oj08g0170900.01	13.4612					Mh01g0635000.01	14.8504	Mh05g0466700.01	3.6001					Mh02g0167500.01	37.5234	Mh06g0471800.01	21.9962					Zs02g0097700.01	10.6882	Zs06g0568600.01	11.2606					Zs08g0612000.01	9.48156	Zs09g0357500.01	20.5622
				Oj02g0562300.01	28.8691	Oj04g0444200.01	24.5884					Oj02g0640600.00	0.286099	Oj04g0531900.01	13.4504					Mh08g0553400.01	24.6729	Mh09g0449100.01	3.60692					Mh03g0233700.01	11.1785	Mh07g0529100.01	21.9163					Zs04g0734300.01	8.83077	Zs08g0190600.01	11.2472					Zs08g0635400.01	17.7442	Zs09g0396200.01	20.5387
				Oj02g0177800.01	27.3758	Oj04g0444200.01	24.5884					Oj02g0186500.01	17.735	Oj06g0166900.01	13.4381					Mh02g0409400.01	17.0516	Mh04g0398900.01	3.60847					Mh03g0073800.01	18.6869	Mh10g0266900.01	21.8818					Zs08g0014900.01	0.919562	Zs09g0430100.01	11.2351					Zs03g0088800.01	14.9694	Zs07g0483700.01	20.4844
				Oj11g0312220.00	26.3397	Oj12g0236400.01	24.549					Oj03g0194500.01	19.7728	Oj12g0514900.01	13.4297					Mh01g0538400.01	5.58211	Mh05g0519800.01	3.61881					Mh03g0181200.01	9.01241	Mh12g0355400.01	21.8768					Zs11g0027100.01	8.84524	Zs12g0026900.01	11.227					Zs01g0608500.01	30.7129	Zs05g0546700.01	20.4082
				Oj03g0388000.01	1.83258	Oj07g0623300.01	24.5314					Oj03g0159100.01	7.77203	Oj10g0431900.01	13.4297					Mh03g0139300.01	64.6087	Mh10g0043200.01	3.62479					Mh03g0019300.01	7.51437	Mh10g0385300.01	21.8587					Zs03g0343400.01	20.6635	Zs07g0276300.01	11.222					Zs02g0064200.01	21.1766	Zs06g0053900.01	20.4075
				Oj01g0853700.01	12.4098	Oj05g0449900.01	24.5026					Oj03g0150500.01	0.130852	Oj10g0444700.01	13.331					Mh03g0683700.01	15.3057	Mh07g0038000.01	3.64358					Mh02g0385300.01	10.2058	Mh04g0405100.01	21.748					Zs11g0041000.01	3.74889	Zs12g0040200.01	11.1792					Zs02g0607900.01	57.017	Zs06g0235000.01	20.4066
				Oj03g0800000.01	5.36887	Oj07g0187900.01	24.4884					Oj03g0150600.01	42.2313	Oj10g0444700.01	13.331					Mh01g0492400.01	0.119212	Mh05g0547400.01	3.6552					Mh08g0413800.01	24.0156	Mh09g0291900.01	21.7241					Zs08g0482700.01	2.93011	Zs09g0248700.01	11.1667					Zs08g0192400.01	69.0665	Zs09g0419700.01	20.2175
				Oj03g0682100.00	0.574185	Oj07g0187900.01	24.4884					Oj11g0180000.01	14.2632	Oj12g0174700.00	13.2828					Mh03g0681000.01	10.0605	Mh07g0029300.01	3.65769					Mh08g0467400.01	13.572	Mh09g0368100.01	21.5797					Zs02g0106600.01	15.7969	Zs06g0538600.01	11.1472					Zs08g0527400.01	12.0972	Zs09g0309400.01	20.1455
				Oj01g0168400.01	17.5319	Oj05g0316000.01	24.4666					Oj03g0818300.01	9.60862	Oj07g0233300.01	13.2631					Mh02g0562800.01	8.01892	Mh04g0612800.01	3.66208					Mh11g0041800.01	19.1884	Mh12g0044300.01	21.5671					Zs11g0167900.01	5.63067	Zs12g0094400.01	11.1441					Zs03g0029000.01	3.24999	Zs10g0363000.01	20.1422
				Oj01g0267200.01	33.5232	Oj05g0371200.01	24.4339					Oj03g0626800.01	19.394	Oj10g0564800.01	13.2455					Mh02g0386500.01	6.31192	Mh04g0406000.01	3.66244					Mh01g0089100.01	21.5608	Mh05g0081800.01	21.5576					Zs03g0708100.01	24.4841	Zs12g0453300.01	11.0458					Zs01g0784100.01	47.6183	Zs05g0386900.01	20.1047
				Oj02g0168600.01	12.8594	Oj06g0669800.01	24.3742					Oj02g0580800.01	11.8702	Oj04g0463700.01	13.1085					Mh11g0016000.01	2.07915	Mh12g0013900.01	3.66475					Mh02g0403800.01	7.95213	Mh04g0431500.01	21.512					Zs01g0032800.01	14.2057	Zs05g0574900.01	10.9617					Zs02g0675500.01	19.525	Zs06g0102100.01	20.0635
				Oj01g0847300.01	20.2341	Oj05g0456500.01	24.3294					Oj02g0805000.01	6.61147	Oj06g0167100.01	13.0689					Mh03g0022800.01	20.4994	Mh10g0390600.01	3.66811					Mh03g0474700.01	20.6219	Mh12g0406300.01	21.4772					Zs03g0715800.01	32.3107	Zs07g0558900.01	10.9445					Zs03g0240600.01	7.17119	Zs07g0568200.01	20.0407
				Oj01g0842500.01	46.63	Oj05g0458600.01	24.269					Oj03g0244700.01	1.75969	Oj10g0147900.01	13.0502					Mh11g0013600.01	0.061949	Mh12g0011500.01	3.67523					Mh11g0045800.01	12.5836	Mh12g0048400.01	21.3958					Zs03g0705300.01	5.23012	Zs07g0420200.01	10.9084					Zs11g0045400.01	123.996	Zs12g0047100.01	19.9701
				Oj01g0971200.01	20.8818	Oj05g0108100.01	24.2567					Oj02g0813800.01	2.94746	Oj04g0510300.01	13.0471					Mh01g0736000.01	2.14708	Mh05g0383800.01	3.68368					Mh02g0091900.01	5.02142	Mh04g0676000.01	21.3912					Zs11g0419600.01	13.7278	Zs12g0252900.01	10.8945					Zs03g0076000.01	6.66871	Zs10g0306100.01	19.916
				Oj01g0741900.01	3.52345	Oj05g0559400.01	24.2409					Oj01g0886000.01	15.4023	Oj05g0420200.01	13.0419					Mh03g0655600.01	13.0746	Mh07g0084300.01	3.68657					Mh02g0515000.01	31.7943	Mh04g0558400.01	21.3664					Zs03g0273000.01	12.2898	Zs07g0556400.01	10.8747					Zs02g0719500.01	25.2014	Zs04g0795900.01	19.9045
				Oj03g0732100.01	75.5534	Oj12g0636200.01	24.2377					Oj03g0190900.01	3.34547	Oj07g0494900.01	12.9892					Mh02g0421900.01	42.9163	Mh04g0450400.01	3.74029					Mh03g0746100.01	4.12734	Mh07g0165000.01	21.2447					Zs08g0644300.01	0.135707	Zs09g0428000.01	10.8714					Zs02g0562400.01	4.33041	Zs04g0677400.01	19.8444
				Oj03g0680700.00	0.859176	Oj12g0636200.01	24.2377					Oj02g0533200.00	10.2352	Oj06g0597900.01	12.9842					Mh02g0557100.01	6.79072	Mh04g0608600.01	3.74055					Mh03g0595900.01	20.792	Mh07g0064000.01	20.9939					Zs11g0029800.01	2.39678	Zs12g0028100.01	10.8712					Zs03g0020400.01	9.29927	Zs10g0404900.01	19.8377
				Oj01g0785400.01	3.68772	Oj05g0500900.01	24.186					Oj03g0448700.01	14.6498	Oj07g0588000.01	12.9808					Mh03g0081600.01	4.4395	Mh10g0256600.01	3.74167					Mh11g0269300.01	101.052	Mh12g0135900.01	20.9641					Zs02g0601600.01	10.2271	Zs06g0542000.01	10.8703					Zs08g0480200.01	15.5833	Zs09g0240400.01	19.7492
				Oj02g0193800.01	14.4994	Oj06g0622800.01	24.1696					Oj02g0741100.01	9.03283	Oj06g0237800.01	12.9727					Mh11g0012400.01	14.4572	Mh12g0010900.01	3.74531					Mh02g0538600.01	12.7372	Mh04g0580500.01	20.956					Zs11g0170900.01	0.96713	Zs12g0101600.01	10.8669					Zs01g0730700.01	6.39912	Zs05g0435500.01	19.7004
				Oj11g0160300.01	0.931245	Oj12g0162100.01	24.1528					Oj03g0668900.01	1.60919	Oj07g0607800.01	12.9717					Mh01g0084000.01	13.7125	Mh05g0071000.01	3.74553					Mh03g0758100.01	20.7575	Mh07g0243600.01	20.904					Zs08g0602700.01	1.80326	Zs09g0353600.01	10.8393					Zs02g0570600.01	4.61725	Zs04g0700500.01	19.6877
				Oj02g0643000.01	29.5991	Oj04g0534400.01	24.1351					Oj01g0610500.01	8.78405	Oj05g0455800.01	12.9548					Mh03g0140200.01	25.2494	Mh10g0047400.01	3.75661					Mh08g0477800.01	5.26036	Mh09g0382400.01	20.8745					Zs01g0131300.01	5.74308	Zs05g0153000.01	10.8258					Zs03g0099400.01	0.143093	Zs07g0486800.01	19.5681
				Oj11g0219400.01	0.385917	Oj12g0118800.01	24.1283					Oj01g0832200.01	9.59861	Oj05g0467300.01	12.9509					Mh02g0120600.01	12.667	Mh06g0531500.01	3.76297					Mh03g0517000.01	19.3943	Mh12g0434000.01	20.8682					Zs01g0536500.01	11.9223	Zs05g0581300.01	10.8024					Zs02g0609400.01	19.5735	Zs06g0232300.01	19.5505
				Oj02g0673600.01	16.0096	Oj04g0567700.01	24.0929					Oj02g0714300.01	1.48483	Oj06g0622300.01	12.949					Mh03g0593200.01	17.9305	Mh12g0344100.01	3.76737					Mh08g0520100.01	14.2193	Mh09g0404900.01	20.7053					Zs01g0689300.01	0.9195	Zs05g0476100.01	10.7954					Zs08g0626200.01	14.3604	Zs09g0367300.01	19.5406
				Oj11g0118800.01	11.1044	Oj12g0118200.01	23.9783					Oj01g0159300.01	14.7673	Oj05g0163400.01	12.9349					Mh02g0172600.01	6.1752	Mh06g0444800.01	3.78263					Mh03g0731600.01	69.4852	Mh07g0144000.01	20.6874					Zs01g0608200.01	26.6012	Zs05g0546800.01	10.7886					Zs08g0375500.01	26.1976	Zs09g0147500.01	19.5352
				Oj01g0190400.01	2.31046	Oj05g0522500.01	23.9021					Oj03g0143400.01	5.99922	Oj10g0462900.01	12.8894					Mh02g0143900.01	9.53185	Mh06g0491000.01	3.81773					Mh01g0242000.01	10.243	Mh05g0334700.01	20.678					Zs01g0688200.01	12.8789	Zs05g0477100.01	10.7354					Zs03g0038800.01	20.2884	Zs10g0461200.01	19.4743
				Oj02g0692700.01	16.0619	Oj04g0591100.01	23.8761					Oj01g0168400.01	19.1668	Oj05g0316000.01	12.8884					Mh02g0609000.01	15.8169	Mh06g0705000.01	3.83322					Mh01g0675500.01	6.28253	Mh05g0384000.01	20.666					Zs03g0010900.01	5.52974	Zs10g0452600.01	10.7083					Zs02g0628300.01	18.5596	Zs06g0158500.01	19.4689
				Oj02g0498700.01	34.6132	Oj06g0712500.01	23.8528					Oj01g0315700.01	6.46028	Oj05g0363100.01	12.8805					Mh02g0616800.01	17.5585	Mh06g0151600.01	3.84343					Mh03g0023600.01	73.6311	Mh10g0390900.01	20.5779					Zs08g0560900.01	1.57335	Zs09g0337200.01	10.6537					Zs02g0111500.01	35.8066	Zs06g0531800.01	19.377
				Oj11g0689650.00	1.56346	Oj12g0566200.01	23.7936					Oj02g0624400.01	4.86658	Oj04g0517400.01	12.8788					Mh03g0236600.01	37.1643	Mh07g0522300.01	3.86548					Mh11g0041900.01	16.609	Mh12g0044200.01	20.4716					Zs08g0608100.01	6.49832	Zs09g0358800.01	10.6211					Zs11g0036400.01	21.5598	Zs12g0034000.01	19.306
				Oj02g0553200.01	43.841	Oj04g0434800.01	23.7298					Oj11g0105750.01	18.1788	Oj12g0105300.01	12.8779					Mh11g0021200.01	11.4427	Mh12g0018700.01	3.87729					Mh08g0550100.01	6.3462	Mh09g0438000.01	20.454					Zs01g0725300.01	25.7538	Zs05g0439100.01	10.5911					Zs01g0539100.01	5.06665	Zs05g0580100.01	19.2973
				Oj04g0486900.01	10.0172	Oj08g0127500.01	23.6355					Oj03g0773700.01	14.6064	Oj07g0134200.01	12.8479					Mh01g0584800.01	0.70915	Mh05g0498700.01	3.88802					Mh02g0146200.01	7.545	Mh04g0612200.01	20.4426					Zs01g0145100.01	16.8228	Zs05g0579500.01	10.5323					Zs01g0486900.01	19.1681	Zs05g0602600.01	19.2623
				Oj08g0490300.01	7.83493	Oj09g0476100.01	23.6275					Oj11g0113700.01	4.82091	Oj12g0113500.01	12.8096					Mh02g0599100.01	6.07824	Mh06g0199700.01	3.88967					Mh11g0375000.01	19.9136	Mh12g0200700.01	20.4377					Zs08g0460800.01	24.8677	Zs09g0213500.01	10.5223					Zs01g0718200.01	0.25134	Zs05g0445600.01	19.2116
				Oj08g0328300.01	22.5702	Oj09g0279000.01	23.6209					Oj02g0640000.01	1.13165	Oj04g0682100.01	12.8094					Mh01g0090700.01	64.4428	Mh05g0084000.01	3.89194					Mh02g0085600.01	30.721	Mh04g0590100.01	20.3861					Zs11g0024000.01	18.1235	Zs12g0023300.01	10.5048					Zs03g0012400.01	258.615	Zs10g0445200.01	19.1647
				Oj02g0175100.01	26.6329	Oj06g0662200.01	23.6112					Oj01g0580200.01	5.98377	Oj05g0539400.01	12.7495					Mh02g0068700.01	3.82728	Mh06g0663200.01	3.89873					Mh02g0193600.01	30.0927	Mh06g0287500.01	20.3769					Zs02g0223900.01	11.2313	Zs06g0293700.01	10.4512					Zs01g0231600.01	1.61988	Zs05g0363200.01	19.1635
				Oj03g0732200.01	20.4095	Oj10g0185200.00	23.5236					Oj03g0286800.01	1.96318	Oj10g0544500.01	12.7383					Mh11g0050800.01	0.180706	Mh12g0055500.01	3.91257					Mh03g0272500.01	4.27447	Mh07g0501400.01	20.3091					Zs11g0076800.01	2.69739	Zs12g0080800.01	10.4483					Zs08g0566100.01	28.4212	Zs09g0340300.01	19.0951
				Oj03g0622600.01	6.02027	Oj12g0592200.01	23.4691					Oj02g0686500.01	4.35502	Oj06g0709100.01	12.7249					Mh02g0588500.01	9.87038	Mh06g0250100.01	3.93752					Mh03g0728700.01	16.0826	Mh07g0139100.01	20.3017					Zs03g0611700.01	10.2797	Zs07g0100300.01	10.4403					Zs01g0707000.01	12.5686	Zs05g0461500.01	19.0473
				Oj01g0867800.01	22.2695	Oj05g0437300.01	23.3593					Oj02g0510000.01	20.937	Oj04g0388800.01	12.6725					Mh02g0616900.01	5.42318	Mh06g0151400.01	3.94694					Mh03g0537000.01	7.90703	Mh12g0448900.01	20.2778					Zs02g0520700.01	3.05631	Zs04g0802300.01	10.3869					Zs02g0604500.01	4.94899	Zs06g0257700.01	19.0295
				Oj01g0867700.01	18.473	Oj05g0437300.01	23.3593					Oj03g0137200.01	39.6935	Oj10g0544900.01	12.6722					Mh02g0639600.01	0.62728	Mh06g0129600.01	3.95425					Mh01g0094600.01	76.5665	Mh05g0086200.01	20.2692					Zs02g0703500.01	1.14409	Zs04g0625400.01	10.3696					Zs03g0245100.01	3.07465	Zs07g0552200.01	18.9936
				Oj11g0216000.01	7.89781	Oj12g0145700.01	23.2934					Oj03g0809200.01	0.084023	Oj07g0209800.01	12.6633					Mh02g0549100.01	2.02448	Mh04g0599100.01	3.95553					Mh03g0693100.01	28.174	Mh07g0048400.01	20.227					Zs03g0614100.01	1.36526	Zs07g0494100.01	10.3248					Zs08g0314100.01	15.4039	Zs09g0027300.01	18.9874
				Oj03g0799600.01	15.5114	Oj07g0186400.01	23.2825					Oj03g0285800.01	14.0644	Oj10g0533600.01	12.6247					Mh03g0647200.01	0.807173	Mh07g0095200.01	3.95718					Mh02g0395500.01	2.20466	Mh04g0416700.01	20.2069					Zs01g0541700.01	47.5482	Zs05g0281300.01	10.3239					Zs01g0116200.01	18.7758	Zs05g0125700.01	18.9613
				Oj03g0809200.01	0.572678	Oj07g0209800.01	23.2207					Oj11g0110066.01	7.08177	Oj12g0110300.01	12.6219					Mh03g0714700.01	1.1728	Mh07g0095200.01	3.95718					Mh02g0018900.01	13.6033	Mh06g0011900.01	20.1873					Zs03g0151000.01	28.9694	Zs07g0562300.01	10.3202					Zs03g0069600.01	16.0366	Zs10g0315100.01	18.9279
				Oj02g0681900.01	17.7631	Oj04g0580300.01	23.182					Oj01g0874100.01	10.6031	Oj05g0430200.01	12.5535					Mh01g0806800.01	12.2961	Mh05g0014100.01	3.97275					Mh02g0020600.01	23.8887	Mh06g0703700.01	20.1611					Zs01g0810600.01	52.6315	Zs05g0014800.01	10.3062					Zs02g0492200.01	5.16491	Zs04g0779400.01	18.9233
				Oj03g0395200.00	0.406416	Oj07g0619200.01	23.0908					Oj03g0151900.01	15.4654	Oj10g0441800.01	12.5435					Mh03g0330800.01	16.7283	Mh07g0473700.01	3.99862					Mh02g0703300.01	47.7966	Mh06g0711500.01	20.0787					Zs02g0354100.01	0.157626	Zs04g0449700.01	10.3008					Zs03g0040300.01	24.321	Zs10g0367600.01	18.9176
				Oj03g0445700.01	22.7851	Oj07g0589000.01	23.0628					Oj02g0726300.01	70.3174	Oj06g0284500.00	12.542					Mh03g0658500.01	28.7342	Mh07g0473700.01	3.99862					Mh02g0023900.01	30.4946	Mh06g0711500.01	20.0787					Zs01g0070200.01	6.15164	Zs05g0282300.01	10.3004					Zs08g0615900.01	19.485	Zs09g0360300.01	18.8902
				Oj02g0201500.00	4.10653	Oj06g0604500.01	23.0612					Oj01g0595600.01	54.1217	Oj05g0590300.01	12.5363					Mh01g0649600.01	18.5663	Mh05g0465600.01	4.04601					Mh02g0087700.01	18.6945	Mh06g0615400.01	20.0002					Zs02g0117700.01	51.2635	Zs06g0524100.01	10.1884					Zs02g0486400.01	38.8764	Zs04g0605700.01	18.8291
				Oj02g0757700.01	56.8646	Oj06g0219700.01	22.8783					Oj03g0102333.00	0.404414	Oj10g0556700.00	12.516					Mh01g0649800.01	20.2985	Mh05g0465600.01	4.04601					Mh03g0194800.01	1.88532	Mh07g0414400.01	19.9881					Zs01g0668500.01	2.85371	Zs05g0400500.01	10.1785					Zs01g0798500.01	29.8428	Zs05g0399600.01	18.7254
				Oj03g0158500.01	236.693	Oj07g0170300.01	22.8699					Oj03g0806600.01	57.5929	Oj07g0204100.01	12.4562					Mh11g0119200.01	23.4622	Mh12g0106800.01	4.04744					Mh03g0287100.01	4.96831	Mh07g0489900.01	19.9654					Zs03g0222400.01	17.1808	Zs07g0579100.01	10.1451					Zs02g0386600.01	7.57605	Zs04g0493300.01	18.6884
				Oj03g0317000.01	12.0254	Oj07g0170300.01	22.8699					Oj02g0200900.01	77.9436	Oj06g0605900.01	12.4557					Mh08g0470500.01	8.28646	Mh09g0372400.01	4.07179					Mh02g0616900.01	9.97223	Mh06g0151400.01	19.9278					Zs11g0038300.01	35.3213	Zs12g0037000.01	10.1421					Zs03g0067500.01	5.53295	Zs10g0318600.01	18.6439
				Oj03g0149200.01	38.6459	Oj10g0445500.01	22.8462					Oj11g0661200.01	3.48729	Oj12g0548200.01	12.4277					Mh02g0328900.01	1.68416	Mh04g0314400.01	4.08953					Mh03g0151600.01	20.2611	Mh10g0136700.01	19.924					Zs03g0098300.01	0.093644	Zs07g0486600.01	10.099					Zs03g0060000.01	3.43941	Zs10g0334700.01	18.6219
				Oj01g0583900.00	0.392336	Oj05g0592600.01	22.7519					Oj02g0823200.00	4.2521	Oj04g0166600.01	12.4069					Mh02g0672200.01	0.423745	Mh06g0619800.01	4.09352					Mh02g0298200.01	0.051007	Mh04g0232500.01	19.9026					Zs04g0734800.01	0.797433	Zs08g0189800.01	10.0638					Zs11g0041500.01	21.7267	Zs12g0040900.01	18.5792
				Oj01g0583700.00	0.104709	Oj05g0592600.01	22.7519					Oj03g0178200.01	7.11207	Oj07g0185300.01	12.4025					Mh02g0085500.01	0.910598	Mh06g0619800.01	4.09352					Mh08g0494600.01	2.7434	Mh09g0398900.01	19.8718					Zs04g0592300.01	23.1387	Zs08g0025500.01	10.0447					Zs01g0556200.01	9.2164	Zs05g0568400.01	18.4801
				Oj03g0758600.01	56.6406	Oj12g0577800.01	22.7189					Oj02g0532800.00	7.28028	Oj04g0412100.01	12.3876					Mh03g0109600.01	15.6638	Mh10g0197000.01	4.11812					Mh02g0095800.01	22.3055	Mh04g0492800.01	19.8572					Zs02g0496500.01	16.5338	Zs06g0582500.01	10.0113					Zs02g0602100.01	0.35995	Zs06g0541400.01	18.4304
				Oj02g0588500.01	30.6682	Oj04g0472300.01	22.6801					Oj01g0957200.01	1.39376	Oj05g0388600.01	12.3702					Mh03g0507100.01	2.71516	Mh10g0116800.01	4.12264					Mh11g0544700.01	0.038644	Mh12g0348900.01	19.7835					Zs02g0526400.01	11.7553	Zs06g0582500.01	10.0113					Zs11g0027100.01	17.4069	Zs12g0026900.01	18.4236
				Oj03g0159100.01	6.5389	Oj10g0431900.01	22.5587					Oj03g0395300.01	5.83458	Oj07g0619100.01	12.2781					Mh03g0728900.01	65.7887	Mh07g0140200.01	4.13338					Mh01g0700000.01	4.04306	Mh05g0416200.01	19.7768					Zs02g0643800.01	3.30351	Zs06g0137300.01	9.99816					Zs03g0821300.01	67.6304	Zs10g0472900.01	18.3848
				Oj02g0131700.00	40.8942	Oj04g0510500.01	22.5196					Oj01g0295700.01	21.4226	Oj05g0134200.01	12.2322					Mh03g0328100.01	17.3432	Mh07g0475500.01	4.13452					Mh03g0010000.01	24.2316	Mh07g0324100.01	19.7703					Zs02g0425300.01	13.6668	Zs04g0516000.01	9.99473					Zs02g0045300.01	14.1679	Zs06g0639500.01	18.3458
				Oj02g0182850.00	6.44156	Oj06g0646100.01	22.498					Oj02g0533300.01	9.80977	Oj04g0412500.01	12.1995					Mh02g0118200.01	0.091291	Mh06g0058000.01	4.13893					Mh03g0627300.01	43.4837	Mh12g0315100.01	19.7516					Zs03g0657100.01	0.24269	Zs12g0531300.01	9.99424					Zs11g0038300.01	22.7408	Zs12g0037000.01	18.3372
				Oj02g0551100.01	12.8545	Oj04g0691100.01	22.4954					Oj08g0313600.00	3.43525	Oj09g0119100.01	12.1907					Mh11g0059500.01	1.90262	Mh12g0067300.01	4.17333					Mh02g0067600.01	23.5946	Mh06g0666200.01	19.7425					Zs03g0109500.01	0.466179	Zs10g0171200.01	9.9789					Zs04g0814600.01	0.046947	Zs08g0011400.01	18.3355
				Oj08g0548900.01	37.1669	Oj09g0538200.01	22.476					Oj02g0205300.01	57.2143	Oj06g0600100.01	12.1756					Mh11g0054900.01	1.37529	Mh12g0059600.01	4.19339					Mh11g0067900.01	5.56295	Mh12g0073000.01	19.6995					Zs02g0117200.01	6.39093	Zs06g0524500.01	9.95663					Zs03g0035400.01	54.0873	Zs10g0434700.01	18.331
				Oj01g0763900.01	4.31433	Oj05g0512600.01	22.4184					Oj08g0546900.01	1.77284	Oj09g0526800.01	12.1648					Mh02g0502200.01	1.09674	Mh04g0540600.01	4.19777					Mh03g0678600.01	19.347	Mh12g0414900.01	19.6916					Zs02g0111400.01	2.94346	Zs06g0531900.01	9.94811					Zs02g0574400.01	24.0892	Zs04g0714400.01	18.3276
				Oj02g0828100.01	1.20301	Oj04g0527400.01	22.3985					Oj08g0428800.00	8.60532	Oj09g0402100.01	12.1459					Mh03g0507100.01	2.71516	Mh10g0121300.01	4.20965					Mh03g0713600.01	0.142711	Mh07g0094600.01	19.5387					Zs11g0044200.01	2.57683	Zs12g0043600.01	9.89283					Zs02g0541100.01	95.97	Zs04g0657600.01	18.2992
				Oj02g0104200.01	34.644	Oj06g0106900.01	22.3788					Oj08g0550100.01	24.8992	Oj09g0541900.01	12.1418					Mh08g0462800.01	0.824092	Mh09g0360200.01	4.21836					Mh02g0090600.01	12.9292	Mh06g0610800.01	19.5318					Zs03g0765200.01	6.92017	Zs07g0169200.01	9.87044					Zs03g0038800.01	20.2884	Zs10g0437300.01	18.2987
				Oj02g0695200.01	14.6341	Oj04g0594100.01	22.3365					Oj03g0796600.01	24.7368	Oj07g0181500.01	12.1393					Mh02g0512500.01	10.6753	Mh04g0556900.01	4.23103					Mh02g0331800.01	3.14756	Mh04g0430200.01	19.5171					Zs02g0521600.01	22.7543	Zs04g0641800.01	9.85117					Zs02g0598400.01	1.32504	Zs06g0386500.01	18.2282
				Oj03g0284100.01	159.549	Oj07g0695100.01	22.3249					Oj08g0497900.01	4.13242	Oj09g0481300.01	12.1116					Mh02g0699600.01	5.94573	Mh06g0010100.01	4.2316					Mh02g0096000.01	48.7779	Mh06g0586900.01	19.3852					Zs08g0615700.01	114.568	Zs09g0360200.01	9.84507					Zs02g0358500.01	2.2436	Zs04g0480400.01	18.0683
				Oj01g0125900.01	19.5931	Oj05g0557600.01	22.3004					Oj03g0120300.01	15.976	Oj10g0537500.01	12.1028					Mh08g0467200.01	0.599872	Mh09g0367600.01	4.24187					Mh03g0093500.01	14.4463	Mh07g0447000.01	19.329					Zs08g0615600.01	0.593862	Zs09g0360200.01	9.84507					Zs03g0298800.01	4.81579	Zs10g0456200.01	18.0303
				Oj01g0229900.01	18.3428	Oj05g0557600.01	22.3004					Oj03g0301700.01	7.13334	Oj07g0690400.01	12.102					Mh02g0055400.01	49.2709	Mh06g0682600.01	4.27247					Mh11g0021300.01	5.41258	Mh12g0018800.01	19.3234					Zs02g0594600.01	11.6939	Zs06g0370500.01	9.84432					Zs01g0651400.01	2.82373	Zs05g0514400.01	18.0069
				Oj08g0409100.01	23.884	Oj09g0369400.01	22.2469					Oj03g0648300.01	6.51198	Oj12g0619000.01	12.0982					Mh08g0489000.01	23.9197	Mh09g0391300.01	4.30145					Mh02g0505300.01	31.7282	Mh04g0544100.01	19.304					Zs08g0614300.01	15.8114	Zs09g0356000.01	9.81478					Zs03g0750500.01	0.307069	Zs07g0127400.01	17.9824
				Oj02g0631200.01	41.6593	Oj04g0673000.01	22.1362					Oj02g0646200.01	9.89464	Oj04g0540200.01	12.0949					Mh01g0679800.01	8.29657	Mh05g0028800.01	4.30604					Mh08g0487500.01	0.72215	Mh09g0390300.01	19.2816					Zs01g0502800.01	3.12733	Zs05g0596000.01	9.77865					Zs08g0591600.01	2.04338	Zs09g0352500.01	17.9475
				Oj04g0614600.01	21.6236	Oj08g0205900.01	22.0659					Oj02g0824700.01	34.194	Oj04g0137500.00	12.0285					Mh08g0507800.01	3.14481	Mh09g0399900.01	4.31198					Mh02g0544600.01	11.4956	Mh06g0658100.01	19.2702					Zs11g0228800.01	12.5138	Zs12g0124800.01	9.76693					Zs01g0563400.01	0.291322	Zs05g0564900.01	17.9331
				Oj04g0614500.01	2.97885	Oj08g0205900.01	22.0659					Oj01g0891000.01	0.833065	Oj05g0415700.01	12.0185					Mh01g0673300.01	17.714	Mh05g0303600.01	4.31587					Mh01g0562300.01	5.78084	Mh05g0510500.01	19.2506					Zs02g0486400.01	27.3164	Zs04g0605700.01	9.76186					Zs08g0633500.01	5.73387	Zs09g0387800.01	17.871
				Oj03g0818000.00	7.90622	Oj07g0508200.01	22.0049					Oj03g0666200.01	15.991	Oj07g0138100.01	11.9834					Mh01g0590000.01	18.7822	Mh05g0496900.01	4.31671					Mh01g0791500.01	3.26305	Mh05g0354500.01	19.2101					Zs11g0043400.01	14.3816	Zs12g0042700.01	9.76145					Zs01g0540200.01	42.6791	Zs05g0579400.01	17.8534
				Oj03g0152000.01	54.1015	Oj10g0440500.00	21.9486					Oj02g0812400.01	8.26834	Oj06g0338900.01	11.9815					Mh01g0142200.01	72.556	Mh05g0496900.01	4.31671					Mh11g0062700.01	0.168222	Mh12g0069600.01	19.1936					Zs03g0106100.01	5.06183	Zs10g0354000.01	9.74529					Zs03g0278700.01	19.9844	Zs07g0547700.01	17.8403
				Oj03g0755000.01	10.9781	Oj07g0507300.01	21.8197					Oj02g0791700.00	0.963685	Oj06g0486400.01	11.974					Mh08g0460300.01	4.16845	Mh09g0355100.01	4.33253					Mh02g0046900.01	6.92726	Mh06g0688500.01	19.1451					Zs02g0197900.01	7.17976	Zs06g0282800.01	9.73774					Zs03g0038900.01	0.184166	Zs10g0437400.01	17.8356
				Oj01g0750000.01	25.3727	Oj05g0516800.01	21.8134					Oj03g0376800.01	13.3756	Oj10g0495000.01	11.9597					Mh02g0516300.01	19.0241	Mh04g0560000.01	4.3645					Mh01g0478400.01	25.355	Mh05g0560800.01	19.1366					Zs01g0493000.01	33.089	Zs05g0600500.01	9.73131					Zs03g0798600.01	16.7039	Zs07g0188800.01	17.8152
				Oj02g0150700.01	10.3036	Oj06g0695600.01	21.738					Oj02g0797300.01	0.012689	Oj04g0605500.01	11.9505					Mh03g0506200.01	0.964634	Mh10g0397800.01	4.3747					Mh01g0621700.01	13.7026	Mh05g0480200.01	19.1309					Zs01g0507200.01	3.99871	Zs05g0594200.01	9.72171					Zs01g0541100.01	10.2173	Zs05g0577900.01	17.8127
				Oj02g0684500.00	20.9998	Oj04g0583600.01	21.711					Oj02g0176700.00	4.72854	Oj04g0605500.01	11.9505					Mh11g0015200.01	15.955	Mh12g0013200.01	4.37838					Mh03g0322700.01	18.19	Mh07g0481600.01	19.113					Zs02g0588100.01	7.38298	Zs04g0731400.01	9.71013					Zs02g0596800.01	18.3197	Zs04g0310300.01	17.8
				Oj01g0868900.01	31.3761	Oj05g0435800.01	21.6637					Oj02g0104200.01	27.6993	Oj06g0106900.01	11.936					Mh08g0529600.01	34.7448	Mh09g0414600.01	4.37859					Mh08g0473800.01	39.1898	Mh09g0376900.01	19.0751					Zs02g0441700.01	15.0503	Zs04g0550700.01	9.69828					Zs03g0014500.01	9.02163	Zs10g0443400.01	17.688
				Oj01g0868800.00	0.077284	Oj05g0435800.01	21.6637					Oj02g0564700.01	0.669306	Oj06g0193400.01	11.9297					Mh02g0510100.01	2.48988	Mh04g0554900.01	4.389					Mh01g0279500.01	49.8335	Mh05g0058400.01	19.0725					Zs01g0626200.01	4.22947	Zs05g0538800.01	9.64984					Zs02g0629300.01	34.6934	Zs06g0155400.01	17.6861
				Oj03g0116400.01	10.3352	Oj10g0521900.01	21.6401					Oj02g0795800.00	2.12437	Oj06g0193400.01	11.9297					Mh03g0277200.01	0.120953	Mh07g0142700.01	4.39771					Mh11g0048400.01	38.5805	Mh12g0051000.01	18.9611					Zs02g0049000.01	7.58992	Zs06g0638600.01	9.58966					Zs08g0634700.01	15.338	Zs09g0392700.01	17.6718
				Oj02g0461900.01	31.6466	Oj04g0283900.01	21.6086					Oj02g0745600.01	11.4678	Oj06g0227200.01	11.8873					Mh01g0090500.01	3.66651	Mh05g0083700.01	4.39983					Mh02g0583100.01	12.4821	Mh06g0276900.01	18.9524					Zs01g0080500.01	49.1529	Zs05g0095000.01	9.55797					Zs11g0037800.01	14.2422	Zs12g0035600.01	17.6501
				Oj01g0180000.01	20.7333	Oj05g0180300.01	21.56					Oj03g0388900.01	38.2974	Oj10g0565100.00	11.8733					Mh03g0114100.01	6.1726	Mh07g0472200.01	4.42192					Mh08g0430500.01	2.54052	Mh09g0465300.01	18.8875					Zs02g0021500.01	0.662944	Zs06g0651200.01	9.55082					Zs02g0541700.01	16.4416	Zs04g0658700.01	17.6493
				Oj08g0502400.01	49.7206	Oj09g0482780.01	21.4858					Oj01g0703600.01	35.751	Oj05g0543100.01	11.8723					Mh03g0333700.01	30.9569	Mh07g0472200.01	4.42192					Mh02g0094300.01	15.4554	Mh04g0491700.01	18.8382					Zs08g0559500.01	26.5538	Zs09g0334900.01	9.54707					Zs01g0642800.01	28.4445	Zs05g0519000.01	17.5997
				Oj03g0764600.01	45.414	Oj07g0119300.01	21.4704					Oj02g0175100.01	8.31946	Oj06g0662200.01	11.8167					Mh08g0549700.01	5.01715	Mh09g0436500.01	4.45039					Mh11g0055200.01	0.25296	Mh12g0060200.01	18.7954					Zs08g0559400.01	0.198693	Zs09g0334900.01	9.54707					Zs01g0529700.01	8.1717	Zs05g0586100.01	17.5775
				Oj01g0956500.01	2.50054	Oj05g0173500.01	21.4308					Oj01g0887700.01	18.5864	Oj05g0419100.01	11.8147					Mh08g0522900.01	19.8055	Mh09g0409700.01	4.46345					Mh11g0028200.01	0.385232	Mh12g0021400.01	18.7885					Zs03g0030600.01	5.69623	Zs10g0431100.01	9.54376					Zs11g0051000.01	0.678512	Zs12g0052600.01	17.5753
				Oj08g0313200.01	26.7511	Oj09g0115500.01	21.4275					Oj01g0825900.01	1.32172	Oj05g0474900.01	11.8138					Mh11g0042000.01	1.65603	Mh12g0044500.01	4.47239					Mh03g0183300.01	15.4053	Mh07g0549800.01	18.7582					Zs02g0095900.01	21.9308	Zs04g0683500.01	9.53709					Zs02g0149700.01	1.36734	Zs06g0471500.01	17.5677
				Oj03g0727000.01	15.2459	Oj07g0129700.01	21.4057					Oj02g0722800.01	7.10787	Oj06g0300800.01	11.7887					Mh11g0416900.01	0.048955	Mh12g0310100.01	4.47647					Mh11g0167100.01	9.13458	Mh12g0109400.01	18.6777					Zs02g0387600.01	77.4065	Zs04g0494100.01	9.52451					Zs03g0799000.01	60.6133	Zs07g0188000.01	17.506
				Oj03g0771500.01	12.7273	Oj07g0129700.01	21.4057					Oj01g0178400.01	5.7069	Oj05g0178400.01	11.7669					Mh01g0664100.01	2.40353	Mh05g0457900.01	4.51054					Mh02g0013900.01	21.3427	Mh06g0014100.01	18.5312					Zs03g0043200.01	7.46852	Zs10g0367700.01	9.48451					Zs03g0055600.01	7.26397	Zs10g0341800.01	17.4934
				Oj03g0376800.01	20.8721	Oj10g0495000.01	21.3901					Oj02g0550000.01	4.53933	Oj04g0431000.01	11.76					Mh03g0266900.01	15.2989	Mh07g0506900.01	4.51256					Mh01g0691600.01	9.07676	Mh05g0424300.01	18.5248					Zs01g0038100.01	34.5172	Zs05g0572900.01	9.47143					Zs02g0096800.01	11.8782	Zs06g0569700.01	17.4929
				Oj03g0344700.01	31.5141	Oj07g0672500.01	21.3642					Oj03g0644600.00	0.096833	Oj12g0616800.01	11.7578					Mh02g0648700.01	5.02731	Mh06g0124300.01	4.52816					Mh02g0403500.01	17.3049	Mh04g0429600.01	18.4517					Zs01g0547900.01	2.79832	Zs05g0572900.01	9.47143					Zs11g0043400.01	30.9731	Zs12g0042700.01	17.485
				Oj03g0330000.01	21.7581	Oj07g0681700.01	21.3408					Oj11g0167500.00	2.15392	Oj12g0164800.01	11.7491					Mh02g0466800.01	0.083282	Mh04g0493700.01	4.52882					Mh11g0043600.01	18.6405	Mh12g0046500.01	18.2768					Zs03g0077500.01	2.80957	Zs07g0523100.01	9.46572					Zs02g0354300.01	53.7784	Zs04g0450500.01	17.4652
				Oj03g0137200.01	71.6343	Oj10g0544900.01	21.318					Oj03g0745600.01	0.109329	Oj07g0177300.01	11.7466					Mh01g0814300.01	1.33621	Mh05g0018200.01	4.53756					Mh01g0258200.01	20.6836	Mh05g0061800.01	18.2198					Zs01g0632500.01	12.6178	Zs05g0509500.01	9.42096					Zs02g0347200.01	7.49903	Zs04g0518100.01	17.441
				Oj02g0592000.00	1.38794	Oj04g0475600.01	21.2722					Oj03g0795800.01	22.0844	Oj07g0177300.01	11.7466					Mh03g0040300.01	18.3039	Mh10g0403700.01	4.54229					Mh03g0236500.01	7.38602	Mh07g0511300.01	18.1958					Zs01g0671100.01	3.97349	Zs05g0509500.01	9.42096					Zs08g0196600.01	1.76283	Zs09g0301000.01	17.4285
				Oj08g0510800.01	3.88881	Oj09g0491676.01	21.2464					Oj03g0209600.01	6.61917	Oj10g0400100.01	11.7175					Mh01g0527600.01	22.2318	Mh05g0528500.01	4.54335					Mh03g0260900.01	25.6799	Mh07g0517000.01	18.1298					Zs11g0170800.01	0.173498	Zs12g0101400.01	9.26726					Zs02g0436000.01	10.6905	Zs04g0548100.01	17.392
				Oj03g0780800.01	28.228	Oj12g0628400.01	21.2289					Oj01g0829000.01	3.93149	Oj05g0417200.01	11.7062					Mh11g0052200.01	11.1332	Mh12g0056500.01	4.54992					Mh03g0266900.01	50.1788	Mh07g0506900.01	18.12					Zs02g0633900.01	14.3534	Zs06g0148000.01	9.26532					Zs01g0733100.01	1.63303	Zs05g0433600.01	17.3665
				Oj03g0295700.01	25.1367	Oj07g0511000.01	21.1464					Oj02g0520750.01	14.628	Oj04g0398600.01	11.6788					Mh11g0167400.01	5.98512	Mh12g0109500.01	4.56167					Mh02g0100900.01	12.1524	Mh06g0579700.01	18.0896					Zs02g0465700.01	7.0086	Zs04g0588500.01	9.24056					Zs08g0470300.01	8.16542	Zs09g0222000.01	17.3612
				Oj03g0169900.01	13.0769	Oj10g0405300.01	21.0802					Oj02g0775300.01	8.40632	Oj06g0206900.01	11.6692					Mh01g0623100.01	16.6916	Mh05g0479800.01	4.56202					Mh02g0087400.01	15.4529	Mh06g0616100.01	18.0417					Zs01g0599800.01	3.10606	Zs05g0552100.01	9.2329					Zs02g0525900.01	15.5913	Zs04g0790800.01	17.3596
				Oj03g0808300.01	174.505	Oj07g0208600.01	21.0102					Oj03g0701100.01	0.11532	Oj07g0571900.01	11.5693					Mh01g0625800.01	3.01034	Mh05g0477600.01	4.56906					Mh02g0527200.01	4.92967	Mh04g0575100.01	18.039					Zs03g0633600.01	4.3507	Zs07g0471900.01	9.22183					Zs04g0763300.01	34.8316	Zs08g0090400.01	17.3511
				Oj02g0644500.01	13.8331	Oj04g0538700.01	20.9816					Oj02g0831100.01	2.87339	Oj04g0671800.01	11.567					Mh01g0542700.01	14.0656	Mh05g0518100.01	4.57004					Mh01g0574400.01	7.56726	Mh05g0503700.01	18.0073					Zs02g0012600.01	3.24848	Zs06g0017400.01	9.2091					Zs01g0792500.01	7.07883	Zs05g0057100.01	17.3413
				Oj01g0668100.01	277.651	Oj05g0563550.00	20.975					Oj02g0639100.00	13.935	Oj04g0679200.01	11.5573					Mh08g0514500.01	1.71866	Mh09g0404400.01	4.57144					Mh08g0420000.01	14.2506	Mh09g0310000.01	17.9155					Zs02g0541700.01	24.6394	Zs04g0658700.01	9.1905					Zs01g0219100.01	7.97822	Zs05g0355800.01	17.3138
				Oj01g0218200.00	4.51287	Oj05g0210600.01	20.9653					Oj04g0687900.01	38.7218	Oj08g0103300.01	11.5051					Mh02g0212400.01	0.961221	Mh06g0024500.01	4.57829					Mh02g0044800.01	2.25221	Mh06g0689600.01	17.8481					Zs02g0390000.01	0.759283	Zs04g0495200.01	9.17322					Zs01g0522600.01	3.66671	Zs05g0338800.01	17.2997
				Oj03g0856700.01	58.3777	Oj07g0169700.00	20.9621					Oj03g0832900.01	19.7351	Oj12g0612400.01	11.4755					Mh11g0449300.01	2.9286	Mh12g0315300.01	4.60328					Mh03g0222100.01	25.5685	Mh07g0538900.01	17.8363					Zs02g0613900.01	6.00473	Zs04g0786500.01	9.16525					Zs01g0625800.01	7.41417	Zs05g0538900.01	17.2969
				Oj01g0881900.01	40.498	Oj05g0425700.01	20.9579					Oj02g0158100.01	2.752	Oj06g0687800.01	11.4671					Mh02g0066700.01	1.62208	Mh06g0667700.01	4.60542					Mh01g0283800.01	18.6642	Mh05g0058100.01	17.7967					Zs01g0689100.01	9.08062	Zs05g0476800.01	9.16468					Zs03g0014700.01	28.4642	Zs10g0443100.01	17.26
				Oj11g0157100.01	20.6549	Oj12g0485400.01	20.9307					Oj02g0189200.01	0.852529	Oj06g0636700.01	11.4433					Mh02g0558200.01	7.45413	Mh04g0609100.01	4.62483					Mh03g0218300.01	15.9958	Mh07g0540500.01	17.7365					Zs01g0630600.01	11.7582	Zs05g0537000.01	9.1573					Zs01g0609700.01	17.5818	Zs05g0312900.01	17.2512
				Oj03g0190900.01	9.1352	Oj07g0494900.01	20.9162					Oj02g0189300.01	0.868288	Oj06g0636700.01	11.4433					Mh01g0807000.01	0.77864	Mh05g0071100.01	4.65078					Mh03g0291300.01	32.0877	Mh07g0487000.01	17.7014					Zs02g0034700.01	26.3077	Zs06g0538300.01	9.11305					Zs01g0635000.01	5.77463	Zs05g0535300.01	17.2433
				Oj02g0593700.01	138.037	Oj04g0476800.01	20.8096					Oj03g0192500.01	28.981	Oj10g0370000.01	11.393					Mh01g0780300.01	7.79931	Mh05g0071100.01	4.65078					Mh03g0326700.01	9.63928	Mh07g0476500.01	17.652					Zs02g0525000.01	5.20865	Zs04g0649700.01	8.99118					Zs03g0020700.01	47.8075	Zs10g0407200.01	17.237
				Oj02g0823000.01	40.9554	Oj06g0730900.01	20.8028					Oj01g0850100.01	6.43174	Oj05g0287800.01	11.3624					Mh02g0103600.01	11.455	Mh06g0575000.01	4.6583					Mh01g0812100.01	10.9116	Mh05g0014700.01	17.6012					Zs11g0036400.01	5.50564	Zs12g0034000.01	8.99074					Zs01g0078800.01	4.25794	Zs05g0092800.01	17.2204
				Oj02g0117400.01	23.4263	Oj06g0730900.01	20.8028					Oj02g0184400.01	10.0753	Oj06g0643800.01	11.3566					Mh03g0194100.01	6.32135	Mh07g0546400.01	4.67208					Mh03g0224300.01	22.0704	Mh07g0538100.01	17.5872					Zs02g0562400.01	0.215026	Zs04g0677400.01	8.98691					Zs04g0740100.01	17.132	Zs08g0166900.01	17.2143
				Oj02g0235600.01	56.4717	Oj06g0550000.00	20.7502					Oj01g0882800.01	0.956494	Oj05g0424000.01	11.3287					Mh03g0510800.01	7.62755	Mh12g0424000.01	4.68356					Mh08g0467600.01	8.14902	Mh09g0368200.01	17.5612					Zs03g0738800.01	14.7711	Zs07g0091300.01	8.97668					Zs02g0117700.01	130.453	Zs06g0524100.01	17.1967
				Oj08g0326500.01	1.02285	Oj09g0272300.01	20.6933					Oj02g0610400.01	8.96449	Oj04g0497600.01	11.3061					Mh01g0152400.01	0.018118	Mh05g0531400.01	4.68713					Mh03g0288200.01	0.382161	Mh10g0431600.01	17.5334					Zs03g0738700.01	0.11103	Zs07g0091300.01	8.97668					Zs01g0130300.01	4.76187	Zs05g0150500.01	17.139
				Oj04g0485100.01	31.9626	Oj08g0122000.01	20.5763					Oj04g0634700.01	2.40171	Oj08g0178700.01	11.3027					Mh01g0522000.01	3.68106	Mh05g0531400.01	4.68713					Mh08g0521700.01	8.49025	Mh09g0408700.01	17.5081					Zs01g0737900.01	12.0652	Zs05g0012200.01	8.95516					Zs01g0731800.01	4.28941	Zs05g0434800.01	17.1222
				Oj01g0844300.01	0.594428	Oj05g0458100.01	20.5381					Oj02g0654500.01	13.5458	Oj04g0546400.01	11.26					Mh02g0621700.01	2.87343	Mh04g0572900.01	4.69113					Mh03g0012400.01	8.11921	Mh10g0418200.01	17.4761					Zs03g0029000.01	28.5223	Zs10g0363000.01	8.94636					Zs03g0087700.01	19.7592	Zs07g0481900.01	17.0869
				Oj08g0313600.00	10.7522	Oj09g0119100.01	20.5251					Oj11g0245100.01	0.822707	Oj12g0210200.01	11.241					Mh03g0322700.01	61.0201	Mh07g0481600.01	4.69487					Mh03g0140200.01	87.5764	Mh10g0047400.01	17.4502					Zs02g0436000.01	9.43386	Zs04g0548100.01	8.94154					Zs01g0810700.01	26.8787	Zs05g0015000.01	17.0444
				Oj02g0241100.01	4.73821	Oj06g0544100.01	20.4989					Oj01g0674800.01	10.4329	Oj05g0560300.01	11.2328					Mh02g0391000.01	5.74654	Mh04g0410100.01	4.6993					Mh01g0181900.01	1.38571	Mh05g0358500.01	17.4475					Zs03g0740100.01	0.868623	Zs07g0095400.01	8.93552					Zs11g0018700.01	8.23878	Zs12g0017900.01	16.9832
				Oj02g0678300.01	23.5587	Oj04g0573100.01	20.4851					Oj02g0643000.01	7.74186	Oj04g0534500.01	11.218					Mh01g0467000.01	4.84728	Mh05g0562400.01	4.73002					Mh01g0057100.01	28.539	Mh05g0453200.01	17.3447					Zs01g0181800.01	1.03506	Zs05g0396900.01	8.92524					Zs03g0169800.01	8.94783	Zs12g0447900.01	16.9808
				Oj11g0158500.01	25.7639	Oj12g0160400.01	20.4338					Oj11g0114600.01	8.16308	Oj12g0114100.01	11.2146					Mh02g0504800.01	10.5504	Mh04g0543500.01	4.73115					Mh01g0666200.01	7.14558	Mh05g0453200.01	17.3447					Zs01g0710800.01	0.074739	Zs05g0458600.01	8.91938					Zs01g0680000.01	38.5698	Zs05g0492000.01	16.9689
				Oj02g0757900.01	29.5	Oj06g0219600.01	20.4146					Oj01g0218200.00	1.74681	Oj05g0210600.01	11.1684					Mh03g0223400.01	65.8969	Mh07g0538300.01	4.73707					Mh03g0236500.01	7.38602	Mh07g0511200.01	17.3341					Zs01g0234300.01	13.5709	Zs05g0364800.01	8.91136					Zs03g0603600.01	2.21142	Zs07g0345100.01	16.9495
				Oj01g0834400.01	13.5244	Oj05g0463800.01	20.3469					Oj03g0175200.01	4.64409	Oj10g0397800.00	11.1436					Mh01g0420700.01	13.6252	Mh05g0567300.01	4.76103					Mh01g0580200.01	24.3145	Mh05g0501400.01	17.3276					Zs02g0643200.01	58.4162	Zs06g0139700.01	8.90556					Zs03g0089200.01	30.7393	Zs12g0389200.01	16.9184
				Oj02g0221500.01	25.0561	Oj06g0566100.01	20.331					Oj08g0451500.01	0.935904	Oj09g0434100.01	11.0971					Mh11g0012000.01	1.9844	Mh12g0010400.01	4.76905					Mh11g0018400.01	20.4935	Mh12g0016100.01	17.3107					Zs02g0055800.01	18.3574	Zs06g0151400.01	8.90467					Zs03g0069200.01	4.23485	Zs10g0315900.01	16.8923
				Oj01g0725800.01	21.7638	Oj05g0571000.01	20.3298					Oj01g0743800.00	14.7908	Oj05g0521300.01	11.0653					Mh03g0678600.01	15.8397	Mh12g0414900.01	4.80898					Mh01g0090700.01	8.08195	Mh05g0084000.01	17.2447					Zs03g0118700.01	65.9895	Zs10g0013700.01	8.88264					Zs01g0672900.01	8.91329	Zs05g0508400.01	16.8506
				Oj03g0836500.01	11.2702	Oj07g0250300.01	20.2953					Oj02g0828100.01	3.97471	Oj04g0527400.01	11.0514					Mh11g0039400.01	5.56431	Mh12g0041800.01	4.81663					Mh01g0693300.01	2.65999	Mh05g0421500.01	17.2437					Zs01g0443500.01	23.3419	Zs05g0560900.01	8.864					Zs03g0730900.01	4.77039	Zs12g0498700.01	16.8362
				Oj02g0603000.00	1.30048	Oj04g0488700.01	20.2817					Oj04g0608900.01	6.25347	Oj08g0224100.01	11.0356					Mh01g0663200.01	5.81735	Mh05g0459700.01	4.82235					Mh11g0074800.01	15.9911	Mh12g0179500.01	17.2432					Zs04g0765600.01	18.7864	Zs08g0088400.01	8.84482					Zs02g0180900.01	44.0603	Zs06g0280600.01	16.7958
				Oj08g0544900.01	26.7457	Oj09g0521400.01	20.2736					Oj03g0854100.01	41.7097	Oj10g0574800.01	11.0298					Mh11g0529600.01	32.8553	Mh12g0325600.01	4.82514					Mh03g0184500.01	6.69363	Mh07g0549300.01	17.2394					Zs02g0165800.01	9.71602	Zs06g0576900.01	8.84481					Zs11g0030900.01	8.7529	Zs12g0029500.01	16.7569
				Oj02g0680700.01	18.7238	Oj06g0669700.01	20.2498					Oj01g0585700.01	22.7454	Oj05g0592500.01	11.0182					Mh08g0262900.01	12.9079	Mh09g0028500.01	4.83214					Mh03g0652200.01	0.695376	Mh10g0286900.01	17.2393					Zs02g0680100.01	3.88889	Zs06g0576900.01	8.84481					Zs11g0061400.01	12.8241	Zs12g0064300.01	16.7544
				Oj02g0600100.01	7.62319	Oj04g0485000.01	20.2252					Oj11g0218100.01	3.09348	Oj12g0194700.01	11.0137					Mh02g0489800.01	2.51728	Mh04g0519100.01	4.83973					Mh11g0051600.01	7.89518	Mh12g0056100.01	17.1774					Zs03g0201900.01	1.06853	Zs07g0585700.01	8.84307					Zs11g0061300.01	3.07289	Zs12g0064300.01	16.7544
				Oj02g0823200.00	4.62383	Oj04g0166600.01	20.2182					Oj03g0237100.01	12.1901	Oj10g0113100.01	11.0136					Mh03g0016300.01	4.9529	Mh10g0357500.01	4.85482					Mh11g0074300.01	15.3413	Mh12g0085400.01	17.1254					Zs01g0734000.01	39.0484	Zs05g0431800.01	8.79267					Zs02g0539400.01	26.9167	Zs04g0655100.01	16.7182
				Oj08g0430200.01	34.2786	Oj09g0407200.01	20.2057					Oj08g0502400.01	9.53023	Oj09g0482780.01	10.9865					Mh02g0616800.01	17.5585	Mh06g0151800.01	4.87137					Mh11g0052900.01	13.9097	Mh12g0057000.01	17.1234					Zs01g0447000.01	14.349	Zs05g0559600.01	8.76443					Zs03g0797600.01	62.8626	Zs12g0407500.01	16.7109
				Oj01g0758900.01	16.9916	Oj05g0514400.00	20.1934					Oj03g0186950.01	4.62974	Oj10g0378300.01	10.9815					Mh02g0489600.01	4.04273	Mh04g0519000.01	4.8926					Mh11g0053000.01	6.84037	Mh12g0057000.01	17.1234					Zs08g0462600.01	6.98137	Zs09g0216300.01	8.76029					Zs03g0767300.01	7.57873	Zs10g0439100.01	16.5514
				Oj02g0714300.01	1.76246	Oj06g0622300.01	20.1804					Oj01g0675500.01	22.4129	Oj05g0559600.01	10.9665					Mh11g0018700.01	2.42812	Mh12g0016800.01	4.91939					Mh11g0027800.01	13.4374	Mh12g0021800.01	17.1154					Zs08g0125000.01	1.28876	Zs09g0172700.01	8.75273					Zs01g0582000.01	9.93577	Zs05g0555600.01	16.5273
				Oj02g0745600.01	11.0614	Oj06g0227200.01	20.1632					Oj08g0504000.01	1.17537	Oj09g0485600.01	10.9466					Mh08g0531900.01	36.5175	Mh09g0416400.01	4.91957					Mh04g0629900.01	5.08029	Mh08g0032200.01	17.0954					Zs03g0285100.01	14.1242	Zs07g0539900.01	8.72289					Zs08g0582200.01	1.31439	Zs09g0345700.01	16.4528
				Oj02g0643900.00	2.57624	Oj04g0553500.01	20.0316					Oj01g0831300.01	0.221512	Oj05g0468700.01	10.9051					Mh02g0625600.01	77.4257	Mh06g0145400.01	4.92624					Mh02g0614100.01	8.2321	Mh06g0153800.01	17.0915					Zs01g0725400.01	28.1711	Zs05g0439000.01	8.69392					Zs04g0811000.01	15.0718	Zs08g0010300.01	16.434
				Oj08g0485700.01	11.6337	Oj09g0473300.01	20.0228					Oj02g0224200.01	10.9034	Oj06g0563300.01	10.9047					Mh03g0276600.01	14.2147	Mh07g0498200.01	4.93799					Mh02g0380800.01	27.7887	Mh04g0399300.01	16.9631					Zs01g0144500.01	7.36928	Zs05g0164800.01	8.67541					Zs02g0546100.01	25.8077	Zs04g0663000.01	16.42
				Oj11g0160500.01	10.9614	Oj12g0162500.01	19.9991					Oj03g0678400.01	15.9385	Oj12g0636000.01	10.8736					Mh01g0135700.01	1.47941	Mh05g0098900.01	4.94713					Mh03g0025500.01	0.234019	Mh10g0401100.01	16.9015					Zs03g0043100.01	0.306747	Zs10g0438800.01	8.62675					Zs08g0564500.01	7.65217	Zs09g0339200.01	16.4024
				Oj08g0425000.01	3.75672	Oj09g0392000.01	19.9925					Oj03g0344700.01	16.1806	Oj07g0672500.01	10.8728					Mh01g0582600.01	22.6229	Mh05g0098900.01	4.94713					Mh08g0392700.01	13.7035	Mh09g0272300.01	16.8754					Zs02g0576000.01	59.214	Zs04g0717600.01	8.61084					Zs04g0594800.01	20.4205	Zs08g0027300.01	16.4021
				Oj02g0520750.01	48.0393	Oj04g0398600.01	19.9045					Oj01g0648500.01	2.23399	Oj05g0347000.01	10.8352					Mh01g0581800.01	32.2788	Mh05g0098900.01	4.94713					Mh11g0027600.01	1.61029	Mh12g0022000.01	16.8704					Zs01g0083900.01	52.5685	Zs05g0096800.01	8.60291					Zs08g0450800.01	10.665	Zs09g0188800.01	16.2941
				Oj01g0713900.01	42.836	Oj05g0537300.01	19.9015					Oj11g0241700.01	43.6485	Oj12g0198000.01	10.8307					Mh01g0731300.01	12.791	Mh05g0387100.01	4.9495					Mh02g0356700.01	27.5681	Mh04g0380500.01	16.8665					Zs11g0018800.01	17.1253	Zs12g0018000.01	8.59649					Zs11g0054000.01	12.2387	Zs12g0058000.01	16.2425
				Oj01g0584200.00	0.212817	Oj05g0537300.01	19.9015					Oj02g0236000.01	9.12268	Oj06g0548000.01	10.8236					Mh02g0605700.01	2.5791	Mh06g0173400.01	4.9543					Mh01g0255400.01	28.3268	Mh05g0062100.01	16.8252					Zs02g0358000.01	18.6686	Zs04g0479500.01	8.56741					Zs03g0180100.01	21.3454	Zs12g0402100.01	16.2208
				Oj02g0755000.01	43.8543	Oj06g0712800.01	19.8977					Oj11g0472000.01	15.9635	Oj12g0405100.01	10.8192					Mh02g0538500.01	21.944	Mh04g0580300.01	4.95647					Mh01g0150300.01	14.8196	Mh05g0530300.01	16.7964					Zs02g0383400.01	0.211073	Zs04g0488900.01	8.53713					Zs03g0022800.01	16.37	Zs10g0410000.01	16.2182
				Oj01g0743800.00	7.37931	Oj05g0521300.01	19.8288					Oj02g0117400.01	25.3788	Oj06g0730900.01	10.7666					Mh11g0074300.01	2.1991	Mh12g0085400.01	4.96705					Mh02g0376800.01	12.8495	Mh04g0394800.01	16.7086					Zs03g0083100.01	8.23926	Zs07g0477400.01	8.49666					Zs02g0692400.01	30.3061	Zs06g0094900.01	16.2004
				Oj03g0794000.01	19.302	Oj07g0175600.01	19.7714					Oj02g0823000.01	50.7156	Oj06g0730900.01	10.7666					Mh11g0057000.01	5.70365	Mh12g0064200.01	4.97155					Mh08g0108300.01	27.1494	Mh09g0472700.01	16.661					Zs02g0505800.01	39.6272	Zs04g0796800.01	8.48784					Zs03g0061400.01	3.11207	Zs07g0090400.01	16.1973
				Oj03g0388900.01	10.4501	Oj10g0565100.00	19.7637					Oj01g0251200.01	4.3981	Oj05g0279400.01	10.7535					Mh03g0180600.01	17.9563	Mh07g0550600.01	4.97733					Mh08g0475900.01	15.3245	Mh09g0380400.01	16.626					Zs03g0290200.01	3.32245	Zs07g0534600.01	8.45843					Zs02g0466900.01	5.94327	Zs04g0592000.01	16.1967
				Oj03g0795800.01	20.7542	Oj07g0177300.01	19.7615					Oj02g0796500.01	17.1673	Oj06g0183100.01	10.737					Mh02g0062400.01	6.58548	Mh06g0675100.01	4.99263					Mh01g0010000.01	18.2614	Mh05g0011100.01	16.5918					Zs11g0070500.01	9.70843	Zs12g0173700.01	8.45187					Zs11g0167900.01	8.24545	Zs12g0094400.01	16.1812
				Oj03g0745600.01	3.23165	Oj07g0177300.01	19.7615					Oj03g0254900.01	7.54761	Oj10g0204100.01	10.7283					Mh01g0590400.01	26.5404	Mh05g0532600.01	4.9936					Mh03g0113400.01	45.5525	Mh10g0164900.01	16.5815					Zs02g0096900.01	13.7668	Zs04g0775300.01	8.40484					Zs03g0738200.01	13.6658	Zs07g0088500.01	16.1542
				Oj03g0244700.01	5.5958	Oj10g0147900.01	19.7544					Oj01g0237000.01	1.03415	Oj05g0245300.01	10.7037					Mh02g0588000.01	8.53418	Mh06g0268300.01	4.99475					Mh02g0672100.01	8.51775	Mh06g0624300.01	16.5652					Zs01g0131800.01	15.0983	Zs05g0153400.01	8.38503					Zs04g0765600.01	11.0253	Zs08g0088400.01	16.1402
				Oj03g0741400.01	11.226	Oj12g0597700.01	19.7177					Oj11g0704700.01	5.10714	Oj12g0572400.01	10.6519					Mh02g0043800.01	0.936371	Mh06g0690200.01	5.02216					Mh02g0611700.01	5.61297	Mh06g0158600.01	16.5229					Zs02g0115500.01	25.6047	Zs06g0525800.01	8.36444					Zs02g0469100.01	11.6173	Zs04g0592800.01	15.9954
				Oj03g0769100.01	75.7856	Oj07g0658200.01	19.6439					Oj02g0543100.00	0.238476	Oj04g0423700.01	10.6364					Mh08g0420200.01	9.11886	Mh09g0310900.01	5.03064					Mh08g0523800.01	1.5186	Mh09g0411600.01	16.5068					Zs01g0635000.01	1.26827	Zs05g0535300.01	8.3339					Zs01g0683000.01	18.2424	Zs05g0490100.01	15.9846
				Oj02g0770000.01	22.112	Oj06g0139900.01	19.6283					Oj03g0782500.01	15.2302	Oj07g0143200.00	10.5989					Mh11g0036300.01	6.66156	Mh12g0039000.01	5.04826					Mh02g0588000.01	27.7773	Mh06g0268300.01	16.5038					Zs01g0814200.01	5.99669	Zs05g0020300.01	8.33189					Zs03g0077200.01	19.7017	Zs10g0304000.01	15.9827
				Oj02g0117600.01	6.2988	Oj04g0585200.01	19.6065					Oj03g0773000.01	23.1255	Oj07g0133500.01	10.5985					Mh02g0078700.01	8.45493	Mh06g0641700.01	5.0583					Mh08g0080800.01	7.07083	Mh09g0432200.01	16.4853					Zs01g0563400.01	0.171582	Zs05g0562900.01	8.30428					Zs02g0618700.01	19.6924	Zs06g0544800.01	15.973
				Oj04g0629300.01	2.24111	Oj08g0180300.01	19.5986					Oj02g0273700.01	8.07188	Oj06g0332400.01	10.5905					Mh11g0022200.01	7.73502	Mh12g0019500.01	5.06721					Mh03g0047200.01	31.5494	Mh10g0406600.01	16.462					Zs02g0560900.01	11.3281	Zs04g0674300.01	8.29624					Zs08g0629400.01	13.2103	Zs09g0373700.01	15.9506
				Oj03g0773800.01	40.3277	Oj12g0632700.01	19.5784					Oj11g0615200.01	12.0223	Oj12g0496900.01	10.5878					Mh02g0496100.01	1.71576	Mh04g0678800.01	5.06955					Mh01g0073900.01	19.0008	Mh05g0031800.01	16.424					Zs02g0106400.01	10.4779	Zs04g0589400.01	8.29045					Zs08g0503000.01	2.56537	Zs09g0418300.01	15.9267
				Oj01g0802000.01	4.15393	Oj05g0495000.00	19.5604					Oj01g0834400.01	10.9138	Oj05g0463800.01	10.5855					Mh03g0671200.01	2.5283	Mh07g0017300.01	5.09862					Mh03g0745900.01	0.05782	Mh07g0165100.01	16.3719					Zs03g0117800.01	2.93572	Zs12g0433800.01	8.26783					Zs01g0688700.01	25.8361	Zs05g0477000.01	15.9171
				Oj01g0180800.01	343.784	Oj05g0181000.01	19.4889					Oj11g0106400.01	20.9271	Oj12g0105975.00	10.5769					Mh01g0633200.01	13.2256	Mh05g0471200.01	5.10175					Mh03g0746000.01	0.012615	Mh07g0165100.01	16.3719					Zs03g0038800.01	6.72697	Zs10g0437300.01	8.26239					Zs08g0380100.01	15.1594	Zs09g0152600.01	15.8556
				Oj02g0673700.01	11.8577	Oj04g0567800.01	19.4878					Oj08g0547200.01	6.63616	Oj09g0528800.01	10.5738					Mh08g0509200.01	0.731784	Mh09g0400200.01	5.10798					Mh03g0179500.01	12.4978	Mh07g0550800.01	16.3259					Zs11g0021100.01	22.4324	Zs12g0020800.01	8.25258					Zs02g0172300.01	21.9276	Zs06g0406600.01	15.8075
				Oj11g0143200.01	4.78522	Oj12g0139300.01	19.4429					Oj02g0540700.00	4.14639	Oj04g0418500.01	10.5442					Mh03g0186800.01	4.32766	Mh07g0549000.01	5.13388					Mh01g0733200.01	11.2582	Mh05g0386500.01	16.2719					Zs03g0030800.01	1.32359	Zs10g0430900.01	8.22155					Zs02g0176900.01	16.1616	Zs06g0406600.01	15.8075
				Oj11g0137300.01	13.6532	Oj12g0134200.01	19.401					Oj03g0796501.00	27.4031	Oj07g0179500.00	10.5376					Mh01g0537100.01	33.3622	Mh05g0520400.01	5.13524					Mh03g0289600.01	3.77707	Mh07g0488800.01	16.2516					Zs01g0079300.01	18.1545	Zs05g0093900.01	8.18409					Zs08g0641000.01	20.3785	Zs09g0426100.01	15.7977
				Oj01g0832300.00	29.8081	Oj05g0467000.01	19.3901					Oj03g0791700.01	14.1591	Oj07g0166700.01	10.5165					Mh02g0550500.01	2.25376	Mh04g0600200.01	5.15484					Mh03g0040300.01	2.10615	Mh10g0403700.01	16.1601					Zs01g0488400.01	6.45977	Zs05g0602400.01	8.18065					Zs02g0632200.01	3.63382	Zs06g0663200.01	15.7299
				Oj01g0267600.01	3.95984	Oj05g0270200.01	19.3812					Oj03g0290500.01	6.07848	Oj07g0693700.01	10.4684					Mh03g0259700.01	14.7596	Mh07g0518900.01	5.15792					Mh02g0298000.01	19.8692	Mh04g0228100.01	16.1589					Zs02g0111500.01	5.66257	Zs06g0531800.01	8.17096					Zs03g0105500.01	14.9432	Zs12g0453600.01	15.6431
				Oj02g0567200.01	13.7543	Oj04g0449400.01	19.3466					Oj03g0128700.01	50.3633	Oj10g0539600.01	10.4683					Mh03g0512700.01	0.953557	Mh12g0426200.01	5.19303					Mh11g0018700.01	2.77513	Mh12g0016800.01	16.156					Zs02g0541600.01	0.643182	Zs04g0658400.01	8.14143					Zs03g0741900.01	8.65248	Zs07g0099400.01	15.5754
				Oj02g0593600.01	1.43776	Oj04g0476700.01	19.34					Oj01g0734100.01	5.75988	Oj05g0528200.01	10.4494					Mh01g0487000.01	37.294	Mh05g0549700.01	5.1991					Mh03g0037500.01	47.7737	Mh10g0398000.01	16.122					Zs02g0719600.01	2.31518	Zs04g0017800.01	8.13217					Zs03g0033200.01	3.55015	Zs10g0429200.01	15.5468
				Oj08g0539300.01	16.6115	Oj09g0511500.01	19.2913					Oj03g0732200.01	10.6278	Oj10g0185200.00	10.4342					Mh11g0026900.01	4.42388	Mh12g0023500.01	5.22164					Mh11g0082800.01	29.8382	Mh12g0087200.01	16.1126					Zs02g0528500.01	0.10235	Zs04g0661200.01	8.1314					Zs02g0155200.01	85.3781	Zs06g0457700.01	15.5435
				Oj02g0113300.00	0.65783	Oj06g0722100.01	19.2802					Oj01g0224700.01	0.148894	Oj05g0195700.01	10.4288					Mh02g0616300.01	32.3757	Mh06g0152300.01	5.23784					Mh01g0778300.01	23.4031	Mh05g0375500.01	16.0717					Zs01g0568300.01	2.50792	Zs05g0562600.01	8.12258					Zs02g0630200.01	2.03827	Zs06g0152800.01	15.502
				Oj02g0255000.01	36.908	Oj06g0527100.01	19.2735					Oj01g0863300.01	3.25021	Oj05g0195700.01	10.4288					Mh02g0058600.01	12.6275	Mh06g0677500.01	5.24596					Mh01g0780000.01	12.3355	Mh05g0375500.01	16.0717					Zs08g0314900.01	7.82346	Zs09g0031300.01	8.11059					Zs01g0810600.01	33.6693	Zs05g0014800.01	15.4995
				Oj11g0104400.01	26.361	Oj12g0104400.01	19.2201					Oj01g0733200.01	15.2126	Oj05g0195700.01	10.4288					Mh02g0617200.01	35.0836	Mh06g0151000.01	5.2807					Mh01g0635000.01	6.72276	Mh05g0375500.01	16.0717					Zs02g0698600.01	80.0682	Zs04g0629500.01	8.09929					Zs02g0386700.01	1.70077	Zs04g0493800.01	15.4968
				Oj03g0645100.01	24.5135	Oj12g0616900.01	19.2111					Oj01g0192300.01	20.6778	Oj05g0195700.01	10.4288					Mh02g0696800.01	8.87967	Mh04g0518600.01	5.31133					Mh01g0456700.01	27.7531	Mh05g0506000.01	16.0517					Zs01g0792300.01	0.072315	Zs05g0393300.01	8.08567					Zs01g0078900.01	26.4701	Zs05g0093100.01	15.4807
				Oj01g0579800.01	7.41357	Oj05g0593200.01	19.2083					Oj02g0105200.01	7.1995	Oj06g0105400.01	10.4085					Mh11g0055100.01	0.218019	Mh12g0060100.01	5.33567					Mh01g0571500.01	15.2801	Mh05g0506000.01	16.0517					Zs03g0799200.01	0.064596	Zs07g0187900.01	8.05571					Zs01g0674800.01	10.6511	Zs05g0506200.01	15.4688
				Oj02g0566700.01	10.463	Oj04g0448200.01	19.1502					Oj02g0644700.01	2.25073	Oj06g0143400.01	10.3884					Mh02g0488600.01	1.51061	Mh04g0518300.01	5.35276					Mh02g0094700.01	5.71542	Mh06g0593700.01	16.0317					Zs03g0019700.01	13.6056	Zs10g0401900.01	8.05176					Zs03g0680000.01	1.67936	Zs07g0096100.01	15.4201
				Oj11g0240900.01	9.30408	Oj12g0197900.01	19.1431					Oj08g0296900.01	3.89853	Oj09g0556200.00	10.3864					Mh01g0119400.01	1.48916	Mh05g0013800.01	5.35709					Mh03g0018500.01	6.08021	Mh10g0383500.01	16.0199					Zs03g0734400.01	19.0181	Zs07g0081800.01	8.04661					Zs01g0691500.01	8.23328	Zs05g0472800.01	15.3973
				Oj03g0427000.01	12.6945	Oj07g0598200.01	19.1285					Oj01g0936100.01	8.44085	Oj05g0372100.01	10.3302					Mh11g0022900.01	6.43526	Mh12g0020500.01	5.36598					Mh01g0679200.01	1.754	Mh05g0434700.01	16.0166					Zs03g0734600.01	2.98833	Zs07g0081800.01	8.04661					Zs02g0390000.01	3.99989	Zs04g0495200.01	15.3836
				Oj08g0457600.01	29.8788	Oj09g0442600.01	19.1115					Oj02g0689200.01	6.38455	Oj04g0587400.01	10.2551					Mh03g0043200.01	15.6038	Mh10g0437800.01	5.37066					Mh02g0306900.01	3.71299	Mh04g0300100.01	15.9734					Zs03g0035400.01	7.33897	Zs10g0434700.01	8.04159					Zs02g0548400.01	11.5896	Zs04g0667000.01	15.3721
				Oj11g0155500.01	8.81248	Oj12g0156866.00	19.0901					Oj01g0750000.01	14.8934	Oj05g0516800.01	10.2484					Mh02g0071800.01	0.091473	Mh06g0658500.01	5.39882					Mh11g0055100.01	2.9003	Mh12g0060100.01	15.9695					Zs01g0672900.01	0.362539	Zs05g0508400.01	8.0233					Zs03g0559600.01	0.399217	Zs07g0081600.01	15.3474
				Oj02g0679700.01	4.00193	Oj04g0577700.01	19.0158					Oj02g0710500.01	1.88417	Oj06g0496800.01	10.2433					Mh02g0298000.01	24.3135	Mh04g0228100.01	5.42046					Mh03g0655100.01	28.8678	Mh07g0087000.01	15.9301					Zs08g0268900.01	10.7939	Zs09g0417400.01	8.01668					Zs02g0097700.01	23.0265	Zs06g0568600.01	15.3252
				Oj01g0214500.01	0.735668	Oj05g0209500.01	19.0121					Oj02g0181800.01	20.423	Oj04g0577000.01	10.2421					Mh03g0015700.01	57.5616	Mh10g0355200.01	5.43447					Mh11g0028000.01	21.3267	Mh12g0021600.01	15.9017					Zs11g0168900.01	1.1573	Zs12g0096300.01	8.01119					Zs04g0755700.01	3.94854	Zs08g0115900.01	15.2934
				Oj03g0101100.01	17.7203	Oj10g0563000.01	18.973					Oj03g0827700.01	70.5052	Oj12g0611200.01	10.2304					Mh11g0059400.01	1.50049	Mh12g0067200.01	5.43468					Mh03g0085500.01	9.38468	Mh07g0116700.01	15.8493					Zs02g0613700.01	27.791	Zs06g0198200.01	7.98809					Zs11g0050900.01	1.79634	Zs12g0052500.01	15.292
				Oj01g0191300.01	27.8403	Oj05g0194600.01	18.9324					Oj03g0134900.01	39.7603	Oj10g0471350.01	10.2168					Mh03g0140600.01	0.792074	Mh10g0048100.01	5.46339					Mh02g0571000.01	8.77651	Mh04g0222800.01	15.8432					Zs03g0738200.01	27.0416	Zs07g0088500.01	7.95913					Zs11g0041000.01	9.93618	Zs12g0040200.01	15.255
				Oj03g0260000.01	0.095391	Oj10g0567800.01	18.8436					Oj02g0753800.01	16.1095	Oj06g0221200.01	10.1562					Mh08g0512100.01	3.49826	Mh09g0403100.01	5.5107					Mh02g0667400.01	3.83204	Mh06g0103400.01	15.786					Zs02g0525900.01	3.40294	Zs04g0790800.01	7.95477					Zs01g0378500.01	15.626	Zs05g0357300.01	15.2341
				Oj02g0244600.01	33.3205	Oj06g0542100.01	18.8427					Oj01g0159400.01	14.7413	Oj05g0163700.01	10.1305					Mh11g0015900.01	1.16898	Mh12g0013800.01	5.52209					Mh01g0084000.01	2.88394	Mh05g0071000.01	15.7637					Zs08g0585700.01	70.1029	Zs09g0349600.01	7.95281					Zs02g0100900.01	6.64206	Zs06g0563500.01	15.1988
				Oj08g0346500.00	7.39739	Oj09g0299200.01	18.8139					Oj01g0786900.01	8.47051	Oj05g0405900.01	10.1131					Mh01g0540000.01	0.701396	Mh05g0518700.01	5.5373					Mh01g0080000.01	4.57638	Mh05g0281500.01	15.7635					Zs03g0767300.01	3.62585	Zs10g0439100.01	7.93605					Zs02g0661100.01	3.71128	Zs06g0122000.01	15.1797
				Oj03g0407900.01	0.410938	Oj07g0613500.01	18.8118					Oj01g0933900.01	14.5807	Oj05g0405900.01	10.1131					Mh01g0055300.01	11.0746	Mh05g0518700.01	5.5373					Mh03g0142200.01	40.3861	Mh10g0064200.01	15.7149					Zs03g0145200.01	10.44	Zs10g0100400.01	7.91133					Zs03g0043100.01	1.96623	Zs10g0438800.01	15.1723
				Oj03g0818800.00	10.1799	Oj07g0235800.01	18.8052					Oj02g0149700.01	1.59393	Oj06g0698600.01	10.1071					Mh01g0540600.01	20.2777	Mh05g0518700.01	5.5373					Mh03g0448200.01	3.43731	Mh10g0437600.01	15.712					Zs03g0183000.01	0.064434	Zs07g0588900.01	7.89626					Zs11g0070500.01	16.0838	Zs12g0173700.01	15.038
				Oj03g0305600.01	1.25289	Oj07g0235800.01	18.8052					Oj03g0811500.01	5.39947	Oj12g0561200.01	10.0897					Mh01g0245300.01	2.46745	Mh05g0063200.01	5.57235					Mh02g0669300.01	3.55059	Mh06g0400600.01	15.7017					Zs01g0617200.01	11.7196	Zs05g0541400.01	7.89513					Zs02g0526100.01	3.6431	Zs04g0650400.01	15.033
				Oj03g0120300.01	19.1751	Oj10g0537500.01	18.7364					Oj02g0150900.01	14.277	Oj06g0693700.01	10.0897					Mh02g0408100.01	0.236844	Mh04g0433800.01	5.5857					Mh03g0683500.01	28.5778	Mh07g0037400.01	15.6914					Zs01g0447000.01	14.349	Zs05g0608200.01	7.89402					Zs02g0716300.01	0.144308	Zs04g0639000.01	14.9596
				Oj02g0158100.01	4.59665	Oj06g0687800.01	18.5851					Oj02g0644500.01	6.74961	Oj04g0538700.01	10.0762					Mh08g0447700.01	2.09146	Mh09g0352100.01	5.59005					Mh02g0091600.01	2.69812	Mh06g0610300.01	15.6857					Zs11g0044000.01	1.0641	Zs12g0043300.01	7.86999					Zs03g0103200.01	16.2861	Zs10g0238900.01	14.8474
				Oj01g0964800.01	17.5833	Oj05g0106700.00	18.5417					Oj11g0455800.01	54.2515	Oj12g0409000.01	10.0646					Mh03g0130600.01	7.29711	Mh10g0015400.01	5.59597					Mh02g0091500.01	0.130832	Mh06g0610300.01	15.6857					Zs03g0298100.01	13.4709	Zs07g0529700.01	7.80993					Zs01g0536500.01	21.0804	Zs05g0581300.01	14.8247
				Oj11g0151002.00	0.832479	Oj12g0149900.01	18.5404					Oj03g0769100.01	27.5057	Oj07g0658200.01	10.0573					Mh02g0308600.01	29.2438	Mh04g0364400.01	5.59959					Mh11g0025300.01	8.64879	Mh12g0033800.01	15.6378					Zs02g0374800.01	4.28242	Zs04g0483700.01	7.77104					Zs08g0460800.01	7.03719	Zs09g0213500.01	14.7457
				Oj03g0358000.00	26.3088	Oj07g0655500.01	18.5327					Oj04g0691900.01	0.370075	Oj08g0104700.01	10.0508					Mh03g0212400.01	29.3758	Mh07g0543900.01	5.61892					Mh08g0382100.01	3.71752	Mh09g0249400.01	15.6042					Zs03g0054700.01	4.29298	Zs10g0345000.01	7.76476					Zs02g0643800.01	13.3846	Zs06g0137300.01	14.7275
				Oj02g0728600.01	14.035	Oj06g0274200.01	18.5096					Oj02g0255000.01	10.5397	Oj06g0527100.01	10.0065					Mh01g0562300.01	4.36452	Mh05g0510500.01	5.63089					Mh08g0384300.01	2.48864	Mh09g0249400.01	15.6042					Zs02g0622300.01	17.6177	Zs06g0173600.01	7.74998					Zs11g0029700.01	7.23933	Zs12g0028000.01	14.6712
				Oj02g0682300.01	22.0294	Oj04g0580800.01	18.4935					Oj11g0125500.01	3.36832	Oj12g0123100.01	10.0029					Mh03g0676400.01	9.66281	Mh12g0405300.01	5.64825					Mh02g0638800.01	98.2297	Mh06g0130400.01	15.5918					Zs01g0805900.01	26.384	Zs05g0014600.01	7.74291					Zs02g0425300.01	20.9986	Zs04g0516000.01	14.6466
				Oj03g0206700.00	15.1565	Oj12g0583500.01	18.48					Oj03g0793500.01	7.92151	Oj07g0171300.01	10.0026					Mh11g0027000.01	4.67119	Mh12g0023400.01	5.72301					Mh08g0549000.01	2.87054	Mh09g0435000.01	15.5771					Zs02g0113300.01	58.2825	Zs06g0530100.01	7.74021					Zs03g0145200.01	18.1451	Zs10g0100400.01	14.6323
				Oj03g0609800.01	13.9389	Oj12g0583500.01	18.48					Oj01g0664500.01	11.6481	Oj05g0566600.01	9.98181					Mh02g0343500.01	49.9204	Mh04g0363400.01	5.72771					Mh01g0699200.01	33.2926	Mh05g0416600.01	15.5686					Zs03g0050500.01	0.813122	Zs10g0354600.01	7.73084					Zs02g0069700.01	57.8183	Zs06g0616100.01	14.6201
				Oj02g0273700.01	8.58368	Oj06g0332400.01	18.375					Oj01g0249300.01	37.7977	Oj05g0566600.01	9.98181					Mh01g0574400.01	2.95996	Mh05g0503700.01	5.72976					Mh01g0699300.01	0.331085	Mh05g0416600.01	15.5686					Zs02g0705900.01	2.32046	Zs04g0622600.01	7.71722					Zs03g0286900.01	4.21178	Zs07g0538800.01	14.6094
				Oj02g0758000.01	104.129	Oj06g0219500.00	18.234					Oj01g0850000.01	10.6179	Oj05g0453300.01	9.95861					Mh01g0782000.01	0.725576	Mh05g0346900.01	5.76673					Mh03g0109700.01	50.2582	Mh10g0196900.01	15.5582					Zs02g0495500.01	2.00631	Zs04g0622600.01	7.71722					Zs03g0817300.01	10.2905	Zs07g0125200.01	14.5975
				Oj02g0816400.01	16.8641	Oj04g0506900.01	18.1581					Oj03g0817200.01	1.89713	Oj07g0231400.01	9.94704					Mh01g0094600.01	46.1198	Mh05g0086200.01	5.76739					Mh01g0665800.01	6.60981	Mh05g0454200.01	15.509					Zs08g0633300.01	32.7178	Zs09g0386700.01	7.68604					Zs02g0060500.01	11.2339	Zs06g0627000.01	14.5901
				Oj02g0617100.01	1.7062	Oj04g0506900.01	18.1581					Oj01g0720300.00	34.069	Oj05g0533800.01	9.94609					Mh11g0038000.01	4.98287	Mh12g0040500.01	5.78627					Mh02g0072200.01	64.0371	Mh06g0658200.01	15.4932					Zs02g0655800.01	101.77	Zs06g0124200.01	7.68067					Zs03g0228700.01	6.51226	Zs07g0575700.01	14.5463
				Oj02g0703900.01	13.2899	Oj06g0708700.01	18.1405					Oj01g0600000.01	46.3606	Oj05g0533800.01	9.94609					Mh11g0039000.01	5.30625	Mh12g0041600.01	5.79893					Mh03g0268900.01	13.603	Mh07g0504900.01	15.48					Zs02g0539400.01	8.35333	Zs04g0791400.01	7.67608					Zs03g0539600.01	10.5342	Zs12g0457300.01	14.5374
				Oj01g0957200.01	2.55778	Oj05g0388600.01	18.1044					Oj03g0823100.01	20.6173	Oj10g0579200.01	9.90754					Mh02g0102700.01	12.3752	Mh06g0577800.01	5.81303					Mh01g0501500.01	2.18898	Mh05g0543900.01	15.4676					Zs02g0632300.01	6.69399	Zs04g0770800.01	7.6572					Zs03g0101000.01	0.706189	Zs12g0457300.01	14.5374
				Oj01g0695200.01	7.46868	Oj05g0170000.01	18.0998					Oj03g0353900.01	0.223697	Oj07g0647100.01	9.87621					Mh11g0049000.01	3.0114	Mh12g0051700.01	5.81632					Mh08g0511100.01	2.47098	Mh09g0402900.01	15.4615					Zs02g0615500.01	1.30188	Zs06g0190000.01	7.64853					Zs01g0068600.01	32.2187	Zs05g0310100.01	14.5327
				Oj03g0416500.01	21.0359	Oj07g0604000.01	18.0796					Oj01g0753000.01	16.9474	Oj05g0515700.01	9.84816					Mh11g0016800.01	5.0595	Mh12g0014200.01	5.86231					Mh01g0693200.01	8.41328	Mh05g0421600.01	15.459					Zs03g0746100.01	10.8118	Zs07g0358400.01	7.60219					Zs02g0201800.01	20.0598	Zs06g0285000.01	14.508
				Oj01g0875700.01	23.4128	Oj05g0427900.01	18.0013					Oj03g0799700.01	7.27804	Oj07g0669250.00	9.83753					Mh08g0558800.01	29.0014	Mh09g0474200.01	5.90071					Mh03g0125300.01	8.41394	Mh12g0388800.01	15.3873					Zs01g0219200.01	0.632348	Zs05g0355900.01	7.59652					Zs02g0048700.01	10.9573	Zs06g0638800.01	14.4967
				Oj03g0170600.01	31.7397	Oj10g0404900.01	17.9754					Oj08g0510700.01	2.43691	Oj09g0491660.01	9.81654					Mh02g0496900.01	15.0296	Mh04g0679400.01	5.90713					Mh02g0058600.01	10.5316	Mh06g0677500.01	15.3752					Zs11g0010200.01	17.8563	Zs12g0010200.01	7.59537					Zs01g0796300.01	0.92204	Zs05g0397500.01	14.4346
				Oj03g0412800.01	6.19989	Oj07g0406300.01	17.9303					Oj02g0739900.01	5.86873	Oj06g0725000.01	9.81042					Mh02g0497000.01	34.6339	Mh04g0537800.01	5.93351					Mh02g0708100.01	25.5492	Mh04g0539800.01	15.3676					Zs01g0481400.01	11.2466	Zs05g0467100.01	7.54553					Zs01g0613300.01	12.4615	Zs05g0542100.01	14.4309
				Oj02g0141100.00	19.0687	Oj06g0702600.01	17.9275					Oj11g0137200.01	10.7206	Oj12g0134000.01	9.79968					Mh03g0280000.01	0.670976	Mh07g0494300.01	5.93694					Mh01g0514300.01	6.78828	Mh05g0536400.01	15.3551					Zs03g0662200.01	5.02825	Zs12g0532900.01	7.5446					Zs08g0479700.01	19.2614	Zs09g0237300.01	14.4191
				Oj02g0105200.01	19.9829	Oj06g0105400.01	17.9029					Oj08g0390100.01	1.71024	Oj09g0346700.01	9.77036					Mh01g0135100.01	1.89291	Mh05g0466800.01	5.96593					Mh02g0409400.01	36.579	Mh04g0398900.01	15.3409					Zs08g0552600.01	3.28636	Zs09g0326200.01	7.54284					Zs08g0454300.01	3.01282	Zs09g0198800.01	14.4152
				Oj03g0346900.01	5.58381	Oj07g0568200.01	17.8906					Oj11g0160500.01	5.35492	Oj12g0162500.01	9.76749					Mh03g0698300.01	0.251228	Mh10g0289800.01	5.97287					Mh01g0472100.01	13.307	Mh05g0424500.01	15.3384					Zs01g0783400.01	23.3397	Zs05g0386100.01	7.54107					Zs08g0483200.01	5.27803	Zs09g0259600.01	14.3856
				Oj01g0803200.01	50.4145	Oj05g0494200.01	17.8741					Oj11g0186800.01	0.940173	Oj12g0180100.01	9.76397					Mh03g0546400.01	6.73356	Mh10g0289800.01	5.97287					Mh02g0010700.01	7.64921	Mh04g0406900.01	15.3303					Zs08g0613100.01	0.371109	Zs09g0335200.01	7.52995					Zs01g0504200.01	5.54606	Zs05g0594500.01	14.3698
				Oj08g0526400.01	5.65085	Oj09g0504700.01	17.8503					Oj01g0787000.01	1.94326	Oj05g0499400.01	9.74982					Mh02g0046700.01	13.907	Mh06g0688600.01	5.97337					Mh11g0023300.01	11.5176	Mh12g0035500.01	15.2836					Zs03g0218600.01	41.4026	Zs07g0581700.01	7.5094					Zs01g0505600.01	1.60345	Zs05g0594500.01	14.3698
				Oj11g0113200.01	16.0141	Oj12g0112600.01	17.8461					Oj03g0818000.00	6.27735	Oj07g0508200.01	9.71844					Mh02g0069100.01	0.451494	Mh06g0662800.01	5.97518					Mh03g0673700.01	4.19066	Mh07g0467000.01	15.2396					Zs03g0765600.01	0.399082	Zs07g0173000.01	7.47862					Zs03g0568400.01	1.8988	Zs10g0451400.01	14.3642
				Oj03g0747600.01	46.9053	Oj07g0173400.01	17.8461					Oj03g0170600.01	6.67686	Oj10g0404900.01	9.70538					Mh03g0569800.01	0.091822	Mh12g0460700.01	5.97952					Mh02g0078100.01	52.649	Mh06g0643900.01	15.191					Zs02g0378900.01	5.70768	Zs04g0785700.01	7.47814					Zs03g0219200.01	7.83336	Zs07g0580900.01	14.359
				Oj02g0799000.01	6.46396	Oj06g0651600.01	17.8425					Oj02g0553200.01	47.3582	Oj04g0434800.01	9.68565					Mh01g0813600.01	1.36554	Mh05g0017600.01	5.98613					Mh08g0311300.01	14.1483	Mh09g0157800.01	15.1837					Zs08g0505100.01	0.054162	Zs09g0283900.01	7.47484					Zs08g0632500.01	50.081	Zs09g0384600.01	14.3557
				Oj01g0513200.01	7.73111	Oj05g0357200.01	17.8382					Oj02g0166800.01	0.632575	Oj06g0672400.01	9.68117					Mh01g0691900.01	20.4531	Mh05g0423900.01	5.99047					Mh02g0592900.01	5.91984	Mh06g0238300.01	15.1496					Zs01g0129900.01	4.02545	Zs05g0574800.01	7.47441					Zs01g0089700.01	14.2271	Zs05g0115200.01	14.278
				Oj01g0783500.01	30.503	Oj05g0501700.01	17.818					Oj02g0793800.00	0.106178	Oj06g0186600.01	9.66624					Mh02g0482000.01	0.684509	Mh04g0511900.01	5.99785					Mh01g0443500.01	27.0113	Mh05g0566100.01	15.068					Zs01g0182900.01	5.81816	Zs05g0387900.01	7.46179					Zs01g0599300.01	4.08455	Zs05g0115200.01	14.278
				Oj03g0225700.01	3.55456	Oj12g0595800.01	17.7823					Oj02g0593600.01	0.260735	Oj04g0476700.01	9.65156					Mh08g0553600.01	5.15088	Mh09g0450400.01	5.99875					Mh11g0034000.01	10.2865	Mh12g0037100.01	15.0522					Zs02g0501900.01	21.4554	Zs04g0631200.01	7.44316					Zs01g0589200.01	2.37343	Zs05g0115200.01	14.278
				Oj03g0401300.01	1075.31	Oj07g0616800.01	17.7635					Oj11g0703000.01	0.072824	Oj12g0569300.01	9.61416					Mh01g0670200.01	25.4788	Mh05g0451900.01	6.01513					Mh03g0624900.01	0.160002	Mh12g0457700.01	15.0507					Zs02g0540300.01	0.309713	Zs04g0656300.01	7.40993					Zs01g0588900.01	1.6187	Zs05g0115200.01	14.278
				Oj01g0583100.01	54.5732	Oj05g0592800.01	17.7264					Oj11g0163600.01	5.66292	Oj12g0163500.01	9.60547					Mh11g0015500.01	4.70586	Mh12g0013300.01	6.02245					Mh03g0043200.01	13.1874	Mh10g0405100.01	15.0498					Zs11g0021200.01	6.0452	Zs12g0020900.01	7.39842					Zs03g0213300.01	63.8603	Zs07g0583500.01	14.2746
				Oj02g0543100.00	1.87432	Oj04g0423700.01	17.7184					Oj11g0210100.01	17.6349	Oj12g0191500.01	9.59957					Mh01g0519600.01	38.7991	Mh05g0533100.01	6.02431					Mh03g0717200.01	26.3423	Mh07g0103900.01	15.0122					Zs03g0055600.01	0.68474	Zs10g0341800.01	7.37843					Zs02g0601000.01	35.6591	Zs06g0264600.01	14.2658
				Oj02g0745800.01	4.53512	Oj06g0724300.01	17.6949					Oj03g0159900.01	185.406	Oj07g0173100.00	9.58078					Mh08g0296500.01	0.317849	Mh09g0146900.01	6.05206					Mh01g0071200.01	0.154173	Mh05g0029300.01	15.0093					Zs02g0629300.01	20.3028	Zs06g0155400.01	7.33327					Zs03g0106500.01	11.2523	Zs10g0217000.01	14.2622
				Oj08g0550100.01	68.8292	Oj09g0541900.01	17.685					Oj01g0616333.01	1.40945	Oj05g0587300.01	9.57762					Mh01g0735100.01	2.41504	Mh05g0385500.01	6.05577					Mh02g0439200.01	9.39695	Mh04g0467300.01	15.0073					Zs03g0283200.01	1.04395	Zs07g0540700.01	7.32037					Zs01g0689100.01	15.4195	Zs05g0476800.01	14.2537
				Oj03g0832900.01	23.1417	Oj12g0612400.01	17.6728					Oj01g0580000.01	6.25513	Oj05g0539500.01	9.56973					Mh02g0563300.01	4.17349	Mh04g0613200.01	6.05747					Mh02g0595800.01	0.128682	Mh06g0214700.01	14.9943					Zs08g0104500.01	10.9827	Zs09g0428900.01	7.30246					Zs03g0183000.01	1.09998	Zs07g0588900.01	14.2017
				Oj02g0789100.01	7.98495	Oj06g0188000.01	17.6696					Oj01g0579900.01	18.5121	Oj05g0539500.01	9.56973					Mh11g0019200.01	3.82189	Mh12g0017700.01	6.0672					Mh03g0022600.01	2.91273	Mh10g0390400.01	14.9811					Zs01g0683800.01	133.408	Zs05g0489700.01	7.28553					Zs01g0039600.01	5.83759	Zs05g0569500.01	14.1691
				Oj01g0886000.01	13.9827	Oj05g0420200.01	17.6052					Oj11g0110100.01	12.4142	Oj12g0110400.01	9.56567					Mh01g0242700.01	8.35169	Mh05g0336800.01	6.06823					Mh08g0462800.01	7.03158	Mh09g0360200.01	14.9638					Zs01g0684000.01	7.99541	Zs05g0489700.01	7.28553					Zs11g0557100.01	48.4091	Zs12g0373500.01	14.1497
				Oj01g0812200.01	23.0725	Oj05g0490300.01	17.6027					Oj08g0548000.01	0.946529	Oj09g0532900.01	9.5583					Mh01g0215700.01	8.21304	Mh05g0041900.01	6.09743					Mh02g0462900.01	6.56649	Mh04g0486600.01	14.9201					Zs02g0448000.01	17.3377	Zs04g0568000.01	7.26749					Zs02g0504900.01	18.8142	Zs04g0634800.01	14.1238
				Oj01g0770400.01	21.8288	Oj05g0490300.01	17.6027					Oj03g0388000.01	1.44847	Oj07g0623300.01	9.55282					Mh01g0535400.01	0.274718	Mh05g0522200.01	6.11563					Mh11g0062800.01	8.08351	Mh12g0069900.01	14.9192					Zs03g0085400.01	5.67235	Zs07g0409000.01	7.23786					Zs03g0628700.01	10.2223	Zs07g0124300.01	14.078
				Oj01g0201700.01	36.2621	Oj05g0203800.01	17.5861					Oj02g0681900.01	2.60006	Oj04g0580300.01	9.53439					Mh02g0356700.01	23.2313	Mh04g0508200.01	6.12129					Mh01g0050300.01	42.0752	Mh05g0131100.01	14.9163					Zs02g0492000.01	28.4032	Zs06g0102200.01	7.22173					Zs02g0509200.01	19.0263	Zs04g0637400.01	14.0612
				Oj11g0112000.01	6.16291	Oj12g0111600.01	17.5837					Oj02g0113300.00	0.05718	Oj06g0722100.01	9.50052					Mh03g0161600.01	62.1029	Mh12g0461100.01	6.123					Mh02g0104500.01	0.94175	Mh06g0574300.01	14.9058					Zs01g0689700.01	24.3606	Zs05g0029100.01	7.20489					Zs01g0078500.01	7.25513	Zs05g0092300.01	13.9906
				Oj02g0690200.01	8.73312	Oj04g0589500.01	17.5539					Oj01g0639600.01	5.94341	Oj05g0578100.01	9.47465					Mh08g0528000.01	17.7275	Mh09g0412900.01	6.12617					Mh02g0055300.01	21.3687	Mh06g0683100.01	14.8873					Zs01g0479400.01	0.237409	Zs05g0603600.01	7.18924					Zs02g0614300.01	2.34837	Zs06g0191200.01	13.9843
				Oj01g0215100.00	0.266456	Oj05g0582800.01	17.5511					Oj08g0462700.01	1.25208	Oj09g0444500.01	9.46021					Mh01g0671600.01	12.1583	Mh05g0451300.01	6.13902					Mh01g0226500.01	11.3058	Mh05g0502500.01	14.8706					Zs01g0424800.01	25.0746	Zs05g0367400.01	7.17404					Zs03g0027200.01	19.423	Zs10g0433100.01	13.944
				Oj02g0580800.01	6.07767	Oj04g0463700.01	17.5149					Oj02g0199900.01	66.066	Oj06g0607800.01	9.44843					Mh03g0518600.01	0.146731	Mh12g0436700.01	6.14631					Mh03g0047600.01	2.83021	Mh10g0406700.01	14.7842					Zs01g0580600.01	164.025	Zs05g0556100.01	7.17373					Zs01g0644800.01	14.5852	Zs05g0513800.01	13.8354
				Oj01g0165200.01	11.9481	Oj05g0164900.01	17.5005					Oj02g0795200.01	0.83092	Oj06g0648500.01	9.37541					Mh03g0067900.01	4.09965	Mh07g0091300.01	6.15265					Mh01g0521800.01	20.4917	Mh05g0531800.01	14.7685					Zs02g0625600.01	0.981301	Zs04g0809200.01	7.1388					Zs01g0749800.01	12.9448	Zs05g0513800.01	13.8354
				Oj02g0648100.01	8.03562	Oj04g0540900.01	17.4798					Oj01g0856800.01	24.4363	Oj05g0447000.01	9.3528					Mh03g0275300.01	14.0591	Mh07g0499200.01	6.15291					Mh02g0616100.01	14.709	Mh06g0152400.01	14.756					Zs11g0076600.01	13.889	Zs12g0080500.01	7.07243					Zs03g0724600.01	80.8507	Zs12g0507800.01	13.8353
				Oj01g0768300.00	1.79174	Oj05g0511000.01	17.4177					Oj03g0820700.01	5.44502	Oj10g0545300.01	9.35004					Mh02g0073300.01	7.79745	Mh06g0656000.01	6.15463					Mh02g0044900.01	32.8178	Mh06g0689400.01	14.6389					Zs02g0347200.01	3.93278	Zs04g0518100.01	7.06051					Zs02g0627200.01	13.483	Zs06g0663900.01	13.7899
				Oj01g0818300.01	3.92971	Oj05g0481500.01	17.3809					Oj08g0545500.00	0.098819	Oj09g0522100.00	9.31974					Mh02g0074200.01	88.1233	Mh06g0656000.01	6.15463					Mh11g0022500.01	14.6811	Mh12g0019800.01	14.6336					Zs08g0192400.01	115.232	Zs09g0419700.01	7.02624					Zs02g0163700.01	5.26912	Zs06g0453300.01	13.772
				Oj02g0678200.01	1.20336	Oj04g0573000.01	17.3521					Oj02g0184000.01	10.8622	Oj06g0644500.01	9.31197					Mh08g0550300.01	90.5461	Mh09g0437400.01	6.16515					Mh01g0633700.01	2.77171	Mh05g0470900.01	14.6143					Zs08g0589200.01	37.0854	Zs09g0351300.01	7.02433					Zs08g0623900.01	21.5251	Zs09g0365600.01	13.7653
				Oj11g0125900.00	8.81913	Oj12g0123500.01	17.3249					Oj08g0536800.01	6.56225	Oj09g0510500.01	9.27346					Mh01g0693300.01	7.13312	Mh05g0421400.01	6.1897					Mh01g0090500.01	24.18	Mh05g0083700.01	14.5977					Zs02g0149700.01	0.186907	Zs06g0471500.01	7.00195					Zs08g0563500.01	4.88649	Zs09g0338900.01	13.7518
				Oj11g0126400.00	1.5453	Oj12g0123500.01	17.3249					Oj01g0185200.01	43.289	Oj05g0182800.01	9.26323					Mh01g0590600.01	32.8124	Mh05g0092500.01	6.19536					Mh01g0078500.01	3.25779	Mh05g0300500.01	14.5935					Zs02g0596800.01	15.0898	Zs04g0310300.01	7.00123					Zs02g0099800.01	46.6005	Zs06g0077200.01	13.7425
				Oj02g0550300.00	6.47374	Oj04g0432500.01	17.288					Oj04g0486900.01	9.00382	Oj08g0127500.01	9.23518					Mh02g0622900.01	0.048915	Mh06g0147500.01	6.20676					Mh08g0476900.01	12.5304	Mh09g0379600.01	14.5653					Zs08g0526300.01	7.14881	Zs09g0308100.01	6.96628					Zs01g0783200.01	6.09459	Zs05g0385900.01	13.6943
				Oj03g0168300.01	11.5387	Oj07g0633000.01	17.2785					Oj04g0604000.01	0.438586	Oj08g0240800.01	9.2229					Mh02g0510500.01	0.944127	Mh04g0555500.01	6.21552					Mh03g0489700.01	8.8824	Mh12g0408300.01	14.5376					Zs02g0105000.01	4.40429	Zs06g0559700.01	6.96225					Zs11g0044300.01	9.86472	Zs12g0043700.01	13.6789
				Oj02g0693500.01	21.3217	Oj04g0592600.01	17.2541					Oj03g0241200.00	69.2786	Oj10g0124000.01	9.22075					Mh02g0525900.01	7.8908	Mh06g0126400.01	6.22037					Mh03g0107200.01	0.497482	Mh12g0408300.01	14.5376					Zs03g0343600.01	24.0489	Zs07g0509200.01	6.94207					Zs02g0106600.01	31.7242	Zs06g0538600.01	13.5707
				Oj08g0496500.01	16.3937	Oj09g0480700.01	17.2486					Oj03g0341100.01	52.5592	Oj07g0674700.01	9.22					Mh08g0447100.01	3.41736	Mh09g0349700.01	6.24028					Mh01g0623100.01	16.4562	Mh05g0479800.01	14.5208					Zs08g0450800.01	3.02279	Zs09g0188800.01	6.84686					Zs11g0228800.01	14.0275	Zs12g0124800.01	13.5655
				Oj03g0697833.00	2.46456	Oj10g0365800.01	17.2299					Oj02g0127700.01	12.9653	Oj06g0617800.01	9.21994					Mh01g0073800.01	13.2561	Mh05g0064600.01	6.24723					Mh01g0737100.01	0.99441	Mh05g0382500.01	14.4824					Zs01g0703300.01	3.72092	Zs05g0463300.01	6.83767					Zs02g0040100.01	53.9456	Zs06g0642500.01	13.5091
				Oj01g0107000.01	12.4503	Oj05g0578000.01	17.2281					Oj08g0339200.01	4.17358	Oj09g0248000.01	9.2006					Mh11g0048900.01	4.21027	Mh12g0051600.01	6.24815					Mh03g0051700.01	9.70891	Mh07g0268900.01	14.458					Zs02g0502500.01	2.73944	Zs04g0631600.01	6.80264					Zs02g0038900.01	28.3383	Zs06g0642500.01	13.5091
				Oj01g0720600.01	8.24922	Oj05g0533600.01	17.2273					Oj01g0349400.01	20.3021	Oj05g0144400.01	9.16281					Mh01g0693300.01	7.13312	Mh05g0421500.01	6.25446					Mh03g0279000.01	8.61576	Mh07g0495800.01	14.436					Zs02g0489800.01	19.9121	Zs04g0608200.01	6.78756					Zs02g0197900.01	19.5883	Zs06g0282800.01	13.5021
				Oj08g0299400.01	0.474907	Oj09g0423600.01	17.2199					Oj02g0168200.01	0.156895	Oj06g0670300.01	9.14692					Mh08g0430600.01	14.2552	Mh09g0319300.01	6.28071					Mh11g0427800.01	0.717049	Mh12g0311900.01	14.4276					Zs02g0623500.01	2.39853	Zs06g0171300.01	6.74363					Zs02g0358000.01	16.6897	Zs04g0479500.01	13.5005
				Oj02g0274700.01	8.03799	Oj06g0332900.01	17.1502					Oj08g0524200.01	22.2433	Oj09g0500900.01	9.12964					Mh02g0476200.01	21.4379	Mh04g0504800.01	6.28658					Mh08g0473200.01	19.2372	Mh09g0374800.01	14.4213					Zs02g0623600.01	1.94847	Zs06g0171300.01	6.74363					Zs02g0505700.01	22.2632	Zs04g0796700.01	13.4208
				Oj01g0799900.01	48.229	Oj05g0496500.01	17.1094					Oj02g0200300.01	10.4233	Oj06g0607000.01	9.124					Mh11g0027700.01	5.97871	Mh12g0021900.01	6.3014					Mh02g0465600.01	15.6625	Mh04g0491300.01	14.4044					Zs03g0243700.01	10.8138	Zs07g0551200.01	6.74059					Zs08g0620200.01	2.95454	Zs09g0016300.01	13.3155
				Oj03g0140900.00	1.01946	Oj10g0466000.01	17.0634					Oj04g0603000.00	3.445	Oj08g0241600.01	9.11244					Mh01g0801100.01	1.24777	Mh05g0365500.01	6.30955					Mh02g0492400.01	8.25169	Mh04g0532000.01	14.387					Zs01g0541100.01	5.40759	Zs05g0577900.01	6.73861					Zs02g0697300.01	6.00782	Zs06g0076900.01	13.284
				Oj08g0333000.01	40.6127	Oj09g0281900.01	16.9896					Oj03g0211700.01	14.7422	Oj12g0578400.01	9.10398					Mh01g0357500.01	6.96543	Mh05g0365500.01	6.30955					Mh03g0050100.01	0.767	Mh10g0332000.01	14.3839					Zs11g0039600.01	7.04719	Zs12g0038400.01	6.7354					Zs11g0039700.01	13.0511	Zs12g0038600.01	13.2486
				Oj02g0526000.01	16.6304	Oj04g0404900.01	16.9645					Oj02g0259100.01	15.1359	Oj06g0523100.01	9.06371					Mh03g0519200.01	12.823	Mh12g0437100.01	6.31014					Mh01g0548500.01	0.936465	Mh05g0514500.01	14.3657					Zs01g0234200.01	0.025203	Zs05g0364700.01	6.7253					Zs04g0596200.01	4.9177	Zs08g0031300.01	13.2323
				Oj03g0351400.01	18.1494	Oj07g0667000.01	16.9541					Oj02g0567200.01	3.91115	Oj04g0449400.01	9.06256					Mh02g0044900.01	11.1121	Mh06g0689400.01	6.32223					Mh02g0107300.01	119.124	Mh06g0571300.01	14.3645					Zs02g0631000.01	1.34372	Zs06g0151900.01	6.70403					Zs01g0586700.01	21.4219	Zs05g0553600.01	13.222
				Oj02g0105100.01	25.4293	Oj06g0105600.01	16.9251					Oj03g0114300.01	5.95622	Oj10g0518800.01	9.05717					Mh03g0069400.01	0.192228	Mh10g0283300.01	6.32334					Mh02g0608900.01	58.8396	Mh06g0169500.01	14.3549					Zs01g0194400.01	0.337187	Zs05g0048500.01	6.70299					Zs01g0353100.01	9.25266	Zs05g0402700.01	13.1968
				Oj03g0134900.01	18.7519	Oj10g0471350.01	16.8931					Oj03g0320900.01	2.4246	Oj12g0515600.01	9.0479					Mh01g0550400.01	1.38382	Mh05g0513300.01	6.33451					Mh11g0083000.01	2.27389	Mh12g0087600.01	14.3475					Zs02g0104900.01	6.67194	Zs04g0588400.01	6.69068					Zs01g0800200.01	3.77616	Zs05g0402700.01	13.1968
				Oj11g0704700.01	14.8094	Oj12g0572400.01	16.8851					Oj11g0140800.01	16.9219	Oj12g0137300.01	9.02771					Mh02g0688200.01	2.68701	Mh06g0083300.01	6.34012					Mh08g0472000.01	2.72575	Mh09g0373600.01	14.2962					Zs02g0201800.01	14.5319	Zs06g0285000.01	6.68397					Zs11g0561800.01	12.3361	Zs12g0380800.01	13.1646
				Oj02g0712500.01	25.4869	Oj06g0328800.01	16.8359					Oj01g0936200.01	13.0759	Oj05g0372400.01	9.01078					Mh03g0259400.01	2.30871	Mh07g0519800.01	6.34302					Mh02g0696800.01	29.1328	Mh04g0518600.01	14.2922					Zs11g0024300.01	4.73131	Zs12g0023700.01	6.6752					Zs01g0092800.01	7.68097	Zs05g0119100.01	13.1435
				Oj11g0703000.01	9.45471	Oj12g0569300.01	16.8277					Oj04g0629300.01	1.44564	Oj08g0180300.01	9.00432					Mh01g0699300.01	4.80003	Mh05g0416600.01	6.346					Mh11g0209900.01	1.49024	Mh12g0129500.01	14.2624					Zs03g0111100.01	10.4597	Zs07g0475300.01	6.67504					Zs02g0641800.01	2.97037	Zs06g0141500.01	13.1398
				Oj02g0480900.01	33.7668	Oj04g0625900.01	16.8233					Oj04g0689300.01	1.33992	Oj08g0103500.01	8.96307					Mh01g0699200.01	31.9213	Mh05g0416600.01	6.346					Mh02g0600400.01	2.64238	Mh06g0196600.01	14.2379					Zs04g0811000.01	5.95388	Zs08g0010300.01	6.66671					Zs11g0027300.01	2.00831	Zs12g0027100.01	13.118
				Oj01g0272600.01	7.55064	Oj05g0386000.01	16.821					Oj03g0122200.01	28.0695	Oj10g0466200.01	8.94361					Mh11g0051000.01	9.52665	Mh12g0055600.01	6.36101					Mh03g0331200.01	6.28964	Mh07g0473300.01	14.1914					Zs01g0018800.01	36.6158	Zs05g0604000.01	6.66422					Zs03g0817600.01	16.539	Zs07g0257000.01	13.1047
				Oj02g0733300.01	7.00183	Oj06g0256900.01	16.8184					Oj02g0640800.01	5.34568	Oj04g0532400.01	8.94342					Mh03g0542800.01	0.091108	Mh12g0451800.01	6.3718					Mh02g0038500.01	62.2448	Mh06g0692600.01	14.1773					Zs01g0611300.01	9.31119	Zs05g0544300.01	6.61559					Zs03g0102200.01	11.7354	Zs12g0456100.01	13.1031
				Oj02g0122800.01	22.3632	Oj04g0118900.01	16.8147					Oj03g0795000.01	5.6678	Oj07g0172900.01	8.92851					Mh03g0123600.01	0.084184	Mh10g0011300.01	6.39026					Mh02g0039400.01	61.294	Mh06g0692600.01	14.1773					Zs08g0563500.01	1.58674	Zs09g0338900.01	6.60767					Zs02g0465200.01	11.5391	Zs04g0587900.01	13.1018
				Oj02g0465900.01	197.738	Oj04g0448600.01	16.7897					Oj02g0643900.00	0.65272	Oj04g0537800.01	8.9219					Mh03g0072300.01	4.40608	Mh10g0279500.01	6.39846					Mh11g0043700.01	15.1864	Mh12g0046700.01	14.1646					Zs02g0099800.01	5.12918	Zs06g0077200.01	6.57736					Zs03g0027500.01	0.027355	Zs10g0432900.01	13.0771
				Oj01g0618200.01	8.47666	Oj05g0587100.01	16.7521					Oj01g0332500.01	0.742341	Oj05g0158500.01	8.89546					Mh08g0467400.01	24.5162	Mh09g0368100.01	6.39966					Mh03g0266600.01	5.44916	Mh07g0509000.01	14.1491					Zs03g0301600.01	7.69651	Zs07g0527300.01	6.56698					Zs08g0375400.01	1.97524	Zs09g0147100.01	13.0627
				Oj02g0670000.01	8.64005	Oj04g0563100.00	16.7313					Oj08g0430200.01	27.6656	Oj09g0407200.01	8.84926					Mh03g0718400.01	6.88619	Mh07g0105000.01	6.4373					Mh03g0718400.01	0.8274	Mh07g0105600.01	14.1015					Zs08g0486300.01	1.37986	Zs09g0266600.01	6.55467					Zs03g0275700.01	2.1357	Zs07g0550900.01	13.0549
				Oj08g0163300.00	1.84302	Oj09g0520100.01	16.6168					Oj08g0482600.01	9.65035	Oj09g0469300.01	8.84589					Mh02g0611400.01	2.55558	Mh06g0159700.01	6.46564					Mh01g0258500.01	7.81257	Mh05g0061500.01	14.101					Zs01g0778000.01	8.22835	Zs05g0062100.01	6.54946					Zs01g0609900.01	8.41147	Zs05g0545300.01	13.0439
				Oj08g0531600.01	9.86633	Oj09g0507100.00	16.6098					Oj08g0482700.01	89.1565	Oj09g0469300.01	8.84589					Mh03g0210900.01	9.97087	Mh07g0544300.01	6.4689					Mh03g0130500.01	36.3193	Mh10g0015300.01	14.0662					Zs03g0089200.01	22.0467	Zs10g0272900.01	6.51334					Zs01g0568500.01	5.22599	Zs05g0545300.01	13.0439
				Oj02g0198300.01	33.2959	Oj06g0609500.01	16.564					Oj02g0169800.01	5.39292	Oj06g0667600.01	8.82389					Mh11g0043700.01	8.84308	Mh12g0046700.01	6.47057					Mh03g0074400.01	5.5828	Mh10g0266200.01	14.0491					Zs03g0568400.01	0.130355	Zs10g0451400.01	6.5079					Zs03g0063200.01	17.6259	Zs10g0324400.01	13.0213
				Oj02g0534400.01	26.4263	Oj04g0413200.01	16.5403					Oj02g0170100.01	53.7305	Oj06g0667600.01	8.82389					Mh01g0722700.01	12.9194	Mh05g0401200.01	6.49598					Mh08g0529600.01	51.5125	Mh09g0414600.01	14.0379					Zs08g0609200.01	5.12939	Zs09g0358200.01	6.49945					Zs02g0539400.01	26.9167	Zs04g0791400.01	13.0186
				Oj03g0138000.01	4.45024	Oj10g0471400.01	16.5385					Oj01g0603300.01	13.6312	Oj05g0589400.01	8.80108					Mh01g0782200.01	38.4291	Mh05g0347200.01	6.52888					Mh03g0507200.01	23.6976	Mh10g0431300.01	14.0347					Zs02g0464200.01	33.3228	Zs04g0587400.01	6.48889					Zs02g0711300.01	84.9836	Zs04g0100100.01	12.9931
				Oj02g0174200.01	38.3216	Oj06g0663400.01	16.5368					Oj02g0665250.01	6.39629	Oj04g0558700.01	8.77067					Mh01g0592000.01	42.662	Mh05g0494700.01	6.53247					Mh01g0725500.01	5.73402	Mh05g0399200.01	13.9896					Zs01g0806800.01	21.5232	Zs05g0014500.01	6.46676					Zs08g0566000.01	0.02519	Zs09g0339900.01	12.9385
				Oj08g0270800.01	24.9627	Oj09g0421500.01	16.5326					Oj03g0233000.01	0.397822	Oj10g0501500.01	8.76789					Mh03g0572500.01	3.1883	Mh07g0467700.01	6.5448					Mh08g0488800.01	9.34899	Mh09g0391100.01	13.9552					Zs03g0069400.01	57.1814	Zs10g0236400.01	6.4527					Zs01g0617200.01	13.0698	Zs05g0541400.01	12.934
				Oj02g0708200.01	10.8368	Oj04g0280200.01	16.4823					Oj01g0956500.01	0.070548	Oj05g0173500.01	8.76023					Mh03g0694400.01	36.414	Mh12g0437000.01	6.54612					Mh03g0689100.01	71.7154	Mh12g0452700.01	13.9531					Zs02g0632200.01	1.23173	Zs06g0663200.01	6.43826					Zs11g0057800.01	14.498	Zs12g0061200.01	12.9086
				Oj03g0681400.01	28.8723	Oj12g0636800.01	16.4602					Oj02g0575700.01	4.0055	Oj04g0458200.01	8.74437					Mh01g0150300.01	18.9031	Mh05g0530300.01	6.5541					Mh02g0556300.01	7.93724	Mh04g0607700.01	13.9476					Zs02g0539400.01	8.35333	Zs04g0655100.01	6.42036					Zs11g0055900.01	5.00753	Zs12g0059900.01	12.8692
				Oj01g0238600.01	40.4785	Oj05g0244600.01	16.4455					Oj11g0151002.00	0.187369	Oj12g0149900.01	8.73526					Mh01g0481800.01	0.295266	Mh05g0337100.01	6.57965					Mh02g0173700.01	69.074	Mh06g0442700.01	13.9351					Zs02g0469100.01	20.9232	Zs04g0592800.01	6.39964					Zs01g0813300.01	0.232303	Zs05g0017900.01	12.8675
				Oj02g0742700.00	5.02607	Oj06g0233800.01	16.3727					Oj11g0145400.01	18.3448	Oj12g0143100.01	8.72767					Mh02g0422800.01	18.7627	Mh04g0451000.01	6.59828					Mh03g0170600.01	13.5842	Mh12g0395900.01	13.9312					Zs03g0061100.01	20.5514	Zs10g0334100.01	6.3656					Zs02g0479800.01	32.2306	Zs04g0595100.01	12.8669
				Oj01g0206300.00	0.075624	Oj05g0514200.01	16.3511					Oj01g0880400.01	2.8458	Oj05g0426300.01	8.71926					Mh03g0207700.01	28.4939	Mh07g0544800.01	6.60267					Mh04g0499100.01	7.64076	Mh08g0030600.01	13.9243					Zs02g0641400.01	5.97881	Zs06g0142200.01	6.36114					Zs03g0020000.01	21.5509	Zs10g0404300.01	12.843
				Oj01g0616333.01	3.58714	Oj05g0587300.01	16.2984					Oj02g0681000.01	2.20042	Oj04g0578700.01	8.71709					Mh11g0025100.01	2.77165	Mh12g0034100.01	6.61299					Mh02g0046700.01	6.5374	Mh06g0688600.01	13.9235					Zs03g0413000.01	0.041913	Zs07g0487400.01	6.33635					Zs02g0071100.01	0.071461	Zs06g0612500.01	12.7883
				Oj03g0288300.01	30.6976	Oj12g0535400.01	16.2956					Oj01g0328700.01	30.1989	Oj05g0160000.01	8.71387					Mh02g0381200.01	26.2371	Mh04g0400500.01	6.62557					Mh03g0187500.01	22.1811	Mh07g0382600.01	13.9155					Zs11g0014900.01	1.42308	Zs12g0013600.01	6.31823					Zs01g0048100.01	6.73021	Zs05g0494100.01	12.7774
				Oj11g0158600.00	42.1571	Oj12g0160500.01	16.2865					Oj03g0835600.01	22.0188	Oj12g0540800.01	8.69384					Mh03g0333600.01	17.2002	Mh07g0472400.01	6.62649					Mh01g0047700.01	10.6586	Mh05g0519500.01	13.8979					Zs01g0683200.01	1.69968	Zs05g0490000.01	6.31782					Zs01g0676600.01	5.76008	Zs05g0494100.01	12.7774
				Oj11g0158832.00	21.1554	Oj12g0160500.01	16.2865					Oj02g0682600.01	47.9916	Oj04g0581300.01	8.69041					Mh03g0272500.01	4.45505	Mh07g0501400.01	6.68763					Mh03g0613400.01	6.19239	Mh07g0258100.01	13.8461					Zs01g0724500.01	11.8294	Zs05g0436900.01	6.31719					Zs01g0131800.01	14.8371	Zs05g0153400.01	12.7459
				Oj01g0103000.01	4.98559	Oj05g0102900.01	16.2492					Oj03g0153000.00	7.80562	Oj10g0439600.01	8.67565					Mh02g0053700.01	55.4262	Mh06g0684800.01	6.69512					Mh03g0069400.01	2.05693	Mh10g0283300.01	13.825					Zs01g0541800.01	8.53851	Zs05g0577600.01	6.30307					Zs02g0055800.01	24.9829	Zs06g0151400.01	12.684
				Oj01g0367900.01	34.8009	Oj05g0150300.01	16.2491					Oj01g0958000.01	17.4193	Oj05g0389700.01	8.67532					Mh03g0474700.01	4.51573	Mh12g0406300.01	6.70057					Mh01g0601000.01	14.7184	Mh05g0529800.01	13.8029					Zs01g0813300.01	0.715004	Zs05g0017900.01	6.25881					Zs02g0385100.01	18.7068	Zs04g0491100.01	12.6728
				Oj08g0187700.01	19.1886	Oj09g0566100.01	16.245					Oj01g0191300.01	4.03545	Oj05g0194600.01	8.66411					Mh03g0741300.01	8.42331	Mh07g0161700.01	6.70907					Mh01g0526400.01	14.441	Mh05g0529800.01	13.8029					Zs01g0708400.01	57.5872	Zs05g0459600.01	6.25193					Zs03g0711300.01	5.26821	Zs07g0015300.01	12.6682
				Oj02g0812400.01	14.32	Oj06g0338900.01	16.2376					Oj01g0847300.01	4.98757	Oj05g0456500.01	8.65049					Mh02g0344500.01	47.6481	Mh04g0377300.01	6.73533					Mh04g0497300.01	24.5704	Mh08g0026200.01	13.7954					Zs01g0783700.01	7.65705	Zs05g0386500.01	6.23555					Zs01g0027000.01	11.5227	Zs05g0571900.01	12.6682
				Oj03g0678400.01	22.0465	Oj12g0636000.01	16.1851					Oj01g0866400.01	21.8882	Oj05g0438600.01	8.63793					Mh03g0150200.01	22.7899	Mh10g0115500.01	6.73808					Mh01g0678800.01	18.1155	Mh05g0435200.01	13.7829					Zs01g0609700.01	12.536	Zs05g0312900.01	6.22976					Zs03g0298000.01	2.04916	Zs07g0529800.01	12.6201
				Oj02g0769200.01	2.94007	Oj06g0208800.01	16.1467					Oj08g0515700.01	11.8495	Oj09g0493400.01	8.60502					Mh02g0640200.01	2.02953	Mh06g0129100.01	6.74303					Mh02g0300600.01	3.00635	Mh04g0256300.01	13.7671					Zs01g0106800.01	9.07556	Zs05g0121900.01	6.21936					Zs01g0210800.01	9.98345	Zs05g0043800.01	12.5451
				Oj02g0110700.01	19.6219	Oj06g0102900.01	16.1356					Oj02g0757700.01	6.87235	Oj06g0219700.01	8.5903					Mh02g0710300.01	1.79647	Mh04g0658400.01	6.74726					Mh03g0690000.01	8.57101	Mh07g0089700.01	13.7517					Zs01g0106600.01	0.467271	Zs05g0121900.01	6.21936					Zs01g0733600.01	24.5171	Zs05g0432400.01	12.5362
				Oj03g0162200.01	7.97771	Oj10g0418000.01	16.077					Oj02g0746000.01	11.8091	Oj04g0643000.01	8.58049					Mh01g0705200.01	1.12911	Mh05g0412300.01	6.79352					Mh08g0413200.01	2.01781	Mh09g0290600.01	13.7319					Zs11g0048700.01	0.588605	Zs12g0050700.01	6.21275					Zs08g0462600.01	10.5199	Zs09g0216300.01	12.5286
				Oj02g0681000.01	6.58448	Oj04g0578700.01	16.0595					Oj03g0793900.00	2.79427	Oj07g0175500.00	8.5716					Mh08g0476400.01	0.175782	Mh09g0379900.01	6.79368					Mh01g0812200.01	18.9021	Mh05g0014900.01	13.7288					Zs01g0219500.01	0.647494	Zs05g0554700.01	6.20232					Zs02g0712600.01	1.75141	Zs04g0101100.01	12.4803
				Oj02g0642700.01	4.2697	Oj04g0534000.01	16.0536					Oj03g0338400.01	6.64192	Oj07g0676600.01	8.54916					Mh08g0476500.01	45.5333	Mh09g0379900.01	6.79368					Mh03g0714100.01	19.1088	Mh07g0094700.01	13.7028					Zs02g0395700.01	2.49589	Zs04g0499300.01	6.12559					Zs11g0011500.01	18.9355	Zs12g0078800.01	12.4742
				Oj02g0164300.01	74.5306	Oj06g0679500.01	16.0258					Oj02g0643800.01	19.0152	Oj04g0537100.01	8.54456					Mh02g0472000.01	18.1911	Mh04g0497600.01	6.7946					Mh01g0301100.01	120.019	Mh05g0054100.01	13.7011					Zs02g0273000.01	0.241992	Zs04g0717300.01	6.12487					Zs08g0563600.01	0.328608	Zs09g0339000.01	12.474
				Oj03g0640000.00	27.6147	Oj07g0144500.00	16.0241					Oj02g0663300.00	0.678729	Oj04g0555600.01	8.5381					Mh03g0624300.01	3.97818	Mh07g0436600.01	6.80469					Mh02g0496100.01	0.943163	Mh04g0678800.01	13.607					Zs01g0675100.01	15.8247	Zs05g0505700.01	6.11419					Zs03g0043200.01	7.36514	Zs10g0367700.01	12.4554
				Oj04g0691900.01	0.994628	Oj08g0104700.01	16.0216					Oj03g0622600.01	3.26008	Oj12g0592200.01	8.53353					Mh02g0427900.01	50.655	Mh04g0623900.01	6.81261					Mh03g0018100.01	0.035092	Mh10g0382800.01	13.5843					Zs02g0679900.01	4.26667	Zs06g0098600.01	6.10684					Zs01g0549600.01	4.96963	Zs05g0571100.01	12.4285
				Oj02g0743100.00	5.80934	Oj06g0233200.01	16.0098					Oj08g0491100.01	2.90304	Oj09g0478500.01	8.50632					Mh02g0555300.01	19.368	Mh04g0605800.01	6.81946					Mh02g0611200.01	35.9819	Mh06g0160100.01	13.5618					Zs01g0617100.01	144.543	Zs05g0541600.01	6.05168					Zs02g0565600.01	6.11035	Zs06g0600600.01	12.4225
				Oj01g0974100.01	2.29792	Oj05g0111200.01	15.9765					Oj08g0491200.01	7.50565	Oj09g0478500.01	8.50632					Mh01g0691100.01	4.91586	Mh05g0425000.01	6.82371					Mh08g0532200.01	48.6562	Mh09g0416800.01	13.5612					Zs03g0560700.01	1.38246	Zs12g0465000.01	6.04891					Zs01g0683200.01	1.9692	Zs05g0490000.01	12.4119
				Oj03g0606100.01	10.5298	Oj07g0591100.01	15.9497					Oj11g0113300.01	13.1673	Oj12g0112800.00	8.50546					Mh03g0689400.01	8.90614	Mh12g0452900.01	6.83356					Mh02g0308600.01	3.00343	Mh04g0364400.01	13.5448					Zs01g0608100.01	1.37116	Zs05g0547100.01	6.04712					Zs01g0698800.01	19.9637	Zs05g0469100.01	12.3833
				Oj03g0640800.01	16.5939	Oj12g0612700.01	15.9305					Oj02g0614600.01	17.8684	Oj04g0505000.01	8.48143					Mh02g0480900.01	24.4674	Mh04g0510200.01	6.84904					Mh01g0146400.01	4.64079	Mh05g0153500.01	13.5183					Zs03g0082200.01	5.8072	Zs10g0282700.01	6.04211					Zs02g0504500.01	41.4044	Zs04g0634200.01	12.3829
				Oj01g0873900.00	13.2388	Oj05g0430300.01	15.9121					Oj01g0168100.01	30.4514	Oj05g0168800.01	8.46168					Mh02g0171000.01	2.79211	Mh06g0466200.01	6.86089					Mh08g0483400.01	51.1001	Mh09g0387100.01	13.4866					Zs03g0032000.01	2.09565	Zs10g0430100.01	6.03953					Zs01g0491500.01	9.47873	Zs05g0601600.01	12.3141
				Oj03g0807800.01	116.172	Oj07g0207400.01	15.8976					Oj08g0267300.00	0.558139	Oj09g0423500.01	8.4496					Mh02g0110200.01	0.041142	Mh06g0566900.01	6.87223					Mh11g0388100.01	28.3359	Mh12g0252600.01	13.4801					Zs11g0058700.01	11.9051	Zs12g0063000.01	6.03141					Zs08g0633200.01	11.1312	Zs09g0386600.01	12.2793
				Oj03g0109300.01	12.434	Oj10g0479500.01	15.892					Oj11g0482100.01	10.3122	Oj12g0430000.00	8.42622					Mh01g0650300.01	0.035259	Mh05g0464400.01	6.89793					Mh03g0344900.01	6.41271	Mh07g0458700.01	13.4602					Zs03g0794300.01	4.48891	Zs07g0185300.01	6.01486					Zs02g0523900.01	7.02857	Zs04g0645200.01	12.2754
				Oj11g0455800.01	364.576	Oj12g0409000.01	15.8504					Oj03g0140900.00	0.062109	Oj10g0466000.01	8.41531					Mh01g0650000.01	14.932	Mh05g0464800.01	6.89998					Mh02g0478100.01	36.0072	Mh04g0507700.01	13.4591					Zs11g0099500.01	8.43006	Zs12g0090600.01	6.01121					Zs02g0665200.01	9.5777	Zs06g0117700.01	12.2638
				Oj01g0534900.01	32.6012	Oj05g0594700.01	15.8415					Oj11g0240900.01	6.61081	Oj12g0197900.01	8.40987					Mh08g0473200.01	19.5754	Mh09g0374800.01	6.90735					Mh11g0065100.01	8.95992	Mh12g0072300.01	13.453					Zs01g0027000.01	0.09939	Zs05g0571900.01	6.01105					Zs02g0326700.01	31.8125	Zs04g0756800.01	12.215
				Oj03g0700800.01	25.9596	Oj07g0155600.01	15.8332					Oj11g0116400.01	6.91319	Oj12g0115900.01	8.4005					Mh02g0621400.01	38.8561	Mh06g0148000.01	6.91763					Mh02g0313300.01	34.2353	Mh04g0638500.01	13.4492					Zs02g0045300.01	17.0234	Zs06g0639500.01	5.99753					Zs03g0140300.01	12.7072	Zs10g0067300.01	12.2147
				Oj11g0137200.01	24.5902	Oj12g0134000.01	15.824					Oj01g0618900.01	16.1902	Oj05g0587000.01	8.35253					Mh11g0010800.01	34.583	Mh12g0086900.01	6.93578					Mh08g0528600.01	14.8298	Mh09g0414100.01	13.4378					Zs02g0568100.01	0.155442	Zs06g0096000.01	5.98079					Zs04g0770800.01	10.2448	Zs08g0075200.01	12.1999
[truncated: 1,457 more rows]
